# Supplementary material for: Genome evolution and diversity of wild and cultivated potatoes
Source: Nature. 2022 Jun 8;606(7914):535–41. doi: 10.1038/s41586-022-04822-x (PMC9200641; doi:10.1038/s41586-022-04822-x)
Supplement: Supplementary file 5 — Source Data Fig. 1 [file 41586_2022_4822_MOESM5_ESM.xlsx]

## Sheet: Fig. 1a_1
Fig. 1a. The 32 accessions supermatrix tree based on 3,971 orthogroups.
(S.pimpinellifolium:0.0035406122,((((S.melongena:0.0867368535,S.americanum:0.0481673224)100:0.0355721600,(S.palustre:0.0031834493,S.etuberosum:0.0034377259)100:0.0177381185)100:0.0031421005,(((((((((((S.stenotomum:0.0064067763,S.goniocalyx:0.0069086609)100:0.0021931436,S.phureja:0.0069992526)100:0.0021219907)100:0.0022750178,S.ajanhuri:0.0095237670)100:0.0027338727,S.candolleanum:0.0113949760)100…

## Sheet: Fig. 1a_2
Fig. 1a. The 100kb non-overlapping phylogenetic window trees.
#window	tree text
chr01_007	(PG6244:0.0000021108,PG6148:0.0000025897,((PG6055:0.0050818497,PG6002:0.0052116149)65:0.0016213866,(PG5068:0.0078287582,((PG4041:0.0137356304,(((((((PG5032:0.0090338060,PG3022:0.0081961898)97:0.0018239228,PG6243:0.0094065656)100:0.0015924201,PG5076:0.0118000143)100:0.0040894513,PG4036:0.0092482717)100:0.0016449905,PG4042:0.0131056918)100:0.0023540531,PG4049:0.0171273793)70:0.0026788909,(PG4032:0.…
chr01_008	(PG6244:0.0037514929,((PG6148:0.0009358698,PG6002:0.0010567351)98:0.0015329644,(PG6055:0.0043116341,(PG4041:0.0149802058,((PG4017:0.0165344174,(((PG5032:0.0109705604,(PG3022:0.0106582071,PG6243:0.0073276264)99:0.0038848202)72:0.0011449121,(PG4036:0.0123507418,PG5076:0.0148302397)99:0.0038029196)97:0.0033796231,(PG4042:0.0159538149,PG4049:0.0145035624)94:0.0047181837)85:0.0036683417)95:0.001901588…
chr01_009	(PG6244:0.0054444868,(PG6148:0.0000024349,PG6002:0.0000024507)100:0.0029914986,((PG6055:0.0092230514,((PG4041:0.0140535501,((((PG5032:0.0066125455,(PG3022:0.0060642305,(PG6243:0.0049117490,PG5076:0.0072178950)38:0.0007173742)35:0.0008124364)70:0.0011894618,PG4036:0.0061096213)97:0.0016790056,PG4049:0.0145744633)100:0.0033848641,(PG4042:0.0208866738,((((PG4032:0.0172586149,(((PG3005:0.0036213699,P…
chr01_010	(PG6244:0.0041842540,(((PG6148:0.0000024498,PG6055:0.0000024498)100:0.0034521922,PG6002:0.0025165129)98:0.0014221003,PG5068:0.0092761767)95:0.0019670404,(((((PG4041:0.0062900594,PG4049:0.0095536393)77:0.0050673170,(((((((PG4032:0.0153367092,((PG3005:0.0088541769,PG4005:0.0035278148)87:0.0020181773,PG6242:0.0100993818)98:0.0034518255)86:0.0039279164,PG3023:0.0228046107)100:0.0129252915,(PG0019:0.0…
chr01_012	(PG6244:0.0000024032,PG6148:0.0000029832,((((PG6055:0.0125728792,PG5068:0.0084170266)100:0.0046046758,PG4041:0.0131794957)99:0.0023660119,(PG4017:0.0161822566,(PG4032:0.0213697432,((((((PG3005:0.0062270235,PG4005:0.0098575246)100:0.0033258563,PG6242:0.0117196262)100:0.0035114695,(PG4060:0.0105031904,PG3023:0.0156163454)99:0.0041305380)52:0.0034948310,PG3003:0.0158823343)100:0.0081628742,(((PG1013…
chr01_014	(PG6244:0.0024164948,((((PG6148:0.0038426410,PG4041:0.0055714193)100:0.0150010166,((((PG5032:0.0085317606,(PG3022:0.0061164260,(PG6243:0.0079878338,PG4036:0.0085194362)99:0.0023089862)81:0.0040031759)74:0.0008715566,PG4042:0.0069483253)98:0.0025818735,(PG4049:0.0167178454,((PG4032:0.0198880472,(((PG3005:0.0123593373,((PG4005:0.0102759767,PG6242:0.0105241451)100:0.0124358072,PG3003:0.0094699547)77…
chr01_015	(PG6244:0.0000027178,(((PG6148:0.0128557144,(((((PG4041:0.0136598116,((PG3022:0.0104442101,PG6243:0.0098023850)99:0.0030796679,PG4036:0.0125969563)95:0.0023440724)87:0.0008779351,(PG4017:0.0127958182,PG4032:0.0203812496)90:0.0009355358)92:0.0036917429,(((((((PG3005:0.0122440058,PG4005:0.0106598984)44:0.0026617981,PG6242:0.0125922895)44:0.0025612883,PG3023:0.0175208672)66:0.0039272497,PG3003:0.017…
chr01_017	(PG6244:0.0015217477,PG6148:0.0005418276,((PG6055:0.0078182984,(((((PG6002:0.0110926220,PG4041:0.0135916969)61:0.0025630010,((((PG5032:0.0075281386,PG4042:0.0075898010)75:0.0003994166,((PG3022:0.0074859222,PG6243:0.0059245913)100:0.0046003194,PG4036:0.0074567209)41:0.0018660730)77:0.0039774478,PG4049:0.0148368268)69:0.0023228511,PG4032:0.0169788691)37:0.0007940794)55:0.0039967170,PG5076:0.0151910…
chr01_019	(PG6244:0.0041977811,(((PG6148:0.0000853715,PG6002:0.0001655538)100:0.0053224268,PG5068:0.0068926816)69:0.0030117170,(PG4041:0.0140442234,(PG4017:0.0134545522,(((((PG5032:0.0100265530,PG4042:0.0114185789)66:0.0018629729,PG3022:0.0148848311)91:0.0025696131,PG4036:0.0126520583)91:0.0018881535,PG4049:0.0206389337)100:0.0026337176,((PG6243:0.0157138148,PG5076:0.0116196701)100:0.0037766881,(PG4032:0.0…
chr01_020	(PG6244:0.0012950094,((((((PG6148:0.0000025695,PG6002:0.0000394334)100:0.0038728004,PG4041:0.0052835746)100:0.0020113690,PG4049:0.0123862888)68:0.0011024827,((((PG5032:0.0032100819,(PG6243:0.0020738588,PG4042:0.0024581692)100:0.0009677100)100:0.0026032024,PG4036:0.0072762573)100:0.0013291848,PG3022:0.0112918159)100:0.0014984071,(((PG4032:0.0106567440,(((PG3005:0.0021522111,PG4005:0.0032330754)100…
chr01_021	(PG6244:0.0106073034,((PG6148:0.0000023831,PG6002:0.0000023831)100:0.0017018795,PG6055:0.0030774669)98:0.0048966223,(((PG5068:0.0168462457,((((((PG5032:0.0052212840,PG3022:0.0047671907)99:0.0029199484,PG6243:0.0119125209)85:0.0023934645,PG4036:0.0096256927)71:0.0035419799,PG4049:0.0216996697)50:0.0015776402,PG4042:0.0168092582)97:0.0061182846,(PG5076:0.0147740161,(PG4032:0.0162137915,((((((PG3005…
chr01_022	(PG6244:0.0067393326,((PG6148:0.0000021676,PG6002:0.0009050725)100:0.0050543009,((PG5068:0.0093095742,PG4041:0.0102585157)65:0.0010682981,(((PG4017:0.0197787284,PG4036:0.0124164641)52:0.0013850060,((((PG5032:0.0074986272,PG3022:0.0079186375)94:0.0010815582,PG6243:0.0057374389)100:0.0042584563,PG4042:0.0078372183)100:0.0051791003,((PG4049:0.0223185482,((((PG3005:0.0066610309,PG4005:0.0071133148)10…
chr01_025	(PG6244:0.0032580511,(((((((((PG6148:0.0023369732,PG6055:0.0022827240)100:0.0078064120,PG4041:0.0090992511)100:0.0141646875,(((PG1013:0.0109206847,(PG1008:0.0096751470,PG6241:0.0144820119)73:0.0004975626)99:0.0020577261,PG1011:0.0103382518)100:0.0147492324,(((Heinz:0.0104284812,LA2093:0.0113296971)100:0.0047418880,Spenn:0.0223681405)100:0.0457109105,((PG0019:0.0011886039,PG0009:0.0000020961)100:0…
chr01_026	(PG6244:0.0069651238,((((PG6148:0.0050583878,PG4041:0.0077180603)100:0.0056634221,(((PG4017:0.0121472497,PG5076:0.0112492061)100:0.0032261673,(PG4032:0.0178957363,(((((PG3005:0.0048238574,PG4005:0.0081900931)100:0.0042405327,PG6242:0.0121641717)100:0.0015863031,PG3003:0.0144899352)52:0.0008171013,(PG4060:0.0107746433,PG3023:0.0133647880)73:0.0020150669)100:0.0113632915,((((PG1013:0.0075085408,PG1…
chr01_027	(PG6244:0.0098826145,(PG6148:0.0036728545,PG6055:0.0067829787)100:0.0020584470,(PG6002:0.0094752978,(PG5068:0.0104888445,(PG4041:0.0171487195,((((PG4017:0.0135854005,((((PG5032:0.0115975635,PG6243:0.0098225860)58:0.0011175714,PG3022:0.0097774883)89:0.0012159967,PG4042:0.0126642729)94:0.0014992779,PG4036:0.0127170127)100:0.0043283106)97:0.0023708291,PG4049:0.0216122752)98:0.0024180136,(PG4032:0.01…
chr01_028	(PG6244:0.0030690166,((PG6148:0.0090480515,PG6002:0.0099236069)63:0.0019409096,(PG5068:0.0112242102,(((PG4041:0.0160362750,(PG4032:0.0234325832,((((((PG3005:0.0099693404,PG4005:0.0091622797)83:0.0035654324,PG6242:0.0129814913)100:0.0020855666,PG3023:0.0144076956)100:0.0041526764,PG4060:0.0186196410)99:0.0040700211,PG3003:0.0191451721)99:0.0033742895,((((PG1013:0.0072917751,PG1008:0.0072206467)100…
chr01_029	(PG6244:0.0000023961,(PG6148:0.0042430089,((PG6002:0.0058527234,PG5068:0.0058134805)86:0.0018016517,(PG4041:0.0075396719,((((((PG4017:0.0141949030,PG4049:0.0158329781)84:0.0018876826,(PG4032:0.0179568604,((((((PG3005:0.0075112354,PG4005:0.0056225576)100:0.0027149483,PG6242:0.0091313829)98:0.0017345909,PG3023:0.0105683891)100:0.0020998315,(PG4060:0.0106762836,PG3003:0.0104737643)100:0.0022263433)1…
chr01_030	(PG6244:0.0000025045,PG6148:0.0000025045,(PG6055:0.0053835170,(((PG6002:0.0054248686,PG5068:0.0036658085)100:0.0057960899,(PG4017:0.0148550279,(((((((PG5032:0.0072429747,PG4042:0.0067655755)91:0.0016494688,PG6243:0.0126504004)62:0.0006165520,PG3022:0.0107283432)75:0.0010829284,PG4036:0.0075769292)99:0.0033135376,PG4049:0.0173484312)51:0.0010036530,PG5076:0.0107698058)86:0.0025654995,(PG4032:0.015…
chr01_032	(PG6244:0.0059782494,(PG6148:0.0033319191,(((((((PG6002:0.0086864374,(PG4017:0.0059256203,(((PG3022:0.0063317475,PG6243:0.0036781764)97:0.0017843947,PG4042:0.0078859459)94:0.0026038792,PG4036:0.0060786613)62:0.0003046308)90:0.0012159594)85:0.0015985535,(PG5032:0.0064267296,PG5076:0.0083127463)93:0.0021096011)60:0.0002313542,PG4049:0.0103073940)100:0.0047912272,PG4032:0.0149369321)84:0.0040031770,…
chr01_033	(PG6244:0.0045192499,PG6148:0.0054317223,((PG6055:0.0049476014,(PG6002:0.0082661816,PG5068:0.0052940781)91:0.0012740230)100:0.0044712904,((PG4041:0.0157931337,(PG4017:0.0145563724,((((((PG5032:0.0099021127,PG3022:0.0085843771)97:0.0018095254,PG6243:0.0082111666)98:0.0018005143,PG4042:0.0125064903)66:0.0011180536,PG4036:0.0125337326)94:0.0018108787,PG4049:0.0151471917)100:0.0048089631,PG5076:0.013…
chr01_034	(PG6244:0.0060496762,(((PG6148:0.0089396781,PG6002:0.0053187529)84:0.0022042413,((PG4041:0.0107579569,(PG4036:0.0097317403,PG5076:0.0111790274)61:0.0014390330)60:0.0014696484,(PG4017:0.0127661287,(((((PG5032:0.0079275474,PG6243:0.0078407288)94:0.0024582549,PG3022:0.0089042032)86:0.0015461603,PG4042:0.0116753429)100:0.0023251969,PG4049:0.0183173317)69:0.0020116921,(((PG4032:0.0168534616,(((PG1013:…
chr01_035	(PG6244:0.0019892618,PG6148:0.0016073127,((PG6055:0.0033904212,PG5068:0.0049655949)97:0.0024732370,(PG6002:0.0043074395,(((PG4041:0.0131075588,PG4017:0.0121040367)89:0.0018985005,(PG4032:0.0135124203,((((((PG3005:0.0063928683,PG4005:0.0071746605)100:0.0022022957,PG6242:0.0109146057)100:0.0029907161,PG3023:0.0091210339)97:0.0007504174,PG3003:0.0125753753)100:0.0031994403,PG4060:0.0112988238)100:0.…
chr01_037	(PG6244:0.0120811142,((((((((((PG6148:0.0110961231,(PG6002:0.0102297409,PG5068:0.0105849882)90:0.0028792436)100:0.0050990403,(((PG5032:0.0102989784,PG4042:0.0092931257)98:0.0018738080,(PG3022:0.0083667354,PG6243:0.0080981522)100:0.0038287647)100:0.0052075646,PG4049:0.0186523605)96:0.0041802922)100:0.0038725654,(((PG3005:0.0171734045,(PG4005:0.0121852073,PG6242:0.0189115106)98:0.0031390129)72:0.00…
chr01_038	(PG6244:0.0044027837,((((PG6148:0.0066053833,(PG6002:0.0078676869,PG4041:0.0073615122)54:0.0015596392)98:0.0017865527,PG4017:0.0110745725)100:0.0013097774,(((((PG5032:0.0046970109,PG3022:0.0056804147)100:0.0027826604,(PG6243:0.0070571826,PG4042:0.0053082426)100:0.0026797141)99:0.0014643612,(PG4036:0.0077275865,PG4049:0.0121885578)91:0.0019540569)98:0.0021137942,PG5076:0.0098493906)100:0.003439454…
chr01_039	(PG6244:0.0058160018,((((PG6148:0.0055588696,PG6002:0.0070225862)99:0.0021649803,(PG6055:0.0067580518,PG5068:0.0046328990)100:0.0051524511)57:0.0019402175,(PG4017:0.0107990821,PG4049:0.0154452994)92:0.0022736811)51:0.0024053345,((PG4041:0.0094991209,PG5076:0.0078712497)49:0.0019933296,(((((PG5032:0.0060696093,PG6243:0.0040259636)70:0.0008291889,PG3022:0.0076510215)93:0.0007766182,PG4042:0.0071646…
chr01_040	(PG6244:0.0047360358,(((PG6148:0.0025880541,PG6002:0.0031589320)100:0.0034371206,PG4041:0.0085119027)100:0.0042872940,(((PG6055:0.0129219654,PG4017:0.0138848328)73:0.0050287791,(((((PG1013:0.0127470138,PG6241:0.0200892984)100:0.0089543490,PG1008:0.0230426156)58:0.0029371704,PG1011:0.0195209660)96:0.0084299550,(((Heinz:0.0014569485,LA2093:0.0010901690)100:0.0150762252,Spenn:0.0120177802)100:0.0446…
chr01_041	(PG6244:0.0071900011,((((PG6148:0.0000027231,PG6002:0.0001884066)100:0.0048791770,PG6055:0.0055318575)100:0.0064002897,(PG4041:0.0073802924,PG4032:0.0077386466)100:0.0047970166)36:0.0003983041,(((PG4017:0.0106223286,(((((PG5032:0.0062917922,PG4036:0.0034410032)100:0.0038411543,PG6243:0.0065297159)85:0.0011320683,PG3022:0.0074395918)73:0.0009693283,PG4049:0.0097123722)86:0.0011443501,PG4042:0.0104…
chr01_047	(PG6244:0.0065120735,((((PG6148:0.0000020454,PG6002:0.0000020454)100:0.0067698433,((((PG5032:0.0053838487,PG4042:0.0073539180)64:0.0017132722,PG4036:0.0065982950)70:0.0019781774,((PG3022:0.0041314952,PG5076:0.0039072532)100:0.0011036917,PG6243:0.0054215391)70:0.0040434429)93:0.0059209613,(((((((PG4049:0.0278800865,(PG4032:0.0121523749,PG3023:0.0181317617)45:0.0021569220)55:0.0011910631,PG3003:0.0…
chr01_051	(PG6244:0.0000020973,((((PG6148:0.0000020973,PG6002:0.0000020973)99:0.0021781511,PG5068:0.0017687447)100:0.0034733892,(((((PG4017:0.0057534363,(PG5032:0.0038386122,PG3022:0.0028262852)96:0.0014566312)59:0.0005028385,(PG6243:0.0078222952,PG4036:0.0067588847)43:0.0013361717)30:0.0006441634,PG5076:0.0125204919)45:0.0013397990,PG4042:0.0109140467)55:0.0009906294,PG4049:0.0131780171)47:0.0000024761)71…
chr01_057	(PG6244:0.0000028768,(((((PG6148:0.0053996870,PG5068:0.0039094663)100:0.0073736898,((((PG4042:0.0229458959,(((PG1013:0.0082137132,PG1008:0.0059363820)100:0.0016319814,PG6241:0.0159231761)100:0.0072003594,PG1011:0.0240738972)98:0.0053862903)78:0.0054326579,(((PG3005:0.0085579780,PG4005:0.0095626164)98:0.0028897172,PG6242:0.0119368373)100:0.0077206381,((PG4060:0.0124199664,PG3023:0.0080894476)94:0.…
chr01_058	(PG6244:0.0007292187,((((PG6148:0.0088194945,PG6002:0.0089978469)98:0.0034198922,((PG4042:0.0089087837,PG4036:0.0062560687)100:0.0039883746,PG4049:0.0168753462)80:0.0006860035)79:0.0041578046,(((PG4041:0.0084701110,PG4017:0.0090457243)60:0.0010570694,(((PG5032:0.0055240312,PG3022:0.0051868185)100:0.0023029879,PG6243:0.0110568104)79:0.0034002115,PG5076:0.0092768766)47:0.0007670836)79:0.0040239575,…
chr01_061	(PG6244:0.0039423450,((((PG6148:0.0082829991,((((PG4017:0.0090901955,PG3022:0.0097267761)93:0.0033817248,PG6243:0.0096703143)87:0.0021179115,((PG5032:0.0131756681,PG4042:0.0102069736)100:0.0058519460,PG4036:0.0107905690)48:0.0008016377)79:0.0054728415,(((PG4049:0.0233155177,PG4032:0.0196046016)93:0.0043001340,((((PG3005:0.0156544874,(PG4060:0.0101939288,PG3023:0.0093586674)100:0.0054815977)97:0.0…
chr01_063	(PG6244:0.0023745020,(((PG6148:0.0000025956,PG6055:0.0000025718)85:0.0002234093,PG6002:0.0081120841)96:0.0045173696,((PG4041:0.0046160757,PG5076:0.0048973730)100:0.0045802651,((PG4017:0.0113152542,((((PG5032:0.0068694407,PG4042:0.0080526264)85:0.0006638272,PG4049:0.0085842947)62:0.0004490392,(PG3022:0.0059690722,PG6243:0.0051982171)100:0.0025904393)41:0.0003142019,PG4036:0.0059364000)100:0.003707…
chr01_071	(PG6244:0.0063266172,((((PG6148:0.0000027803,PG6002:0.0002168834)86:0.0000021188,PG6055:0.0000027646)100:0.0058439895,PG4041:0.0070014028)80:0.0020866296,PG5068:0.0061877796)98:0.0020786429,((PG4017:0.0141705990,PG4049:0.0115587275)41:0.0012048555,(((PG5032:0.0033455567,PG3022:0.0026431867)100:0.0046786876,(((PG6243:0.0078700375,PG4036:0.0057943504)92:0.0015152796,PG4042:0.0079771783)95:0.0015291…
chr01_072	(PG6244:0.0000028354,((PG6148:0.0010023381,PG6002:0.0000028354)90:0.0002151138,PG6055:0.0000028197)80:0.0000025060,(((((PG5068:0.0074393673,PG5076:0.0085976322)90:0.0016545379,(PG4032:0.0120273259,((((((PG3005:0.0023309396,PG4005:0.0043588200)100:0.0067220763,PG3023:0.0106131978)62:0.0017757036,PG4060:0.0095941679)100:0.0051168170,PG3003:0.0150789891)71:0.0017268973,PG6242:0.0148573661)82:0.00226…
chr01_073	(PG6244:0.0000021802,PG6148:0.0000021723,(PG6055:0.0000021723,(PG6002:0.0000021723,((((PG5068:0.0049782318,(((((PG5032:0.0062074788,(PG3022:0.0061152590,PG6243:0.0027854115)99:0.0024986190)99:0.0025075644,PG4042:0.0069770279)95:0.0007446105,PG4049:0.0072405686)91:0.0008650306,PG4036:0.0067777465)75:0.0004276420,PG5076:0.0057374833)89:0.0008501131)54:0.0004905084,PG4017:0.0116251346)85:0.003045804…
chr01_074	(PG6244:0.0000022579,(PG6148:0.0000022579,PG6055:0.0000025787)51:0.0000021061,(PG6002:0.0000022499,((((PG5068:0.0157241624,(((PG4049:0.0260982406,(((Heinz:0.0044507523,LA2093:0.0033325895)100:0.0266390032,Spenn:0.0198374926)100:0.0813166751,((PG0019:0.0008961371,PG0009:0.0004371465)100:0.0273192982,(SP2271:0.0818208834,SME:0.1630245169)100:0.0835260575)70:0.0072157545)100:0.0088024469)52:0.003367…
chr01_093	(PG6244:0.0000029669,((((PG6148:0.0000025112,PG6055:0.0000025112)100:0.0174314646,((PG5032:0.0050804436,(PG3022:0.0095330338,(PG6243:0.0068195446,PG4036:0.0121689029)65:0.0015363453)41:0.0026836631)55:0.0036503806,((PG4042:0.0132440746,PG4049:0.0143838791)69:0.0027568698,PG5076:0.0154465627)76:0.0047733371)68:0.0039938441)63:0.0027676674,((PG4041:0.0116452613,PG4017:0.0139828970)68:0.0046262844,(…
chr01_099	(PG6244:0.0000020514,(PG6148:0.0057542868,(((PG6002:0.0134140288,(((PG4017:0.0121951801,PG4049:0.0215760367)64:0.0030720405,(((PG4032:0.0213338731,((Heinz:0.0002615467,LA2093:0.0002652716)100:0.0131191843,Spenn:0.0115579815)100:0.0553612624)99:0.0114574012,((PG0019:0.0014395892,PG0009:0.0005298814)100:0.0243240230,(SP2271:0.0609312506,SME:0.0981760966)100:0.0635585588)97:0.0061096171)95:0.0041493…
chr01_131	(PG6244:0.0000023051,PG6148:0.0000020391,(((PG6055:0.0000020312,PG6002:0.0002415603)100:0.0042747916,PG5068:0.0040758181)75:0.0010278757,(PG4041:0.0068589649,((PG4017:0.0094746611,((PG5076:0.0084265494,(PG4032:0.0132664612,((((((PG3005:0.0101683175,PG4005:0.0106884515)50:0.0009753592,PG3003:0.0153075055)51:0.0017032271,PG6242:0.0127785943)100:0.0050424045,((((Heinz:0.0010315762,LA2093:0.001186281…
chr01_149	(PG6244:0.0000020260,(((PG6148:0.0060495866,((PG5032:0.0039000626,PG4042:0.0046866996)99:0.0005917473,(PG6243:0.0002968988,PG4036:0.0002029437)100:0.0035162015)100:0.0022065888)97:0.0004854487,(((PG4041:0.0056874508,PG5076:0.0051028249)100:0.0014598130,(PG4032:0.0059045814,(((((((PG3005:0.0020506938,PG4005:0.0028515578)100:0.0031032611,PG3023:0.0053913972)100:0.0031759476,PG4060:0.0067230517)100:…
chr01_535	(PG6244:0.0006919835,PG6148:0.0006963423,(PG6055:0.0010171632,((PG6002:0.0043165852,((PG4041:0.0067174922,PG4017:0.0057633918)88:0.0021888294,((((((PG5032:0.0050583322,PG4042:0.0050812146)90:0.0003568533,PG3022:0.0056264533)100:0.0019768908,(PG6243:0.0020691562,PG4036:0.0033242164)100:0.0019354726)95:0.0007796598,PG5076:0.0054442618)98:0.0016125929,PG4049:0.0115613821)100:0.0028133764,(((PG4032:0…
chr01_540	(PG6244:0.0027005586,((PG6148:0.0031076219,(PG4017:0.0067481120,(((((((PG5032:0.0047450203,PG4049:0.0103757375)100:0.0058678049,((((PG4032:0.0163917139,((((PG3005:0.0047434868,PG4005:0.0059307607)100:0.0058158695,PG3003:0.0123232390)53:0.0021519245,PG3023:0.0127848917)55:0.0020623523,(PG6242:0.0156633725,PG4060:0.0097390214)79:0.0037108195)100:0.0069116591)56:0.0007529104,((Heinz:0.0007915532,LA2…
chr01_543	(PG6244:0.0026084465,(((PG6148:0.0018112259,PG6002:0.0027638407)95:0.0006214942,PG5068:0.0017577443)100:0.0009150904,(PG4041:0.0066065890,(((PG4017:0.0045294152,PG5076:0.0064936776)50:0.0002469625,(((PG5032:0.0039632634,PG4042:0.0054775336)73:0.0006367642,PG3022:0.0063399497)100:0.0037868503,((PG6243:0.0017219566,PG4036:0.0017012721)100:0.0047559657,PG4049:0.0093126203)28:0.0000155705)40:0.000096…
chr01_548	(PG6244:0.0000029715,(PG6148:0.0001088666,PG6055:0.0000029715)82:0.0000029873,(PG6002:0.0000029715,(PG5068:0.0062980814,(((PG4041:0.0078234408,((((PG5032:0.0053517058,PG4042:0.0067976288)68:0.0006759027,(PG6243:0.0054799700,PG4036:0.0038842581)100:0.0018664836)42:0.0002832874,(PG3022:0.0065611679,PG4049:0.0075568870)80:0.0010224022)99:0.0010631323,(PG4032:0.0137272121,(((((((((PG3005:0.0036092691…
chr01_553	(PG6244:0.0000020368,(PG6148:0.0000020368,(PG6055:0.0043025105,(PG5068:0.0019727807,((PG4041:0.0047415589,PG4017:0.0051225028)57:0.0003513798,((((((PG5032:0.0036953758,PG3022:0.0036915282)100:0.0027060035,(PG6243:0.0030471404,PG4036:0.0028518902)100:0.0026364393)95:0.0003344953,PG4042:0.0076009517)100:0.0021738309,(PG4032:0.0147658536,(((((PG3005:0.0064477858,PG4005:0.0074718952)97:0.0035183298,P…
chr01_562	(PG6244:0.0000024470,PG6148:0.0000024470,(((((PG6055:0.0039586765,PG4041:0.0018895420)99:0.0011870848,PG5068:0.0034764762)100:0.0048487821,((((((PG5032:0.0008713973,PG3022:0.0017151812)100:0.0029493383,PG6243:0.0046858826)100:0.0018319813,((PG4042:0.0072717618,PG4036:0.0044008960)79:0.0001279837,PG4049:0.0094841449)98:0.0010638714)100:0.0023735922,PG5076:0.0108482092)84:0.0009710368,PG4032:0.0112…
chr01_563	(PG6244:0.0000022049,(PG6148:0.0000022049,PG6002:0.0000022049)79:0.0000022049,(((PG6055:0.0040037370,PG4041:0.0027526971)100:0.0019332175,(((PG4017:0.0047720254,(((PG5032:0.0033073390,PG3022:0.0021713329)53:0.0000022049,PG6243:0.0018463524)100:0.0047562863,(PG4042:0.0065019486,(PG4036:0.0054463843,PG4049:0.0073166860)68:0.0000025223)99:0.0009068584)90:0.0002921577)100:0.0011878160,(PG4032:0.00904…
chr01_590	(PG6244:0.0004477543,PG6148:0.0006893335,((((PG6055:0.0032668999,PG6002:0.0017745873)100:0.0015690787,PG5068:0.0040862386)100:0.0029522796,PG4041:0.0076075158)83:0.0004161529,(((PG4017:0.0072341317,PG4042:0.0106389096)96:0.0083890651,((((((PG5032:0.0097245218,PG6243:0.0101655061)100:0.0071922880,(PG3022:0.0076663925,PG4036:0.0080451024)100:0.0068534666)76:0.0080125138,((((Heinz:0.0010040526,LA209…
chr01_591	(PG6244:0.0000024587,PG6148:0.0000024587,((((PG6055:0.0047853258,((PG4041:0.0054189337,PG4017:0.0065783116)90:0.0007279550,(((((PG5032:0.0040153911,PG3022:0.0046358508)89:0.0010177887,(PG4042:0.0064038819,PG4049:0.0069989275)84:0.0009018712)34:0.0002439515,PG6243:0.0058565337)49:0.0005011766,PG4036:0.0050318611)51:0.0003914202,PG5076:0.0066942530)52:0.0003106357)95:0.0006298013)100:0.0017982132,(…
chr01_592	(PG6244:0.0000020752,PG6148:0.0000020752,(((PG6055:0.0078569292,((PG4041:0.0079108583,(PG4017:0.0097794234,((((PG5032:0.0067630000,PG6243:0.0050105740)73:0.0010278921,PG3022:0.0072851508)98:0.0013458015,(PG4036:0.0064082054,PG5076:0.0060690609)72:0.0002221839)74:0.0003388079,(PG4042:0.0065396203,PG4049:0.0131671571)79:0.0006189980)100:0.0019033025)71:0.0007570218)65:0.0004607438,(PG4032:0.0094921…
chr01_594	(PG6244:0.0000023140,PG6148:0.0000023140,((PG6055:0.0041181668,(PG6002:0.0038877512,(PG4041:0.0077542722,((((PG4017:0.0117925510,PG4049:0.0137942840)75:0.0011935228,((((PG3003:0.0171279353,(((PG1013:0.0092943104,PG1008:0.0068015803)100:0.0019221227,PG6241:0.0121687200)100:0.0024075949,PG1011:0.0121867692)100:0.0092604742)87:0.0033589946,((Heinz:0.0009138750,LA2093:0.0011550204)100:0.0134634714,Sp…
chr01_596	(PG6244:0.0000020848,PG6148:0.0000020848,(PG6055:0.0005787911,((PG6002:0.0074122837,((PG4041:0.0117469037,(PG4032:0.0099646845,((((((PG3005:0.0045315097,PG4005:0.0061728718)100:0.0021837300,PG6242:0.0094452186)100:0.0028961006,PG4060:0.0116292126)79:0.0012968435,PG3023:0.0084333057)97:0.0031338380,PG3003:0.0134535949)99:0.0024229613,((((PG1013:0.0065690037,PG1008:0.0055735789)100:0.0037835346,PG6…
chr01_597	(PG6244:0.0021037482,PG6148:0.0036265216,(PG6055:0.0044970785,((PG6002:0.0060937074,(PG4041:0.0087174441,((PG4017:0.0099321777,PG4049:0.0129870717)87:0.0030069492,((((((PG5032:0.0063059226,PG3022:0.0065087699)97:0.0020232480,PG6243:0.0040980401)97:0.0010399731,PG4036:0.0070342237)85:0.0005946668,PG4042:0.0088426390)100:0.0029769970,PG5076:0.0076299965)100:0.0078771888,(((PG4032:0.0144980706,(((((…
chr01_600	(PG6244:0.0020551472,(PG6148:0.0031922185,((PG6055:0.0008738759,PG6002:0.0013259634)100:0.0035719645,(((PG4041:0.0066713026,PG5076:0.0058808201)99:0.0008966971,(((PG4017:0.0052588603,PG4042:0.0076009733)85:0.0008107687,((PG3022:0.0060808157,PG6243:0.0119988452)68:0.0019022309,PG4036:0.0071477115)36:0.0005550181)61:0.0014440442,((PG4032:0.0114748128,(((((PG3005:0.0022231336,PG4005:0.0034571346)100…
chr01_605	(PG6244:0.0032984632,(PG6148:0.0024233867,PG5068:0.0025355853)100:0.0017294263,(PG6055:0.0059184754,(PG6002:0.0046898328,(((PG4041:0.0062479006,(PG4017:0.0070130918,(PG4032:0.0076483345,((((((PG3005:0.0053789427,PG4005:0.0068120722)100:0.0020301204,PG3023:0.0096591326)62:0.0011213008,PG4060:0.0127489822)100:0.0047498313,(PG6242:0.0121022646,PG3003:0.0107652452)96:0.0020959773)97:0.0028272768,(((P…
chr01_607	(PG6244:0.0000024982,(((PG6148:0.0017695905,PG6002:0.0011981850)96:0.0006212755,((((((PG4041:0.0061834690,((PG5032:0.0032817389,PG6243:0.0033842469)98:0.0006517348,PG3022:0.0044532573)99:0.0012748875)84:0.0007229635,(PG4042:0.0068531151,PG4036:0.0058626638)63:0.0004727938)74:0.0005700099,PG4049:0.0091161879)91:0.0004069779,PG5076:0.0054795341)56:0.0002447285,(PG4032:0.0097504060,(((((((PG3005:0.0…
chr01_609	(PG6244:0.0021974787,((PG6148:0.0014682476,PG5068:0.0009948084)100:0.0009707119,(PG6055:0.0034372116,((((PG4041:0.0057776614,(PG3022:0.0056757835,PG4042:0.0080360849)82:0.0003723772)61:0.0001383112,((((PG5032:0.0052194917,PG6243:0.0041396512)100:0.0016730402,PG4049:0.0079300438)95:0.0001063689,PG4036:0.0071819203)90:0.0004812193,PG5076:0.0052907155)67:0.0003763608)42:0.0000670411,(PG4032:0.011609…
chr01_610	(PG6244:0.0055809735,((PG6148:0.0044586694,PG5068:0.0036276123)96:0.0015047012,PG6002:0.0045915775)97:0.0029982827,(PG6055:0.0070191543,((PG4041:0.0057539337,((PG4017:0.0083199434,(PG4042:0.0064592730,PG4049:0.0103565371)98:0.0009979318)100:0.0022576538,((PG4032:0.0193066512,((((Heinz:0.0026182023,LA2093:0.0013134542)100:0.0151481308,Spenn:0.0109466070)100:0.0423360627,(SP2271:0.0561966893,SME:0.…
chr01_611	(PG6244:0.0047168123,((PG6148:0.0019618890,PG5068:0.0019198466)100:0.0036791250,(((PG4041:0.0087639283,PG4017:0.0080832483)69:0.0003569103,(PG5076:0.0092778388,(PG4032:0.0120512491,((((((PG3005:0.0050813113,PG4005:0.0056013282)100:0.0062814033,PG6242:0.0134808835)51:0.0016496720,(PG4060:0.0108475100,PG3023:0.0095464815)94:0.0019554803)96:0.0016941554,PG3003:0.0165179955)66:0.0010508860,(((PG1013:…
chr01_615	(PG6244:0.0029817127,((PG6148:0.0020846067,PG6055:0.0018846541)77:0.0009237444,PG5068:0.0055689613)42:0.0003680760,(PG6002:0.0037829278,(PG4041:0.0104002156,(((PG4017:0.0064520635,(((PG5032:0.0058096079,PG4042:0.0076925353)81:0.0007775907,PG3022:0.0116282772)75:0.0001379501,PG6243:0.0057739500)100:0.0053009584)99:0.0016808360,PG4036:0.0060901519)44:0.0003055044,(PG4049:0.0087410873,(PG5076:0.0150…
chr01_617	(PG6244:0.0038005235,(PG6148:0.0047931446,((PG6055:0.0045920643,PG6002:0.0029892687)77:0.0024998122,PG5068:0.0056678314)73:0.0011557524)99:0.0032692332,((((PG4041:0.0094074480,PG4017:0.0073923782)82:0.0009498640,(PG5032:0.0104672100,(((PG3022:0.0066611331,PG6243:0.0062226057)89:0.0015606367,(PG4036:0.0082380060,PG4049:0.0124850757)100:0.0019297673)91:0.0029384341,(PG4032:0.0173622675,((((((PG3005…
chr01_621	(PG6244:0.0026734450,(PG6148:0.0055303920,((PG6002:0.0043814033,PG5068:0.0026164919)99:0.0012955523,(((PG4041:0.0063114918,((((PG4017:0.0106276041,PG4036:0.0043631206)52:0.0002059120,PG5076:0.0070800934)64:0.0006276840,(((PG5032:0.0053594812,PG6243:0.0055752218)96:0.0008181014,PG3022:0.0041836343)100:0.0032402640,PG4042:0.0084995168)81:0.0007299923)83:0.0011886217,PG4032:0.0094131860)41:0.0004126…
chr01_622	(PG6244:0.0069473543,(PG6148:0.0052936013,(PG6055:0.0040820728,(PG6002:0.0027907284,PG5068:0.0038559475)98:0.0008051269)75:0.0007102955)100:0.0031163616,(PG4041:0.0080399219,((PG4017:0.0073374589,(((((PG5032:0.0037414326,PG3022:0.0054198474)100:0.0017442544,PG6243:0.0081213336)100:0.0021716646,(PG4049:0.0097400519,PG5076:0.0068344801)98:0.0011244189)78:0.0003785219,(PG4032:0.0097963615,((((PG3005…
chr01_623	(PG6244:0.0008230899,(((((PG6148:0.0058372216,PG4041:0.0042435449)100:0.0078817447,(((((PG3005:0.0042638780,PG4005:0.0082457769)100:0.0068116905,PG3003:0.0116334276)54:0.0016507023,((PG6242:0.0089399622,PG3023:0.0087929183)48:0.0005409541,PG4060:0.0110253331)49:0.0006216449)100:0.0069440315,((((Heinz:0.0009140738,LA2093:0.0014212475)100:0.0150716852,Spenn:0.0107844771)100:0.0348683439,(PG0019:0.0…
chr01_624	(PG6244:0.0008715824,PG6148:0.0026317821,((PG6055:0.0041461618,((((((PG4041:0.0050520112,(((((PG3005:0.0035486007,PG4005:0.0051507733)100:0.0050563206,(PG4060:0.0074059610,PG3003:0.0150260245)90:0.0003694084)100:0.0034671122,PG6242:0.0122707199)95:0.0022084489,PG3023:0.0062681713)99:0.0023763025,((((PG1013:0.0045226832,PG1008:0.0042991492)100:0.0086035349,PG1011:0.0116608908)94:0.0008822364,PG624…
chr01_625	(PG6244:0.0007776803,PG6148:0.0013466367,(((PG6055:0.0092159270,((PG4017:0.0086457663,((((((PG5032:0.0047013665,PG3022:0.0055410705)97:0.0016109504,PG6243:0.0057296626)99:0.0016641940,PG4042:0.0123698379)59:0.0006153166,PG4036:0.0084600920)53:0.0008195918,PG4049:0.0110177874)97:0.0021850427,(PG4032:0.0081628882,(((PG3005:0.0044284245,PG4005:0.0024988816)100:0.0118783051,((PG6242:0.0118488877,(PG4…
chr01_626	(PG6244:0.0020191476,PG6148:0.0025962718,((PG6055:0.0057472385,PG5068:0.0041421032)88:0.0018431537,(PG6002:0.0050061568,(((PG4041:0.0091940114,PG4017:0.0095490501)93:0.0007047983,PG5076:0.0069851394)84:0.0004477597,((((PG5032:0.0068585782,PG6243:0.0072802369)94:0.0011323020,PG4036:0.0067638637)85:0.0004977252,(PG4049:0.0131419777,(PG4032:0.0199109794,(((((PG3005:0.0068390634,PG4005:0.0069332077)1…
chr01_628	(PG6244:0.0077801599,((((((PG6148:0.0017816173,PG6002:0.0016710411)100:0.0010846900,PG4041:0.0049639718)100:0.0016429271,PG5068:0.0051817817)100:0.0051234491,(((PG4032:0.0116977833,(((PG1013:0.0062443517,PG1008:0.0063962645)100:0.0026223962,PG6241:0.0145672307)93:0.0002693458,PG1011:0.0086818481)100:0.0034570539)100:0.0035352720,(((Heinz:0.0027230177,LA2093:0.0023760673)100:0.0119724725,Spenn:0.0…
chr01_629	(PG6244:0.0045400165,(((((PG6148:0.0050257907,(PG6055:0.0039718637,PG6002:0.0010056777)100:0.0035071425)67:0.0013650436,PG5068:0.0081321997)100:0.0031511241,((PG4032:0.0089024485,((((PG3005:0.0056263024,PG4005:0.0071536884)100:0.0018382868,PG3023:0.0075155379)81:0.0006988773,PG6242:0.0111084929)82:0.0005269702,(PG4060:0.0078264925,PG3003:0.0120545030)84:0.0019930201)99:0.0025144158)96:0.003111617…
chr01_630	(PG6244:0.0043725902,(PG6148:0.0000024228,PG6002:0.0000024228)100:0.0038402961,(((PG6055:0.0037793256,PG4041:0.0052448600)99:0.0026337264,PG5068:0.0066986803)45:0.0008298443,((((PG4017:0.0064200551,PG6243:0.0092137883)47:0.0005725187,(((PG5032:0.0049076231,PG3022:0.0053885610)100:0.0018102893,PG4049:0.0095264507)99:0.0015632358,PG5076:0.0076574614)82:0.0010704766)54:0.0006840978,(PG4042:0.0062661…
chr01_631	(PG6244:0.0026853662,(PG6148:0.0030133657,(((PG6055:0.0011553069,PG4041:0.0009738227)100:0.0057522547,(((PG4017:0.0102504898,((((PG5032:0.0052545281,PG6243:0.0042445949)95:0.0007789981,PG3022:0.0062360046)97:0.0005857729,(PG4042:0.0085322006,PG4036:0.0060030790)99:0.0012249922)63:0.0003466108,PG4049:0.0110142950)100:0.0024232093)19:0.0002849673,PG5076:0.0070928009)38:0.0008679545,((PG4032:0.01300…
chr01_633	(PG6244:0.0027542737,PG6148:0.0011559783,((((((((PG6055:0.0006495300,PG4041:0.0026836043)100:0.0055211175,PG4017:0.0074306617)50:0.0004440055,((((PG5032:0.0009968911,PG3022:0.0056319823)100:0.0030963979,PG6243:0.0059324666)99:0.0013162245,PG4042:0.0093846320)70:0.0005274827,PG5076:0.0101860435)36:0.0003240446)14:0.0003816189,PG4036:0.0090630068)13:0.0000024951,PG4049:0.0120804055)79:0.0012852873,…
chr01_639	(PG6244:0.0032073490,((((((((PG6148:0.0000022224,PG6002:0.0000022381)100:0.0044373367,PG6055:0.0048555344)100:0.0053390962,(((((PG5032:0.0048231928,PG6243:0.0061129575)93:0.0011531001,PG3022:0.0092364462)96:0.0007507094,PG4042:0.0081945852)97:0.0022937026,PG4036:0.0075374516)93:0.0012226386,PG5076:0.0093474805)84:0.0004151257)94:0.0011780951,PG4017:0.0093861940)57:0.0011988348,(PG4049:0.012054166…
chr01_640	(PG6244:0.0054345907,(((PG6148:0.0000021363,PG6002:0.0004464218)100:0.0060964667,PG6055:0.0042174942)100:0.0056739806,(PG4041:0.0090574354,((((PG4017:0.0082006518,PG5076:0.0094645896)62:0.0010433313,(((PG5032:0.0060088341,PG3022:0.0092810590)80:0.0008912383,PG6243:0.0082953254)97:0.0004016690,PG4049:0.0117849237)79:0.0010020881)78:0.0010455513,(PG4042:0.0082960850,PG4036:0.0053672890)100:0.001725…
chr01_641	(PG6244:0.0007906898,(((PG6148:0.0003607416,PG6002:0.0006439319)100:0.0080932360,PG5068:0.0059898263)83:0.0027068079,((PG4041:0.0099064480,((PG4017:0.0079552967,((((PG5032:0.0062129783,PG3022:0.0046335608)94:0.0008366941,PG6243:0.0050972931)100:0.0010837546,(PG4042:0.0094101206,PG4036:0.0084704124)100:0.0026090714)100:0.0010485928,PG4049:0.0105648089)100:0.0023969987)68:0.0009971255,PG5076:0.0085…
chr01_650	(PG6244:0.0000020268,(((PG6148:0.0019076507,PG6002:0.0036133749)87:0.0006089240,PG5068:0.0022573948)88:0.0011655643,(PG4041:0.0047971602,(PG4017:0.0062810748,(((((PG5032:0.0075252392,PG4049:0.0088342436)96:0.0009851192,PG5076:0.0088685989)100:0.0027768974,(PG4032:0.0087734378,(((PG1013:0.0055466051,PG1008:0.0063911193)100:0.0023901454,PG6241:0.0138580151)96:0.0002793694,PG1011:0.0090962216)100:0.…
chr01_651	(PG6244:0.0000024535,((PG6148:0.0069562961,(PG6002:0.0056566954,(PG4041:0.0065108562,(((PG4017:0.0097296339,(((PG5032:0.0058655490,PG6243:0.0052445703)100:0.0043622095,PG4049:0.0083234763)99:0.0008978967,PG3022:0.0102742655)100:0.0020221859)94:0.0028273071,((PG4042:0.0074145783,PG4036:0.0051123913)100:0.0055397685,PG5076:0.0051922789)100:0.0059092993)61:0.0005237622,((((PG4032:0.0123156580,PG3003…
chr01_653	(PG6244:0.0000657207,(((((PG6148:0.0041574742,PG5068:0.0052870022)100:0.0016080848,(PG6002:0.0075896760,PG4041:0.0057209469)90:0.0016835439)65:0.0010532265,PG4032:0.0102175938)98:0.0017732254,(((((((PG3005:0.0026959157,PG4005:0.0035714129)100:0.0038773488,PG6242:0.0076175245)100:0.0030040413,PG4060:0.0088679147)82:0.0008801208,PG3023:0.0083902832)100:0.0061782464,((((Heinz:0.0016080339,LA2093:0.0…
chr01_654	(PG6244:0.0000020776,((((((PG6148:0.0027233195,PG6002:0.0029999133)100:0.0070144056,PG4041:0.0104058913)93:0.0013471890,(((PG5032:0.0052081925,(PG3022:0.0062067000,((PG6243:0.0057586221,PG4036:0.0051260748)88:0.0009102052,PG4042:0.0065582960)98:0.0010989324)100:0.0009521993)97:0.0006850924,PG4049:0.0131379080)65:0.0010240340,PG5076:0.0076716261)100:0.0038966305)99:0.0016536856,(((PG1013:0.0069073…
chr01_658	(PG6244:0.0000026182,(((((PG6148:0.0000022834,PG6002:0.0001402688)100:0.0086977433,PG4049:0.0131900814)78:0.0031444980,(PG4032:0.0147947893,((((((PG3005:0.0058877176,PG4005:0.0045768853)100:0.0040916616,PG4060:0.0106753260)100:0.0025352160,((PG6242:0.0107356739,PG3003:0.0117270153)100:0.0011963955,PG3023:0.0083262342)100:0.0038246406)100:0.0053753261,(((PG1013:0.0083303364,PG1008:0.0073528842)100…
chr01_659	(PG6244:0.0000024406,(((PG6148:0.0000027973,PG6002:0.0001168683)100:0.0057227243,PG5068:0.0060525325)62:0.0007178486,(PG4041:0.0080063159,(PG4017:0.0083061411,((((PG5032:0.0062572029,PG3022:0.0059220254)100:0.0033615937,((PG6243:0.0078488505,PG4049:0.0102968344)76:0.0017930279,(PG4042:0.0081025096,PG4036:0.0069229831)47:0.0008127934)54:0.0015320002)71:0.0012324387,(PG4032:0.0102704678,((((PG3005:…
chr01_661	(PG6244:0.0000023053,((((PG6148:0.0000023053,PG6002:0.0002345317)100:0.0063649173,PG5068:0.0052713553)90:0.0019941584,(((PG4017:0.0077550159,(((((PG5032:0.0058967313,PG6243:0.0061770272)75:0.0011850402,PG3022:0.0074316231)52:0.0002466472,PG4042:0.0081960788)98:0.0010289062,PG4036:0.0072427978)54:0.0005346244,PG4049:0.0112819437)60:0.0003950114)45:0.0003761648,PG5076:0.0090253957)46:0.0003820543,(…
chr01_663	(PG6244:0.0027151104,((PG6148:0.0012935528,PG6002:0.0017997993)98:0.0021732905,(PG5068:0.0076037964,((PG4041:0.0143393912,(PG4032:0.0131246332,((((((PG3005:0.0039975951,PG4005:0.0055865108)100:0.0044919299,PG6242:0.0127247238)99:0.0017939949,PG4060:0.0107593992)96:0.0018826232,PG3023:0.0107246989)90:0.0011621042,PG3003:0.0144166262)100:0.0026337600,((((PG1013:0.0054937821,PG1008:0.0068481365)100:…
chr01_664	(PG6244:0.0055147868,(PG6148:0.0000021809,PG6055:0.0001994633)100:0.0060499918,(((((((((PG6002:0.0078429992,PG4041:0.0084458724)100:0.0032934201,PG4017:0.0098425403)100:0.0034019180,((Heinz:0.0011046971,LA2093:0.0003339119)100:0.0159197270,Spenn:0.0109029888)100:0.0335217742)94:0.0044117219,((PG0019:0.0022736381,PG0009:0.0017230519)100:0.0152870178,(SP2271:0.0523295081,SME:0.1197526852)100:0.0539…
chr01_665	(PG6244:0.0008601201,(PG6148:0.0000020294,PG6055:0.0000020294)86:0.0000025835,(PG6002:0.0031099996,(PG5068:0.0055090500,((((PG4041:0.0085057838,PG4017:0.0090948087)71:0.0011844680,(PG6243:0.0111121285,(PG4032:0.0150702804,(((((PG3005:0.0055320532,PG4005:0.0085948806)100:0.0015992795,PG4060:0.0090896994)100:0.0030545730,((PG6242:0.0134841178,PG3003:0.0092907101)95:0.0011305126,PG3023:0.0089871764)…
chr01_666	(PG6244:0.0000623734,(PG6148:0.0033897778,(((PG5068:0.0109906015,PG4017:0.0107170295)55:0.0014958534,((PG4041:0.0110534973,(((PG5032:0.0065009596,PG3022:0.0057770216)98:0.0015047992,PG6243:0.0063011971)93:0.0007485576,PG5076:0.0059256131)100:0.0048510598)62:0.0008749186,((PG4036:0.0127226015,PG4032:0.0128432950)68:0.0027031059,(((((PG3005:0.0027073198,PG4005:0.0027355482)100:0.0064155714,PG6242:0…
chr01_667	(PG6244:0.0004031720,(((((((PG6148:0.0095122090,PG4041:0.0142012690)98:0.0066079473,(((((PG3005:0.0108847046,PG4005:0.0043954206)99:0.0035032197,PG6242:0.0083740646)99:0.0024613605,(PG4060:0.0155056784,(PG3023:0.0103768590,PG3003:0.0118146353)50:0.0010909283)52:0.0017177872)100:0.0104432555,((((PG1013:0.0080803561,PG1008:0.0066582577)100:0.0023310276,PG6241:0.0126283410)100:0.0022028271,PG1011:0.…
chr01_668	(PG6244:0.0003243750,((((PG6148:0.0000027781,PG6055:0.0000027781)100:0.0033451272,PG4041:0.0041446530)100:0.0020962408,(((((PG4017:0.0077663570,PG5076:0.0084810706)82:0.0012897622,(((PG5032:0.0032541021,PG6243:0.0108646312)96:0.0040034120,PG3022:0.0073666381)88:0.0012234105,PG4049:0.0092983668)88:0.0010422098)53:0.0002822560,PG4036:0.0091489841)96:0.0020965497,((PG4032:0.0124389392,(((PG3005:0.00…
chr01_669	(PG6244:0.0000026942,((PG6148:0.0032494298,(PG5068:0.0053882995,(PG4041:0.0103203996,((PG4017:0.0101014368,((((PG5032:0.0066112128,(PG3022:0.0061680346,PG6243:0.0047679043)98:0.0017419870)100:0.0032341124,PG4036:0.0076204029)89:0.0005530323,(PG4042:0.0111024637,PG4049:0.0095879320)68:0.0010394090)100:0.0030178610,PG5076:0.0073320358)52:0.0005350228)84:0.0009435612,(PG4032:0.0137658502,((((((PG300…
chr01_670	(PG6244:0.0000026653,(((PG6148:0.0041946746,PG5068:0.0056013352)92:0.0026400678,((((PG4041:0.0094870770,PG4017:0.0103693575)65:0.0006387107,PG5076:0.0083480281)37:0.0004128464,(((PG5032:0.0058668735,PG6243:0.0045883005)100:0.0072465305,PG3022:0.0067304236)49:0.0012619442,((PG4042:0.0073200757,PG4036:0.0064950551)97:0.0007902955,PG4049:0.0111847843)99:0.0016615056)47:0.0017467951)57:0.0021270686,(…
chr01_671	(PG6244:0.0095246337,((((PG6148:0.0011897762,PG5068:0.0022022740)100:0.0033353365,PG6055:0.0058569785)93:0.0020006099,PG6002:0.0071401902)94:0.0025226224,((((((((PG5032:0.0074974170,PG4042:0.0086929782)74:0.0043930208,(PG3022:0.0038294792,PG6243:0.0053369613)76:0.0014297636)53:0.0001680660,PG4036:0.0057016886)97:0.0034218568,PG5076:0.0103697780)80:0.0015561987,PG4032:0.0092616210)85:0.0038922228,…
chr01_672	(PG6244:0.0035332956,(PG6148:0.0018162183,PG6002:0.0030084212)100:0.0021664430,((PG6055:0.0062699865,(((PG4041:0.0090310376,PG5076:0.0080291825)96:0.0014071742,((PG4032:0.0093303839,PG3003:0.0105660261)62:0.0007268001,(((PG3005:0.0046516338,PG4005:0.0050071962)100:0.0062475247,PG4060:0.0148387861)98:0.0038913664,(((PG6242:0.0135836840,PG3023:0.0110728938)85:0.0026628310,(((PG1013:0.0083851697,PG1…
chr01_673	(PG6244:0.0022737140,(PG6148:0.0000757630,PG6002:0.0008632710)100:0.0029118138,((PG6055:0.0053732468,(((PG4041:0.0066250822,(PG5076:0.0075432176,(PG4032:0.0149098830,(((PG3005:0.0050643045,PG4005:0.0060899839)100:0.0051816695,((PG6242:0.0113030049,PG3003:0.0095828806)81:0.0005082726,(PG4060:0.0079860037,PG3023:0.0077549472)100:0.0013924360)99:0.0053587502)76:0.0048001510,((((PG1013:0.0079051449,P…
chr01_675	(PG6244:0.0000022515,(PG6148:0.0038718818,((PG6055:0.0041648805,PG5068:0.0056674239)95:0.0013563254,(((PG4041:0.0088942985,PG4017:0.0064034094)97:0.0011096591,(PG4032:0.0122546248,((((((PG3005:0.0042018776,PG4005:0.0045219595)100:0.0036929202,PG3023:0.0080930676)79:0.0008703296,PG6242:0.0108250560)99:0.0015773407,(PG4060:0.0070864905,PG3003:0.0086925097)96:0.0011034786)100:0.0052257722,(((PG1013:…
chr01_677	(PG6244:0.0000029968,(PG6148:0.0003515664,PG6002:0.0005740508)100:0.0031371964,(PG6055:0.0034375876,((PG5068:0.0073962431,(((PG4017:0.0086424812,((((PG5032:0.0072503039,PG6243:0.0055616174)97:0.0011749090,PG3022:0.0068632423)100:0.0015167775,PG4042:0.0097637766)95:0.0008738170,(PG4036:0.0056970411,PG4049:0.0096516187)100:0.0030244297)100:0.0014373338)100:0.0028589367,((((PG4032:0.0120766618,PG302…
chr01_679	(PG6244:0.0080621217,((PG6148:0.0090586082,(PG6055:0.0073945933,(PG4017:0.0129926610,(PG4032:0.0157132626,(((((((PG3005:0.0058884423,PG4005:0.0055453462)78:0.0009698060,PG6242:0.0109659834)100:0.0020524286,PG3023:0.0086690404)95:0.0019152922,PG4060:0.0092685651)100:0.0070152195,PG3003:0.0104359312)100:0.0057732123,(((PG1013:0.0063995142,PG1008:0.0084647500)100:0.0043043127,PG6241:0.0163042871)63:…
chr01_681	(PG6244:0.0006378912,(((((PG6148:0.0022279003,PG6002:0.0032817425)100:0.0051420066,PG4041:0.0086612058)98:0.0024125968,((((((PG3005:0.0061909805,PG4005:0.0069377520)100:0.0029469027,PG6242:0.0103620545)92:0.0011693751,PG4060:0.0089538063)100:0.0014033923,(PG3023:0.0093205993,PG3003:0.0136453653)94:0.0010953887)100:0.0073493196,(((Heinz:0.0015781409,LA2093:0.0023151899)100:0.0153587110,Spenn:0.009…
chr01_682	(PG6244:0.0000021253,PG6148:0.0000021253,(((((PG6055:0.0000021253,PG6002:0.0000021253)100:0.0053918600,((((PG4041:0.0062205784,PG5076:0.0047621749)77:0.0008902848,((PG5032:0.0038678022,(PG3022:0.0038524717,PG6243:0.0025330499)98:0.0005211777)99:0.0015752530,PG4036:0.0014376524)98:0.0018610668)66:0.0014148568,(PG4017:0.0072331402,PG4042:0.0065560435)57:0.0000020060)64:0.0013841974,PG4049:0.0111960…
chr01_683	(PG6244:0.0000024346,(((PG6148:0.0039172801,(PG4041:0.0068323101,(((PG4017:0.0056487247,PG5076:0.0061538647)66:0.0005076499,(((((PG5032:0.0021734231,PG6243:0.0028649682)100:0.0011203081,PG3022:0.0034351119)100:0.0009790792,PG4036:0.0041049143)84:0.0000725218,PG4042:0.0062249823)100:0.0006440121,PG4049:0.0084867996)99:0.0007844097)72:0.0003844660,(PG4032:0.0103176748,((((((PG3005:0.0020930268,PG40…
chr01_684	(PG6244:0.0040796272,(PG6148:0.0050693386,(PG5068:0.0083866429,((PG4041:0.0090120952,((PG4017:0.0102315896,((((PG5032:0.0039788560,PG3022:0.0073390306)60:0.0009504635,PG6243:0.0059996497)60:0.0011220549,(PG4042:0.0068591451,PG4036:0.0049625746)80:0.0004626804)41:0.0008729715,PG4049:0.0118338883)99:0.0011466219)100:0.0050664585,(PG4032:0.0121235316,(((((PG3005:0.0049495878,PG4005:0.0065388478)100:…
chr01_685	(PG6244:0.0004433939,PG6148:0.0010763612,((((PG6055:0.0018014086,PG6002:0.0020275519)100:0.0038711233,PG5068:0.0059253052)100:0.0012918807,((PG4017:0.0085338435,(PG4032:0.0121275625,((((PG3005:0.0057869411,PG4005:0.0114456089)100:0.0031679470,(PG4060:0.0116440079,PG3003:0.0121094413)58:0.0011480534)99:0.0018685626,(PG6242:0.0152030980,PG3023:0.0117307160)88:0.0006504166)100:0.0050124679,((((PG101…
chr01_686	(PG6244:0.0043424880,(PG6148:0.0013276699,PG6055:0.0021198403)100:0.0015870592,((PG6002:0.0032634473,PG5068:0.0032124615)55:0.0006200642,((((PG4041:0.0097460711,((((PG5032:0.0063048683,PG3022:0.0066254212)93:0.0017217294,PG6243:0.0060810076)78:0.0019030952,PG4042:0.0093345403)100:0.0026152742,PG4049:0.0112518086)80:0.0018144265)39:0.0011602096,PG5076:0.0069190807)49:0.0009917275,((PG4032:0.011222…
chr01_687	(PG6244:0.0078302741,((PG6148:0.0006728259,PG6002:0.0006407575)100:0.0024010244,(PG6055:0.0047979702,PG5068:0.0042118608)67:0.0006951284)100:0.0026831853,((PG4041:0.0106948018,(((((PG4017:0.0085724402,(((PG5032:0.0066603242,(PG3022:0.0078737415,PG6243:0.0070940404)71:0.0006155554)100:0.0022913087,PG4042:0.0074903933)69:0.0007391348,(PG4036:0.0074872707,PG4049:0.0085982093)91:0.0008192134)74:0.000…
chr01_688	(PG6244:0.0025449371,(PG6148:0.0007646292,PG6002:0.0016635616)69:0.0008712725,(((PG6055:0.0028994949,PG5068:0.0050037362)82:0.0010924790,PG4017:0.0063453950)99:0.0021830461,(((((PG4041:0.0061967651,PG4042:0.0078267092)100:0.0033590266,(PG5032:0.0059060116,PG3022:0.0052271806)100:0.0024948985)54:0.0004091652,((PG4032:0.0108412870,(((((PG3005:0.0073694974,PG3003:0.0085280618)64:0.0005954080,PG4005:…
chr01_689	(PG6244:0.0000026032,(PG6148:0.0023827304,(PG5068:0.0092092609,((PG4041:0.0123508317,PG5076:0.0093127254)43:0.0006985691,(PG4017:0.0088184488,((((PG5032:0.0077185715,PG6243:0.0068439434)87:0.0017923693,PG4036:0.0108791807)45:0.0002931455,((PG3022:0.0069375211,PG4042:0.0076921198)100:0.0023343847,PG4049:0.0191101244)82:0.0014343781)79:0.0010484055,(PG4032:0.0207047845,((((PG3005:0.0100402161,PG624…
chr01_690	(PG6244:0.0000027694,(PG6148:0.0000023653,(PG6055:0.0000023653,PG6002:0.0000023653)52:0.0000020553)63:0.0000025989,(PG5068:0.0055924206,((((PG4041:0.0083625492,((((PG5032:0.0058402795,PG6243:0.0052235580)100:0.0011019339,PG3022:0.0057275027)99:0.0004787395,PG4042:0.0078713310)100:0.0015612593,PG4036:0.0063252346)100:0.0016688127)61:0.0002719278,(PG4049:0.0104390213,PG5076:0.0076891354)68:0.001015…
chr01_692	(PG6244:0.0000754376,PG6148:0.0000814481,((PG6055:0.0000021488,PG6002:0.0048652975)51:0.0016937784,(PG5068:0.0066353628,(PG4041:0.0087474281,(((PG4017:0.0105444888,(((PG5032:0.0063635303,(PG3022:0.0061507784,PG6243:0.0058980735)69:0.0010560635)87:0.0010165447,PG4042:0.0095051508)100:0.0019232275,PG4036:0.0068623256)100:0.0029608087)98:0.0010268250,(PG4049:0.0142218551,PG5076:0.0083878621)100:0.00…
chr01_693	(PG6244:0.0000028531,(PG6148:0.0000028531,((PG6002:0.0029310222,PG5068:0.0034542435)95:0.0017271970,(PG4041:0.0080185010,(((PG4017:0.0062981961,PG5076:0.0057986601)77:0.0011189280,(PG3022:0.0088212609,(PG4042:0.0082909238,PG4036:0.0055402124)77:0.0010492541)94:0.0010937118)100:0.0016680776,((((((PG5032:0.0057071164,PG6243:0.0063895623)100:0.0028584028,PG4049:0.0107853378)100:0.0023242678,PG4032:0…
chr01_694	(PG6244:0.0087486512,((((((((PG6148:0.0000601198,PG6055:0.0000027607)100:0.0031822088,PG5068:0.0035031139)100:0.0048885007,(PG6002:0.0037045104,PG4041:0.0035946169)100:0.0050187189)90:0.0022758435,PG4032:0.0103626503)38:0.0006632386,((((PG3005:0.0059847061,PG4005:0.0058548891)100:0.0028907892,PG6242:0.0107300280)100:0.0032918878,(PG4060:0.0104446117,PG3003:0.0105616751)52:0.0008820594)52:0.000661…
chr01_696	(PG6244:0.0045978158,((PG6148:0.0000020470,PG6055:0.0000020470)100:0.0016549964,PG5068:0.0013210413)100:0.0027000781,(((((PG6002:0.0087280005,((PG4041:0.0095844639,PG4042:0.0085476566)97:0.0051889213,((((PG5032:0.0029797127,PG3022:0.0039820410)100:0.0019672827,PG6243:0.0040203857)99:0.0016700158,PG4036:0.0069708310)85:0.0003520360,PG4049:0.0087161662)100:0.0029770891)51:0.0000023248)100:0.0053532…
chr01_698	(PG6244:0.0077572825,(PG6148:0.0068989898,((PG6055:0.0056159975,PG6002:0.0037435485)100:0.0062677960,PG5068:0.0045433753)88:0.0020797541)78:0.0009836723,((PG4041:0.0073892958,(((PG4017:0.0064637462,((PG4032:0.0164256189,((((PG1013:0.0064834783,PG1008:0.0059709018)100:0.0052687050,PG1011:0.0135092342)85:0.0003619821,PG6241:0.0133766868)100:0.0068858660,(((Heinz:0.0020964734,LA2093:0.0008520621)100…
chr01_699	(PG6244:0.0082359120,((((PG6148:0.0065654817,PG5068:0.0092800229)58:0.0021037458,PG4041:0.0117187638)41:0.0003354367,(PG6055:0.0126008366,(PG4017:0.0127119132,(PG4032:0.0116988259,(((PG3005:0.0098899939,PG4005:0.0130208000)100:0.0048652025,((PG6242:0.0112501387,(PG4060:0.0059063800,PG3023:0.0088063191)100:0.0032283587)100:0.0021785336,PG3003:0.0134579802)100:0.0065508792)89:0.0055304218,((((PG101…
chr01_702	(PG6244:0.0040423869,(PG6148:0.0044985801,(((((PG6055:0.0076741716,((PG5032:0.0045957489,PG3022:0.0045991082)100:0.0037878149,((PG6243:0.0052562507,PG4042:0.0054395807)100:0.0024479626,PG4049:0.0096045836)95:0.0006199901)100:0.0028424450)89:0.0009401462,(PG6002:0.0066313658,PG5076:0.0054222915)92:0.0023350124)92:0.0008862653,(PG4041:0.0070818585,PG4036:0.0064599082)96:0.0033823537)100:0.001413700…
chr01_705	(PG6244:0.0032357985,(PG6148:0.0000028841,PG6002:0.0000741581)100:0.0038739952,((((PG6055:0.0078955035,PG4036:0.0076315808)64:0.0005580633,((PG4017:0.0094853876,(PG3022:0.0053430933,PG6243:0.0045628813)100:0.0021789485)65:0.0014683169,(PG4032:0.0087344049,((((((((PG3005:0.0055826728,PG4005:0.0054480448)73:0.0013396098,PG6242:0.0090643544)57:0.0004272189,PG4060:0.0072346805)55:0.0002900210,PG3003:…
chr01_706	(PG6244:0.0016152935,PG6148:0.0007060619,(((PG6055:0.0045446949,(((PG4041:0.0068476455,(((((PG5032:0.0049547656,PG6243:0.0039131169)94:0.0005931079,PG3022:0.0043772530)100:0.0015656288,PG4042:0.0093798386)100:0.0012909330,(PG4032:0.0112046633,((((((PG3005:0.0022494098,PG4005:0.0036233219)100:0.0074677580,PG6242:0.0102194585)100:0.0013722873,(PG4060:0.0075308815,PG3023:0.0080238920)99:0.0011146880…
chr01_709	(PG6244:0.0000022559,PG6148:0.0000022559,(PG6055:0.0049573723,((PG6002:0.0023211729,PG5068:0.0030417799)54:0.0014195642,(PG4041:0.0099516651,(((((PG4017:0.0122334004,(PG6242:0.0086349100,PG4060:0.0084414735)100:0.0042611840)100:0.0042310965,(((((PG1013:0.0065388016,PG1008:0.0089297067)100:0.0018010811,PG6241:0.0109683935)87:0.0006731290,PG1011:0.0104164631)100:0.0091342612,((PG0019:0.0002671309,P…
chr01_710	(PG6244:0.0000020877,PG6148:0.0000026394,(((PG6055:0.0068856163,((((PG4041:0.0098606718,PG4017:0.0108464891)100:0.0026162452,(PG4032:0.0099741411,(((PG3005:0.0092103349,PG4005:0.0077619195)59:0.0028731672,PG6242:0.0109335668)57:0.0008367762,(PG4060:0.0098613923,PG3023:0.0089634052)53:0.0009138188)100:0.0146131656)98:0.0020732550)100:0.0148382494,((PG3003:0.0202764451,(((PG1013:0.0083517654,PG1008…
chr01_711	(PG6244:0.0032192484,((PG6148:0.0040885182,PG6002:0.0031506542)94:0.0018389317,(PG6055:0.0067661779,((PG4041:0.0090618515,PG4017:0.0074758418)39:0.0002698325,((((PG5032:0.0054893762,(PG3022:0.0071301755,PG6243:0.0046980566)99:0.0011314193)99:0.0009907605,PG5076:0.0061025536)100:0.0012968245,((((PG4032:0.0143941580,(((PG1013:0.0055304014,PG1008:0.0054787965)100:0.0044058455,PG6241:0.0141746574)99:…
chr01_712	(PG6244:0.0024622670,(PG6148:0.0017014010,PG6002:0.0038590766)79:0.0012596279,((PG6055:0.0043489056,(PG4041:0.0075775235,(((PG4017:0.0082593356,PG5076:0.0078051764)77:0.0009467621,((((PG5032:0.0061002728,PG3022:0.0063609117)100:0.0017686517,PG6243:0.0059887550)100:0.0018144358,(PG4042:0.0077270277,PG4036:0.0074034627)98:0.0012953026)66:0.0001502314,PG4049:0.0102092668)84:0.0003123585)77:0.0004731…
chr01_714	(PG6244:0.0000028332,((PG6148:0.0038938966,(((PG6055:0.0076281989,PG4041:0.0081517518)75:0.0021745635,(PG4017:0.0087996917,(((((PG5032:0.0064229741,PG6243:0.0066035324)71:0.0014243160,PG3022:0.0075435111)99:0.0014764856,(PG4042:0.0082617386,PG4036:0.0084481157)95:0.0020234774)70:0.0006535797,PG5076:0.0071306423)68:0.0014528071,PG4049:0.0120088389)30:0.0006058261)19:0.0003759430)43:0.0005886903,(P…
chr01_717	(PG6244:0.0035227470,PG6148:0.0024373312,((PG6055:0.0076659201,(PG6002:0.0065435755,(PG4041:0.0072948321,((PG4017:0.0064039123,PG5076:0.0080221694)100:0.0053256799,((PG5032:0.0099578056,(((PG3022:0.0095485887,PG6243:0.0061274948)87:0.0005100356,(PG4036:0.0070506165,PG4049:0.0087211063)100:0.0042374195)100:0.0050709405,PG4042:0.0089866507)99:0.0037965825)96:0.0011163623,(PG4032:0.0102415612,((((((…
chr01_718	(PG6244:0.0051311200,(PG6148:0.0066154508,PG6002:0.0061030792)99:0.0025091742,((PG6055:0.0069664169,(PG4041:0.0088666166,(((PG4017:0.0109938373,PG5076:0.0095518283)100:0.0049143898,(PG4032:0.0135018358,((((((PG3005:0.0051180087,PG4005:0.0083504390)100:0.0032793818,PG3023:0.0103521611)58:0.0005064861,PG4060:0.0101471501)98:0.0025523492,PG6242:0.0130370271)96:0.0014586895,PG3003:0.0116133270)100:0.…
chr01_719	(PG6244:0.0018252488,PG6148:0.0010263439,((PG6055:0.0053643482,PG6002:0.0042363127)82:0.0018143184,(PG5068:0.0055750707,(PG4041:0.0110706836,((((PG4017:0.0085053345,PG5076:0.0078006680)85:0.0007340105,PG4049:0.0110797268)94:0.0003246282,(((PG4032:0.0136435030,(((PG1013:0.0060704294,PG1008:0.0057048942)100:0.0047970982,PG6241:0.0138704780)100:0.0009643303,PG1011:0.0118583466)100:0.0054422140)26:0.…
chr01_720	(PG6244:0.0000412967,PG6148:0.0000027963,(((PG6055:0.0038258917,PG6002:0.0027515120)100:0.0025331665,((PG4041:0.0087084057,(((PG4017:0.0095100713,PG5076:0.0074314646)99:0.0010283558,PG4049:0.0108870478)97:0.0016142868,(((PG5032:0.0059222433,PG3022:0.0055167118)97:0.0012811223,PG6243:0.0062724355)91:0.0009604515,(PG4042:0.0084492033,PG4036:0.0060666461)85:0.0008518164)100:0.0010239275)76:0.0013474…
chr01_722	(PG6244:0.0015472592,((PG6148:0.0034851634,(PG6055:0.0062398200,((PG4041:0.0079663314,PG5076:0.0086865134)100:0.0015136414,((PG4017:0.0072868358,(((((PG5032:0.0051532876,PG3022:0.0056022190)79:0.0011031022,PG6243:0.0048563570)100:0.0053236250,PG4036:0.0077376009)94:0.0011644398,PG4042:0.0071462879)100:0.0035076446,PG4049:0.0111290182)99:0.0010167135)100:0.0021510756,(((PG4032:0.0144434137,(((PG10…
chr01_723	(PG6244:0.0014701651,(PG6148:0.0041747698,PG6002:0.0010808947)86:0.0007566444,((((PG6055:0.0032479830,PG5068:0.0043812917)100:0.0047513327,(((((PG4017:0.0107233497,PG3022:0.0083873819)47:0.0002588448,PG4036:0.0057839672)52:0.0005865585,PG4049:0.0132046817)44:0.0006406555,((PG5032:0.0061526076,PG4042:0.0070957152)99:0.0019989948,PG5076:0.0104285536)97:0.0038015471)44:0.0017215816,PG6243:0.00652505…
chr01_724	(PG6244:0.0000020161,PG6148:0.0000022129,(((PG6055:0.0054480971,(PG5068:0.0080966603,((PG4017:0.0113100287,((((PG5032:0.0068134548,(PG3022:0.0051112739,PG6243:0.0056276042)100:0.0030321238)100:0.0012733512,(PG4042:0.0076244259,PG4036:0.0071442451)97:0.0011604982)100:0.0014611235,PG5076:0.0108936083)67:0.0017979398,PG4049:0.0121654920)100:0.0021561511)93:0.0012364284,(PG4032:0.0122702211,(((((PG30…
chr01_725	(PG6244:0.0000024570,(PG6148:0.0000024884,PG6002:0.0000024570)90:0.0000021320,(PG6055:0.0033511680,(PG5068:0.0038148953,(((PG4041:0.0085595541,PG4017:0.0083576658)84:0.0010744792,((PG4042:0.0077602586,PG4036:0.0059732745)91:0.0010493937,PG4049:0.0117539248)89:0.0012419078)95:0.0012798744,((((PG5032:0.0073959195,PG6243:0.0045445421)100:0.0027106766,PG3022:0.0091834135)100:0.0021523386,PG5076:0.006…
chr01_726	(PG6244:0.0001122350,(PG6148:0.0000027219,PG6002:0.0000027219)93:0.0000892593,((PG6055:0.0017842581,PG5068:0.0027810263)100:0.0027621272,((PG4041:0.0073355394,PG5076:0.0080779612)67:0.0011776867,((PG4017:0.0075966446,(PG4032:0.0110747238,(((((((PG3005:0.0050841991,PG4005:0.0068128859)100:0.0036071100,PG6242:0.0076187727)83:0.0008706769,PG4060:0.0084356354)54:0.0006368833,PG3023:0.0083253482)92:0.…
chr01_727	(PG6244:0.0000027628,PG6148:0.0000027032,(((PG6055:0.0012126762,PG5068:0.0013575165)100:0.0022533455,(((((PG4041:0.0074869358,PG3022:0.0071957417)100:0.0020099546,(((PG1013:0.0058943213,PG1008:0.0050009100)100:0.0033579620,PG6241:0.0124514517)99:0.0005988915,PG1011:0.0105401954)100:0.0121006698)64:0.0013405702,((PG4017:0.0094157752,((PG5032:0.0046227204,((PG6243:0.0039287054,PG4036:0.0052115870)9…
chr01_728	(PG6244:0.0000020029,PG6148:0.0000020186,(((PG6055:0.0014889651,PG5068:0.0014162961)100:0.0028384259,((PG4041:0.0071405940,((((PG4017:0.0058468309,PG5076:0.0061772210)100:0.0012883111,PG4032:0.0067962202)99:0.0009102866,((((PG3005:0.0011708221,PG4005:0.0016613528)100:0.0042749362,((PG6242:0.0058129133,PG3023:0.0050570134)76:0.0004837037,PG3003:0.0073147519)100:0.0027656190)94:0.0004437391,PG4060:…
chr01_729	(PG6244:0.0024967881,(PG6148:0.0000022336,PG6002:0.0000026237)100:0.0030229986,(((((PG6055:0.0054234008,(((PG5032:0.0053306643,(PG3022:0.0063384067,PG6243:0.0032042717)51:0.0011716101)82:0.0013418433,PG4049:0.0115305403)55:0.0001608587,(PG4042:0.0068814872,PG4036:0.0096288133)72:0.0021047234)90:0.0047351768)60:0.0004064083,PG5076:0.0062730182)83:0.0006503916,(PG4041:0.0070331168,PG4017:0.00559904…
chr01_730	(PG6244:0.0060934082,(((PG6148:0.0004777813,PG6002:0.0008753104)100:0.0025282994,PG6055:0.0057502621)70:0.0009830636,PG5068:0.0047750512)100:0.0046289743,((PG4041:0.0073922261,PG4017:0.0081234991)100:0.0031762836,((((((PG5032:0.0074949532,(PG3022:0.0049401095,PG6243:0.0054108753)100:0.0016774871)59:0.0003885948,PG4036:0.0057137604)60:0.0006448083,PG4042:0.0087469324)59:0.0005319302,PG4049:0.00973…
chr01_731	(PG6244:0.0031646180,((PG6148:0.0031658162,PG5068:0.0041764844)61:0.0014552158,(PG6055:0.0046771240,(PG4041:0.0093643590,(PG4017:0.0089830514,((((PG5032:0.0068427381,PG3022:0.0052789730)100:0.0033941749,(PG4049:0.0128604180,PG5076:0.0073514914)99:0.0016589532)100:0.0023282634,((PG6243:0.0087583308,PG4042:0.0095383592)54:0.0011145186,PG4036:0.0077784179)100:0.0035203706)100:0.0016930305,(PG4032:0.…
chr01_732	(PG6244:0.0082603530,(((PG6148:0.0073235448,((PG4041:0.0125676449,((PG4017:0.0125828189,PG5076:0.0104150678)97:0.0038326812,(PG4032:0.0190206014,((((((PG3005:0.0040147857,PG4005:0.0053600807)100:0.0036165032,PG6242:0.0131746761)100:0.0050317336,(PG4060:0.0101169989,PG3003:0.0168231148)100:0.0037581531)99:0.0022380053,PG3023:0.0168914798)76:0.0009721334,(((PG1013:0.0085744025,PG1008:0.0091726024)1…
chr01_734	(PG6244:0.0047456334,((PG6148:0.0018975420,PG6002:0.0010545196)100:0.0021017662,(PG5068:0.0035579651,(((PG4041:0.0072049545,(((PG3022:0.0076545782,PG6243:0.0080185912)100:0.0025254321,PG4036:0.0098514179)90:0.0015092535,PG4049:0.0112648039)55:0.0004115503)100:0.0040250478,(PG4032:0.0139371661,((((((PG3005:0.0052606662,PG4005:0.0058913181)100:0.0029383847,PG6242:0.0107145550)96:0.0007709906,PG3023…
chr01_735	(PG6244:0.0083465906,((PG6148:0.0031584963,(PG6055:0.0002555721,PG6002:0.0000027376)100:0.0051294996)99:0.0010565442,PG5068:0.0046622228)100:0.0019838107,((PG4041:0.0069945591,PG5076:0.0063244982)91:0.0004410970,(((PG4017:0.0124693432,(PG4032:0.0114367698,(((((PG3005:0.0071221650,PG4005:0.0059921005)100:0.0054034600,PG6242:0.0083610912)79:0.0015985585,PG3003:0.0125700211)41:0.0015564742,(PG4060:0…
chr01_736	(PG6244:0.0037159874,(PG6148:0.0040818628,(PG5068:0.0046193385,(((PG4041:0.0078619567,(((((PG5032:0.0041612458,PG3022:0.0060385434)53:0.0007427464,PG6243:0.0060056587)53:0.0010296765,PG4042:0.0073119380)43:0.0003091647,PG4036:0.0072575016)56:0.0007174237,PG4049:0.0107028219)99:0.0010554472)100:0.0042037433,(PG4017:0.0083263199,PG5076:0.0069406280)91:0.0008656737)89:0.0006566718,(((PG4032:0.019125…
chr01_738	(PG6244:0.0000021015,PG6148:0.0000021450,(PG6055:0.0001573015,(PG6002:0.0009549627,(PG5068:0.0042811078,(((PG4041:0.0100471595,PG5076:0.0068885228)70:0.0009037687,(PG4017:0.0079115573,((((PG5032:0.0061789479,PG3022:0.0079633260)63:0.0011026861,(PG6243:0.0069026824,PG4036:0.0066119694)49:0.0010057092)84:0.0006484992,PG4042:0.0090931627)86:0.0006845871,PG4049:0.0171232747)90:0.0012048495)72:0.00096…
chr01_740	(PG6244:0.0012670237,(((PG6148:0.0000021796,PG6002:0.0000028303)100:0.0055405014,(PG4041:0.0097521267,((PG4017:0.0084470327,PG5076:0.0069273555)100:0.0031986564,(((PG5032:0.0076235120,PG3022:0.0067555053)100:0.0020021071,PG4042:0.0106307394)100:0.0029612836,(((((PG6243:0.0073915461,PG4036:0.0078932032)100:0.0022883728,PG4049:0.0103154254)100:0.0036321267,PG4032:0.0128657970)98:0.0029056168,(((((P…
chr01_741	(PG6244:0.0103007809,((((((PG6148:0.0000020056,PG6055:0.0000020056)61:0.0000020056,PG6002:0.0000020056)100:0.0035973116,(PG5068:0.0040293183,PG4041:0.0045847137)68:0.0015867669)100:0.0030297341,((PG6243:0.0076331244,(PG4042:0.0072208469,PG4049:0.0082994531)100:0.0030283056)63:0.0008856018,PG4036:0.0088029303)52:0.0003603954)48:0.0005697661,((PG4017:0.0079336791,PG5076:0.0081762745)97:0.0017536874…
chr01_742	(PG6244:0.0077627081,(((((PG6148:0.0000025839,PG6002:0.0000025839)100:0.0050825524,PG5068:0.0058937926)83:0.0028160262,(PG4017:0.0085968387,((PG5032:0.0100016210,PG4042:0.0074648404)81:0.0014041540,PG4036:0.0070704802)81:0.0023040895)80:0.0007661121)41:0.0000651674,PG4032:0.0157239810)82:0.0053155097,(((PG4041:0.0097474407,((PG3022:0.0067592701,PG6243:0.0059213609)98:0.0022078807,PG4049:0.0097307…
chr01_743	(PG6244:0.0000024628,(((PG6148:0.0000317334,PG6002:0.0001165094)100:0.0049529069,(((PG4041:0.0113554046,PG4017:0.0099372477)82:0.0016605010,((((PG5032:0.0089628330,PG3022:0.0064434780)100:0.0031183233,PG4049:0.0139096522)50:0.0015881665,(PG6243:0.0072145001,(PG4042:0.0101387687,PG4036:0.0095447309)62:0.0014759223)93:0.0010580341)52:0.0013972971,PG5076:0.0107272377)51:0.0012579712)97:0.0026730120,…
chr01_745	(PG6244:0.0028379205,(PG6148:0.0000026879,PG6055:0.0000026565)100:0.0011723417,((PG6002:0.0054045881,PG5068:0.0068048529)100:0.0019514585,((PG4041:0.0073151934,(PG4017:0.0092660119,((((((PG5032:0.0075427063,PG3022:0.0077803037)100:0.0035583744,PG6243:0.0060118332)94:0.0006795652,PG4036:0.0068138881)93:0.0005097322,PG4049:0.0089966365)98:0.0019540031,PG4042:0.0101833586)57:0.0010627810,PG5076:0.00…
chr01_747	(PG6244:0.0000021487,(PG6148:0.0007520926,((PG6002:0.0063731999,((((PG4041:0.0075709437,PG4017:0.0074382952)90:0.0014816667,(PG4032:0.0098757934,((((PG3005:0.0050805676,PG4005:0.0059817093)100:0.0031937607,(PG6242:0.0111863876,(PG4060:0.0086676286,PG3023:0.0070253586)61:0.0010425027)72:0.0006124080)100:0.0057481244,PG3003:0.0130701767)100:0.0039731210,((((PG1013:0.0068170999,PG1008:0.0043229415)1…
chr01_748	(PG6244:0.0032127049,(PG6148:0.0024122560,PG6055:0.0018813755)100:0.0032945717,((PG6002:0.0062174032,((((PG4041:0.0079271044,PG4017:0.0069586674)60:0.0006521871,PG5076:0.0067543499)100:0.0015010452,(PG4032:0.0098997716,(((((((PG3005:0.0069866855,PG4005:0.0081412610)100:0.0025559788,PG4060:0.0087240140)54:0.0009123506,PG6242:0.0095231096)56:0.0004393183,PG3023:0.0070626413)88:0.0015667355,PG3003:0…
chr01_750	(PG6244:0.0028403182,(((PG6148:0.0036274955,PG6055:0.0027861245)97:0.0020530486,((PG4041:0.0082482217,((PG4017:0.0078736226,((((PG5032:0.0053601064,PG6243:0.0049320218)90:0.0011309024,PG3022:0.0074750598)100:0.0011882216,(PG4042:0.0089389133,PG4036:0.0051847496)92:0.0011322105)98:0.0008603048,PG4049:0.0159766951)94:0.0005708735)100:0.0017208560,PG5076:0.0079589828)63:0.0006229290)100:0.0022114064…
chr01_751	(PG6244:0.0045930233,((PG6148:0.0022086254,PG5068:0.0024607022)100:0.0020454626,(PG4041:0.0064323582,(((PG4017:0.0082719890,(PG4049:0.0089090416,PG5076:0.0050477137)100:0.0013023183)93:0.0014388705,PG4036:0.0073460086)29:0.0003216188,((((PG5032:0.0050895167,PG6243:0.0060600270)100:0.0018547133,PG3022:0.0055528435)75:0.0014371583,PG4042:0.0072271068)100:0.0031784466,((PG4032:0.0135912761,((((PG300…
chr01_752	(PG6244:0.0003724515,(PG6148:0.0002580238,(PG6002:0.0046566281,(PG5068:0.0051279774,((PG4041:0.0090677259,PG5076:0.0069549663)94:0.0006461582,(PG4017:0.0079497062,(((((PG5032:0.0054656553,PG3022:0.0051960085)98:0.0011598892,(PG6243:0.0047051692,PG4042:0.0067171231)90:0.0008220715)81:0.0004212733,PG4036:0.0069944391)100:0.0013217325,PG4049:0.0110317844)100:0.0048202365,(PG4032:0.0113788525,(((((PG…
chr01_753	(PG6244:0.0000023151,PG6148:0.0000022915,(((PG6055:0.0015739472,PG6002:0.0033631867)100:0.0039777177,((((PG4041:0.0089972318,PG5076:0.0087285769)74:0.0018293602,PG4017:0.0089813859)100:0.0040214119,(PG4032:0.0111829217,((((PG3005:0.0028424889,PG4005:0.0049928344)100:0.0049679749,PG6242:0.0171213868)100:0.0032164841,PG3023:0.0132276194)60:0.0009322811,(((PG4060:0.0093948379,PG3003:0.0115268704)96:…
chr01_754	(PG6244:0.0027051455,PG6148:0.0021183646,(((PG6055:0.0016323777,PG6002:0.0024064545)100:0.0044989123,((((PG4041:0.0063753842,PG4017:0.0071314627)100:0.0013414986,(PG4032:0.0102259413,((((((PG3005:0.0039345171,PG4005:0.0037924517)100:0.0040580732,PG6242:0.0104757998)93:0.0010412203,PG3003:0.0088308198)99:0.0011166546,(PG4060:0.0073854456,PG3023:0.0103790475)75:0.0021866684)100:0.0064635049,(((PG10…
chr01_755	(PG6244:0.0072878647,(PG6148:0.0000022655,PG6055:0.0003662652)100:0.0028380330,((PG6002:0.0115589058,((((PG4041:0.0083550327,PG4017:0.0097370205)86:0.0029924397,(((((PG5032:0.0060882349,PG3022:0.0047825205)100:0.0028027719,PG6243:0.0063770642)100:0.0017678607,PG4042:0.0100523058)98:0.0018138102,PG4036:0.0099685501)74:0.0007085378,PG4049:0.0148195336)57:0.0013470529)59:0.0014539153,PG5076:0.012218…
chr01_756	(PG6244:0.0027110126,(PG6148:0.0000023185,PG6055:0.0000363677)100:0.0011343906,(PG6002:0.0055541886,(PG5068:0.0044939377,((PG4041:0.0070428892,PG4017:0.0065866163)78:0.0003903117,(((((PG5032:0.0054436273,PG3022:0.0054956270)60:0.0009257965,PG6243:0.0061364022)99:0.0009352812,(PG4042:0.0074326145,PG4036:0.0048553497)97:0.0006491489)100:0.0013042780,PG5076:0.0074089227)95:0.0015157240,(PG4049:0.010…
chr01_757	(PG6244:0.0000029011,PG6148:0.0000029011,(PG6055:0.0000028698,(PG6002:0.0052902938,(PG5068:0.0041728818,(((PG4041:0.0087180142,(((PG5032:0.0064118511,PG4042:0.0085246514)100:0.0024483108,PG6243:0.0078321087)89:0.0006053268,(PG3022:0.0068987744,PG4036:0.0080867798)91:0.0016141431)100:0.0022461854)100:0.0025086996,(PG4017:0.0076743560,PG5076:0.0081503123)91:0.0017719065)62:0.0018945935,((PG4049:0.0…
chr01_758	(PG6244:0.0000027535,PG6148:0.0000027535,(PG6055:0.0000028006,(PG6002:0.0026396934,(PG5068:0.0038209326,(((PG4041:0.0057600394,PG5076:0.0060051549)51:0.0002493803,(PG4017:0.0077618946,((((PG5032:0.0043950491,PG6243:0.0056977699)100:0.0010259009,PG3022:0.0066794069)55:0.0006368734,(PG4042:0.0073716757,PG4049:0.0080243679)48:0.0003648235)52:0.0006028986,PG4036:0.0063383547)100:0.0010470239)46:0.000…
chr01_759	(PG6244:0.0000021765,(PG6148:0.0000021921,((PG6002:0.0050016645,PG5068:0.0043024606)82:0.0006254040,(((PG4041:0.0076678893,(PG5032:0.0092875828,(((PG3022:0.0093064335,PG4042:0.0078956341)43:0.0003984353,PG4049:0.0089698073)49:0.0005163956,(PG6243:0.0092758231,PG4036:0.0072663627)96:0.0022483063)56:0.0008189233)96:0.0013548752)95:0.0011766858,(PG4017:0.0063415077,PG5076:0.0076849753)79:0.000842838…
chr01_760	(PG6244:0.0000029807,PG6148:0.0000029807,(PG6055:0.0012718849,(PG6002:0.0024880746,(PG5068:0.0066617560,(((((PG4041:0.0095408715,PG4049:0.0132840773)78:0.0006381096,PG4032:0.0147374871)100:0.0040550090,(((((((PG3005:0.0067865869,PG4005:0.0082415556)52:0.0045207516,PG6242:0.0139761105)78:0.0021920761,PG4060:0.0109633802)62:0.0008399372,PG3023:0.0100465371)100:0.0036971689,PG3003:0.0150052891)100:0…
chr01_761	(PG6244:0.0013116192,PG6148:0.0033571988,(((PG6055:0.0052224953,PG5068:0.0048436458)71:0.0011904470,(PG4041:0.0069483180,(PG4017:0.0100629366,((((((PG5032:0.0068581648,(PG4042:0.0078040120,PG4036:0.0098235761)68:0.0007993664)50:0.0006877976,PG6243:0.0057741275)67:0.0009830037,PG3022:0.0091744719)69:0.0015539896,PG4049:0.0100668882)79:0.0019617814,(PG4032:0.0116900687,(((((((PG3005:0.0072180726,PG…
chr01_762	(PG6244:0.0000027799,PG6148:0.0000027799,(((PG6055:0.0116332073,((((PG4041:0.0091649076,(((PG5032:0.0047110447,PG6243:0.0069354989)98:0.0007660441,PG4042:0.0080877627)52:0.0007145803,PG4036:0.0073838791)99:0.0012075848)84:0.0014773028,PG4049:0.0119066673)100:0.0025809019,((((PG4032:0.0133267814,(PG6242:0.0114420750,PG3023:0.0087396927)100:0.0038933497)56:0.0010347247,(((PG3005:0.0057194525,PG4005…
chr01_763	(PG6244:0.0024633064,((PG6148:0.0022657084,PG6002:0.0004834831)91:0.0021788090,(PG5068:0.0036654204,(PG4041:0.0084574593,((PG4017:0.0091893907,(((((PG5032:0.0057418608,PG3022:0.0047437962)97:0.0014207061,PG6243:0.0049449986)94:0.0009708336,(PG4042:0.0079453922,PG4036:0.0049167359)63:0.0007652642)69:0.0005262716,PG5076:0.0074279147)89:0.0006208821,PG4049:0.0081219265)92:0.0007990319)93:0.001524966…
chr01_766	(PG6244:0.0000023130,PG6148:0.0000022851,(PG6055:0.0045176438,((PG6002:0.0050559626,(PG4041:0.0098540800,((PG4017:0.0070955223,(((PG5032:0.0079064201,((PG4042:0.0071663891,PG4036:0.0069835062)48:0.0005060283,PG5076:0.0083229269)28:0.0000743067)59:0.0013285151,(PG3022:0.0067030017,PG6243:0.0049626204)100:0.0024905826)61:0.0008976115,PG4049:0.0062177848)88:0.0015614203)49:0.0006451667,(PG4032:0.011…
chr01_767	(PG6244:0.0000022062,(PG6148:0.0005719576,(PG6055:0.0005679860,(PG5068:0.0027164319,(PG4041:0.0086166961,((PG4017:0.0064929552,(((((PG5032:0.0033243750,PG3022:0.0029312591)93:0.0004102858,PG6243:0.0032604076)100:0.0028608983,(PG4042:0.0068780095,PG4036:0.0049795752)100:0.0009572034)100:0.0009438356,PG4049:0.0092618493)92:0.0008454450,PG5076:0.0067808658)74:0.0002827903)92:0.0009671666,(((PG4032:0…
chr01_768	(PG6244:0.0060996526,(PG6148:0.0029433225,PG6002:0.0035616383)85:0.0010481336,(PG6055:0.0049855232,(PG5068:0.0048792471,(PG4041:0.0075094651,(PG4017:0.0105833628,(((((((PG5032:0.0036983126,PG6243:0.0050759463)90:0.0015082754,PG3022:0.0052009222)100:0.0007848202,PG4036:0.0062971120)100:0.0023634435,PG4042:0.0086156129)100:0.0026577989,PG5076:0.0096091571)61:0.0005283903,PG4049:0.0108446944)78:0.00…
chr01_769	(PG6244:0.0058490913,(((PG6148:0.0028216599,PG5068:0.0040451169)96:0.0009800381,PG6055:0.0032314803)98:0.0022638347,PG6002:0.0043352607)84:0.0009275186,(PG4041:0.0075414662,((PG4017:0.0095341396,PG5076:0.0094400853)55:0.0006964667,(((((PG5032:0.0054027889,PG6243:0.0037675550)100:0.0028672022,PG3022:0.0065692055)88:0.0011311430,(PG4042:0.0055563380,PG4036:0.0077658086)87:0.0016002258)92:0.00115764…
chr01_770	(PG6244:0.0025214738,(((PG6148:0.0038542437,PG6002:0.0028797335)55:0.0014496527,((((PG4041:0.0079283728,PG5076:0.0076388416)63:0.0011767712,PG4017:0.0069913191)75:0.0012526711,(((PG5032:0.0041033701,PG6243:0.0043067189)95:0.0014693234,PG3022:0.0050705490)100:0.0024021016,(PG4042:0.0049405257,PG4036:0.0059960553)80:0.0010475103)99:0.0007826945)76:0.0016315948,((PG4049:0.0163664128,(((((PG3005:0.00…
chr01_771	(PG6244:0.0027708790,((PG6148:0.0001819052,PG6055:0.0009325365)100:0.0054190433,PG5068:0.0038438535)90:0.0023580247,(((((PG6002:0.0090558516,PG4017:0.0099252421)99:0.0045384505,((PG5032:0.0086618471,(PG3022:0.0035941056,PG6243:0.0050226930)64:0.0004302883)90:0.0004786775,(PG4042:0.0092643341,PG4049:0.0105229448)92:0.0012988394)100:0.0023575221)91:0.0021437373,((PG5076:0.0109676931,PG4032:0.010462…
chr01_773	(PG6244:0.0000023453,((PG6148:0.0007683563,PG6055:0.0033575560)69:0.0014011663,(PG5068:0.0052980833,(PG4041:0.0081214458,((PG4017:0.0105732311,(PG4032:0.0152297278,(((((PG3005:0.0057949955,PG4005:0.0061051205)100:0.0044828536,PG6242:0.0130431889)100:0.0045797935,((PG4060:0.0114475285,PG3023:0.0112545591)88:0.0033685808,PG3003:0.0160411942)72:0.0013017522)100:0.0045169994,(((PG1013:0.0075749451,PG…
chr01_774	(PG6244:0.0000025208,PG6148:0.0000025208,(PG6055:0.0032632719,((PG6002:0.0032808720,PG5068:0.0050306683)97:0.0015169907,(((((PG4041:0.0058116404,PG5076:0.0052060672)100:0.0010413902,PG4017:0.0079949557)95:0.0006683479,PG4049:0.0107526098)63:0.0013013434,(((PG5032:0.0058677113,PG3022:0.0060752446)89:0.0007101896,(PG6243:0.0058282508,PG4036:0.0064388803)98:0.0017168661)43:0.0001402512,PG4042:0.0068…
chr01_775	(PG6244:0.0000020367,(PG6148:0.0000020131,((PG6002:0.0033886859,PG5068:0.0043642511)62:0.0013564487,(((((PG4041:0.0106189697,PG4036:0.0081486969)66:0.0021748500,PG4032:0.0107225414)75:0.0039670135,(PG4017:0.0115929974,(((PG5032:0.0082685457,((PG3022:0.0046011148,PG6243:0.0051998037)100:0.0020272699,PG4042:0.0060120288)82:0.0004219105)75:0.0023922499,PG5076:0.0081164395)54:0.0016127520,PG4049:0.01…
chr01_776	(PG6244:0.0000020112,PG6148:0.0000020112,(PG6055:0.0000020112,(PG6002:0.0031111039,((PG5068:0.0046344630,((((PG4017:0.0099294499,PG4049:0.0099330944)58:0.0001031708,(PG4042:0.0054239384,PG4036:0.0105857566)71:0.0031552025)100:0.0041830096,((((PG5076:0.0149732821,PG4032:0.0132828019)97:0.0025456565,((((PG3005:0.0074873974,PG4005:0.0069650626)99:0.0028503545,PG3023:0.0055257593)50:0.0001319486,PG40…
chr01_778	(PG6244:0.0000022442,PG6148:0.0000022442,((PG6055:0.0030924014,(PG5068:0.0027426877,(((PG4041:0.0089801993,PG4032:0.0103098994)59:0.0025087535,(((((PG3005:0.0042597525,PG4005:0.0052695088)100:0.0062684925,(PG6242:0.0083584156,(PG4060:0.0077298272,(PG3023:0.0071805958,PG3003:0.0076172086)97:0.0008515622)97:0.0005004254)99:0.0019335478)100:0.0066792712,(((PG1013:0.0050751194,PG1008:0.0051016102)100…
chr01_779	(PG6244:0.0000477847,(PG6148:0.0006154954,(PG6055:0.0023537350,(PG5068:0.0055262935,(PG4041:0.0065214773,(((PG4017:0.0084656057,((PG5032:0.0070368714,PG4049:0.0084678670)61:0.0003831531,((PG3022:0.0056174462,PG6243:0.0059440521)76:0.0008587207,(PG4042:0.0079770258,PG4036:0.0062417515)93:0.0004515142)75:0.0005430011)100:0.0014873745)86:0.0010598669,((PG4032:0.0096149423,(((PG1013:0.0043024849,PG10…
chr01_780	(PG6244:0.0000027715,((PG6148:0.0071221661,(PG5068:0.0052772760,(PG4041:0.0052178507,(((PG4017:0.0082768988,(PG4032:0.0191934696,(((((((PG3005:0.0075733694,PG4005:0.0088840947)76:0.0019182401,PG3023:0.0109841671)94:0.0024497363,PG4060:0.0095447169)63:0.0015853464,PG6242:0.0107178811)68:0.0014808777,PG3003:0.0126783429)100:0.0045487099,((((PG1013:0.0075949635,PG1008:0.0070811303)100:0.0044738456,P…
chr01_782	(PG6244:0.0000021842,(PG6148:0.0000021842,(PG6055:0.0000021842,((PG5068:0.0093187070,(((PG5032:0.0070265754,PG4049:0.0122297288)45:0.0001789841,PG4042:0.0057604887)57:0.0009340378,(PG3022:0.0062738025,(PG6243:0.0077582027,PG4036:0.0073332522)68:0.0012431997)49:0.0000934076)100:0.0047087302)96:0.0038386678,(PG4041:0.0133747849,((PG4017:0.0081052163,PG5076:0.0126745893)100:0.0077762680,((PG4032:0.0…
chr01_784	(PG6244:0.0000028786,(PG6148:0.0000028786,(PG6055:0.0000028786,PG6002:0.0000028786)78:0.0000024404)69:0.0000022056,(PG5068:0.0037814963,((PG4041:0.0102496908,((((PG4017:0.0160974030,(PG4042:0.0090838303,PG4036:0.0056949224)99:0.0010909324)60:0.0006749236,(PG5032:0.0079444539,(PG3022:0.0078961841,PG6243:0.0061112700)100:0.0028307482)69:0.0010007721)65:0.0007662511,PG4049:0.0093683050)68:0.00094409…
chr01_785	(PG6244:0.0000026446,PG6148:0.0000026759,(PG6055:0.0000026917,(PG6002:0.0000026446,(PG5068:0.0029054503,(((PG4041:0.0067229077,PG4017:0.0076678030)80:0.0008465229,((((((PG5032:0.0060826574,PG3022:0.0059515009)100:0.0021674606,PG6243:0.0058924410)99:0.0004715454,PG4036:0.0064642141)92:0.0005915664,PG4042:0.0072568061)71:0.0003724621,PG4049:0.0103725415)96:0.0006085749,PG5076:0.0071459742)43:0.0004…
chr01_787	(PG6244:0.0058859946,(((PG6148:0.0004914389,PG6055:0.0011447343)100:0.0026164319,PG5068:0.0038635636)79:0.0008680869,PG6002:0.0033422650)100:0.0027600336,(PG4041:0.0060021802,(((PG4017:0.0078985477,(((((PG5032:0.0053786917,PG3022:0.0066889632)60:0.0009693787,PG6243:0.0064489280)80:0.0009603998,PG4049:0.0081673492)46:0.0004045580,PG4036:0.0062751612)49:0.0002398844,PG4042:0.0079675186)94:0.0010799…
chr01_788	(PG6244:0.0000808314,(PG6148:0.0000023311,PG6055:0.0000350924)100:0.0001697126,((PG6002:0.0065612924,((PG4041:0.0084290155,((PG4017:0.0084162838,(((((PG5032:0.0047459233,PG3022:0.0049475215)100:0.0015325801,PG6243:0.0072129427)100:0.0010400789,PG4042:0.0096887728)100:0.0007192999,PG5076:0.0079459007)100:0.0023555748,PG4036:0.0069106090)83:0.0006558643)58:0.0004872843,PG4049:0.0115484785)87:0.0007…
chr01_789	(PG6244:0.0000025312,PG6148:0.0000024999,(PG6055:0.0000024999,(PG6002:0.0048921431,(PG5068:0.0062115556,((PG4041:0.0068836840,PG4017:0.0064277400)72:0.0004582301,((((((PG5032:0.0067332097,PG6243:0.0047314520)50:0.0009472169,PG3022:0.0070189188)100:0.0019469711,PG4042:0.0084706354)47:0.0009278872,(PG4036:0.0073883528,PG5076:0.0070048557)83:0.0012691034)54:0.0008301198,PG4049:0.0132025073)63:0.0007…
chr01_790	(PG6244:0.0000028420,(PG6148:0.0000028420,((PG6002:0.0040796500,(PG4041:0.0054210155,((PG4017:0.0054356374,(((((PG5032:0.0054882040,(PG3022:0.0053986270,PG6243:0.0038774036)89:0.0003752823)100:0.0013917045,PG4042:0.0074074735)77:0.0004316612,PG4036:0.0061644424)64:0.0002808522,PG4049:0.0089624846)64:0.0003825062,PG5076:0.0054628469)100:0.0007785380)99:0.0004726743,(PG4032:0.0092352204,((((PG3005:…
chr01_791	(PG6244:0.0000029766,(PG6148:0.0000024785,(PG6002:0.0046569394,(PG5068:0.0040523554,(PG4041:0.0059098377,(PG4017:0.0065894754,(((((PG5032:0.0039907046,PG6243:0.0040813781)100:0.0020718422,PG3022:0.0062405339)95:0.0012012306,(PG4042:0.0074287819,(PG4036:0.0069131160,PG4049:0.0100582065)52:0.0003387268)87:0.0008107562)100:0.0008803765,PG5076:0.0057205018)99:0.0006522285,(PG4032:0.0193943544,((((((P…
chr01_792	(PG6244:0.0000026558,PG6148:0.0000020829,(PG6055:0.0019539816,(PG6002:0.0062531184,(PG5068:0.0044326592,(((PG4041:0.0103060773,(PG4032:0.0124490356,((((((PG3005:0.0063261028,PG4005:0.0081441015)100:0.0033143489,PG6242:0.0106945671)96:0.0016363788,(PG4060:0.0100475856,PG3023:0.0060730170)99:0.0019149642)100:0.0029328781,PG3003:0.0109525366)100:0.0021109059,(((PG1013:0.0066090412,PG1008:0.006926798…
chr01_793	(PG6244:0.0000026039,PG6148:0.0000026039,((PG6055:0.0015872987,(PG5068:0.0025319533,(PG4041:0.0100024894,(((PG4017:0.0076897818,PG5076:0.0074321704)51:0.0008440038,(((PG5032:0.0060485176,(PG3022:0.0049071328,PG6243:0.0034713840)99:0.0014309546)100:0.0008290452,(PG4042:0.0066358644,PG4036:0.0063458987)84:0.0008509261)82:0.0002054880,PG4049:0.0090825626)100:0.0012570530)89:0.0013892039,(PG4032:0.00…
chr01_794	(PG6244:0.0000027128,PG6148:0.0000027128,((PG6055:0.0028785786,(PG5068:0.0043077229,(PG4041:0.0077749288,((PG4017:0.0092126208,(PG4032:0.0125017605,(((((((PG3005:0.0047358519,PG4005:0.0048041947)100:0.0018079254,PG6242:0.0111352184)100:0.0025045237,PG4060:0.0091099228)99:0.0025449304,PG3003:0.0131720773)90:0.0018332328,PG3023:0.0097747136)100:0.0029547854,(((Heinz:0.0022887721,LA2093:0.0017740054…
chr01_795	(PG6244:0.0013137192,(PG6148:0.0000020637,PG6002:0.0000020637)69:0.0000020637,((((((((((PG6055:0.0063651121,((PG5032:0.0050069449,PG3022:0.0045084419)79:0.0009765951,PG6243:0.0062365868)53:0.0004314725)100:0.0011636223,PG4042:0.0070939830)99:0.0011288306,PG4036:0.0076769145)70:0.0002396458,PG4049:0.0108425451)99:0.0014208247,PG5076:0.0079451824)95:0.0014976496,(((((PG3005:0.0060971293,PG4005:0.00…
chr01_797	(PG6244:0.0025065431,((PG6148:0.0025640606,PG6002:0.0030487933)100:0.0021472352,((((((PG6055:0.0048655526,((PG5032:0.0055666053,PG6243:0.0060086484)94:0.0008585597,PG3022:0.0081736589)98:0.0017561522)100:0.0020417753,(PG4042:0.0061190211,PG4036:0.0062821804)98:0.0014396013)95:0.0007261048,PG4049:0.0111279763)97:0.0011670479,PG4041:0.0093443326)67:0.0006186334,(PG4017:0.0076345552,PG5076:0.0081695…
chr01_798	(PG6244:0.0029861856,(((((((PG6148:0.0028290973,PG6002:0.0030355225)100:0.0043371026,PG4041:0.0081894986)100:0.0022514208,PG4017:0.0097759947)100:0.0018233034,(PG4032:0.0127232841,((((PG3005:0.0063523540,PG6242:0.0095430657)99:0.0018753920,(PG4060:0.0083663072,PG3023:0.0083464488)100:0.0013608674)55:0.0009566010,PG4005:0.0087474233)100:0.0076737406,((((PG1013:0.0058572426,PG1008:0.0058404375)100:…
chr01_799	(PG6244:0.0013329494,(((((PG6148:0.0014938364,PG6002:0.0016466624)100:0.0058880989,PG4017:0.0056082796)57:0.0006213020,PG5076:0.0063838533)44:0.0017758090,(((PG4041:0.0076018562,(PG4032:0.0110121378,(((((((PG3005:0.0072921131,PG4005:0.0076610291)100:0.0017922594,PG4060:0.0079977880)70:0.0016672634,PG3023:0.0086832946)55:0.0014186950,PG6242:0.0156981300)83:0.0010346431,PG3003:0.0099087315)100:0.00…
chr01_800	(PG6244:0.0102918150,(PG6148:0.0069756443,PG4017:0.0075962769)67:0.0014011895,(((((PG6055:0.0001973732,PG6002:0.0000022777)100:0.0028812803,PG5068:0.0022687300)100:0.0076997216,(PG4032:0.0129763483,(((((PG3005:0.0079833570,(PG4005:0.0080645558,PG6242:0.0072317090)100:0.0038815887)100:0.0021139378,PG4060:0.0103297490)99:0.0028344437,PG3003:0.0155290842)61:0.0007241548,PG3023:0.0106485310)100:0.002…
chr01_801	(PG6244:0.0038004575,(((PG6148:0.0082682943,PG4041:0.0047838547)92:0.0009048701,PG4017:0.0067745735)100:0.0043334865,((((((PG5032:0.0051344054,PG3022:0.0049801361)100:0.0015682073,PG6243:0.0049246844)95:0.0006122050,PG4042:0.0071396823)70:0.0006965843,(PG4036:0.0073341714,PG4049:0.0114712729)63:0.0004334156)97:0.0007239696,PG5076:0.0073973057)100:0.0013006249,(PG4032:0.0132809061,((((((PG3005:0.0…
chr01_803	(PG6244:0.0091840636,((((((((PG6148:0.0000025043,PG6055:0.0000025043)85:0.0000025043,PG6002:0.0000025043)100:0.0034780457,PG4041:0.0041995495)100:0.0036854095,PG4036:0.0094353576)78:0.0006447194,PG5076:0.0071869470)92:0.0009157679,PG4017:0.0055430149)86:0.0003511645,PG4032:0.0130301317)97:0.0024298037,(((PG5032:0.0068612141,((PG3022:0.0068946331,PG6243:0.0050613079)67:0.0005821684,PG4042:0.006817…
chr01_804	(PG6244:0.0040623378,(((PG6148:0.0000026678,PG6055:0.0000026678)99:0.0001820000,PG6002:0.0008361950)100:0.0055289255,((PG4041:0.0066201058,(PG4017:0.0076764839,((((PG5032:0.0062845719,PG4036:0.0069229615)100:0.0011947900,((PG3022:0.0051866625,PG6243:0.0051328348)100:0.0012231425,PG4042:0.0079113713)80:0.0003065368)100:0.0008559419,PG4049:0.0101694840)100:0.0012304800,(PG4032:0.0093869475,(((((((P…
chr01_805	(PG6244:0.0040743228,((((((PG6148:0.0000025187,(PG6055:0.0000318086,PG6002:0.0000320994)100:0.0006356618)100:0.0067178107,PG4017:0.0074683287)69:0.0004045482,(PG4032:0.0107073866,(((((((PG3005:0.0048051552,PG4005:0.0049994917)100:0.0031760672,PG6242:0.0116732558)98:0.0012465152,PG3003:0.0104103750)55:0.0007638112,PG4060:0.0091188084)56:0.0011645231,PG3023:0.0079147002)100:0.0044356120,(((Heinz:0.…
chr01_806	(PG6244:0.0043164038,((((PG6148:0.0000605536,PG6055:0.0002323659)100:0.0033398057,PG6002:0.0005187809)100:0.0042041275,PG4041:0.0060542575)100:0.0023339615,(((PG4017:0.0090426219,PG5076:0.0076794832)78:0.0012678962,(((PG5032:0.0062409122,PG4042:0.0068621468)99:0.0009319905,PG3022:0.0066539825)99:0.0002974272,(PG6243:0.0062984314,(PG4036:0.0061666286,PG4049:0.0103070914)100:0.0015635851)100:0.0015…
chr01_807	(PG6244:0.0040659821,(PG6148:0.0000022581,(PG6055:0.0000022581,PG6002:0.0000022581)72:0.0000029186)100:0.0030068792,(PG5068:0.0062477248,((PG4041:0.0054864448,((PG4017:0.0052557927,PG5076:0.0089341653)89:0.0005511739,((((PG5032:0.0042397384,PG4042:0.0059036563)99:0.0011769748,(PG3022:0.0059001467,PG6243:0.0048768900)100:0.0014138114)74:0.0006774513,PG4036:0.0068079280)77:0.0001745758,PG4049:0.008…
chr01_808	(PG6244:0.0000023632,((PG6148:0.0000023945,PG6055:0.0000023632)61:0.0000020537,PG6002:0.0000023632)48:0.0000022399,(PG5068:0.0062509557,((PG4041:0.0068790830,(((PG4017:0.0076485595,PG5076:0.0081132423)93:0.0005801151,PG4049:0.0093078252)85:0.0013145547,(((PG5032:0.0039275881,PG6243:0.0045845176)100:0.0013038154,PG3022:0.0060136261)100:0.0011158013,(PG4042:0.0077463493,PG4036:0.0071739809)100:0.00…
chr01_809	(PG6244:0.0008504530,((PG6148:0.0000020555,PG6055:0.0000020399)100:0.0010975773,(PG5068:0.0064009945,((PG4041:0.0081060624,PG5076:0.0078911111)75:0.0013107067,((PG4017:0.0089425855,((((PG5032:0.0050392155,PG6243:0.0050921383)100:0.0020333284,PG3022:0.0072171973)99:0.0015311434,PG4042:0.0085444029)58:0.0003702548,(PG4036:0.0081679419,PG4049:0.0092805315)48:0.0003334271)100:0.0021886744)73:0.001295…
chr01_810	(PG6244:0.0000027934,PG6148:0.0000027934,(PG6055:0.0000027934,(PG6002:0.0031370236,(PG5068:0.0046934840,(((PG4041:0.0081313789,(((PG4032:0.0143362599,((((Heinz:0.0005067691,LA2093:0.0008846912)100:0.0130182284,Spenn:0.0088098167)100:0.0417291451,(SP2271:0.0513642827,SME:0.0920270117)100:0.0306607830)79:0.0028332533,(PG0019:0.0008357320,PG0009:0.0007475300)100:0.0137040347)72:0.0007704890)86:0.003…
chr01_811	(PG6244:0.0000026925,PG6148:0.0000026925,(PG6055:0.0000027238,((PG6002:0.0053499019,(((((PG4041:0.0083216199,PG4017:0.0095631530)98:0.0019387756,(PG4032:0.0106274383,((((((PG3005:0.0046465097,PG4005:0.0039844774)100:0.0041867855,PG6242:0.0098905630)100:0.0021854434,(PG3023:0.0086365835,PG3003:0.0107808052)66:0.0003617622)98:0.0015575759,PG4060:0.0101941102)100:0.0052679235,(((Heinz:0.0008811791,L…
chr01_812	(PG6244:0.0016558041,(PG6148:0.0000022591,PG6055:0.0000022591)100:0.0014931936,(PG6002:0.0026467060,(PG5068:0.0045310466,(((PG4041:0.0066085930,((((PG5032:0.0046107453,PG3022:0.0045632606)100:0.0019129563,(PG4042:0.0072392831,PG4036:0.0092445379)98:0.0010898040)100:0.0016182403,(PG6243:0.0078689586,PG4049:0.0100537169)88:0.0019429101)100:0.0015411211,PG5076:0.0082874986)50:0.0004525811)41:0.00027…
chr01_813	(PG6244:0.0001465763,((PG6148:0.0026164774,(PG5068:0.0026701540,(((PG4041:0.0065332231,(PG5076:0.0065144584,(PG4032:0.0089585295,(((((PG3005:0.0045653766,PG4005:0.0041870834)100:0.0021503114,PG6242:0.0077238140)100:0.0011248387,(PG4060:0.0057975313,PG3023:0.0057687545)100:0.0020389728)100:0.0011936977,PG3003:0.0088018504)100:0.0034694721,(((PG1013:0.0046675866,PG1008:0.0043821018)100:0.0058638628…
chr01_814	(PG6244:0.0000022438,(((((PG6148:0.0030451113,PG4041:0.0028062091)100:0.0094595691,(PG3022:0.0080453386,((PG6243:0.0078878291,PG4049:0.0065187293)95:0.0021482453,PG4042:0.0085394793)80:0.0005983747)95:0.0005219633)80:0.0038484620,(PG5032:0.0068939023,PG4036:0.0072363875)47:0.0004640909)45:0.0007962683,(PG4017:0.0091076643,PG5076:0.0064826483)30:0.0004109698)56:0.0020445088,((PG6002:0.0082843803,P…
chr01_815	(PG6244:0.0028769205,(((PG6148:0.0034850879,PG4041:0.0076009307)100:0.0058695042,(((PG4017:0.0073323113,PG5076:0.0078983662)98:0.0010785190,(PG4032:0.0112427006,(((((((PG3005:0.0065452921,PG4005:0.0059864578)100:0.0038115922,PG3023:0.0104043507)97:0.0026978661,PG6242:0.0141597020)89:0.0017293372,PG4060:0.0116952024)99:0.0025872459,PG3003:0.0154087991)100:0.0028655759,(((Heinz:0.0013040829,LA2093:…
chr01_816	(PG6244:0.0055509956,(((PG6148:0.0036012094,PG4041:0.0035159103)100:0.0030846703,(PG4017:0.0064592291,((((PG5032:0.0055101052,PG6243:0.0052131741)100:0.0014961616,PG4036:0.0068532741)99:0.0006872408,((PG3022:0.0065357255,PG4042:0.0081744364)96:0.0003634370,PG4049:0.0106430739)84:0.0009851848)100:0.0029880672,PG5076:0.0073989472)86:0.0002907156)94:0.0022191341)82:0.0010870424,(PG4032:0.0192600312,…
chr01_818	(PG6244:0.0000020095,PG6148:0.0000020095,((((PG6055:0.0049500485,(PG6002:0.0038161948,PG5068:0.0025451871)86:0.0019396533)100:0.0025407961,((((PG5032:0.0049866874,PG3022:0.0067113247)69:0.0008008738,PG4042:0.0069590124)62:0.0001228151,PG4049:0.0080122033)60:0.0001508441,(PG6243:0.0064832617,PG4036:0.0064814388)84:0.0021465108)100:0.0020910573)85:0.0015205635,((PG4017:0.0129782124,((PG4032:0.01411…
chr01_819	(PG6244:0.0000500570,PG6148:0.0000027377,(((((((PG6055:0.0043516884,PG5068:0.0038459188)96:0.0017285805,PG6002:0.0064522079)48:0.0005936909,(PG4032:0.0124089313,(((((PG3005:0.0048096385,PG4005:0.0049060137)100:0.0041475857,PG6242:0.0139023337)91:0.0007877825,PG3003:0.0096166696)91:0.0023445986,(PG4060:0.0067350952,PG3023:0.0046356044)100:0.0041205898)100:0.0063095070,((((PG1013:0.0077603148,PG100…
chr01_820	(PG6244:0.0000020731,PG6148:0.0000971808,((((PG6055:0.0038740997,PG6002:0.0050074285)66:0.0016869627,PG5068:0.0071415354)100:0.0016294485,((((PG4017:0.0076456406,((PG6243:0.0149672969,(PG4032:0.0141394358,(((((((PG3005:0.0052866294,PG4005:0.0070630515)100:0.0023182414,PG6242:0.0118384091)100:0.0034138229,PG4060:0.0120044407)100:0.0019132732,PG3003:0.0112058400)79:0.0008002552,PG3023:0.0094807956)…
chr01_821	(PG6244:0.0042886925,(PG6148:0.0003571773,PG6055:0.0003494163)100:0.0025900017,(PG6002:0.0053539647,(PG5068:0.0051183023,(PG4041:0.0104819538,((((PG4017:0.0120653754,((((PG5032:0.0085860897,PG4042:0.0087145046)75:0.0010246397,(PG3022:0.0063473104,PG6243:0.0053407687)85:0.0005048246)84:0.0013019130,PG4036:0.0058771578)100:0.0020034498,PG4049:0.0116611976)76:0.0008839822)76:0.0009260138,PG5076:0.01…
chr01_822	(PG6244:0.0047825518,((PG6148:0.0000749647,PG6055:0.0001931931)100:0.0036293592,PG4041:0.0032729118)100:0.0026838617,((PG6002:0.0045055585,PG5068:0.0058257607)87:0.0018285475,(((PG4017:0.0062075353,((((PG5032:0.0060055824,PG3022:0.0065280055)100:0.0028194407,PG4042:0.0078776730)61:0.0008902172,PG6243:0.0069440352)62:0.0005565110,(PG4036:0.0069670325,PG4049:0.0084088332)86:0.0005324986)63:0.000985…
chr01_824	(PG6244:0.0060538179,((((((PG6148:0.0001885446,PG6002:0.0002883121)100:0.0011320535,PG6055:0.0009843302)100:0.0014606072,PG5068:0.0021930750)100:0.0050926803,(PG4017:0.0076776188,((((PG5032:0.0060980317,PG4042:0.0056901672)100:0.0015767349,(PG3022:0.0063395530,PG6243:0.0065363365)62:0.0007424568)50:0.0002484693,PG4036:0.0071319365)42:0.0005514161,PG4049:0.0097508623)100:0.0037973732)76:0.00081990…
chr01_825	(PG6244:0.0052338770,(((PG6148:0.0000024952,PG6002:0.0001374988)100:0.0019817059,PG6055:0.0021395166)100:0.0020689398,(((PG4041:0.0076379218,(PG4032:0.0114986055,(((((PG3005:0.0061278784,PG6242:0.0090194927)81:0.0015459508,PG4005:0.0077459863)87:0.0011762360,((PG4060:0.0087589085,PG3003:0.0112485219)88:0.0016192892,PG3023:0.0089584765)89:0.0009925181)100:0.0049891768,(((PG1013:0.0065541368,PG1008…
chr01_826	(PG6244:0.0035648622,((PG6148:0.0028583548,PG6002:0.0029041175)100:0.0040423998,(((PG5068:0.0110500368,(PG4017:0.0105338877,((((PG5032:0.0076958855,PG4042:0.0072504856)81:0.0013623955,(PG3022:0.0094428426,PG6243:0.0072838721)85:0.0015131522)94:0.0013526307,PG4036:0.0105259112)62:0.0006541661,PG4049:0.0144686695)97:0.0009273140)81:0.0014186817)96:0.0056281677,(PG4032:0.0184889363,((((((((PG3005:0.…
chr01_828	(PG6244:0.0000027699,(PG6148:0.0000027699,PG6055:0.0000027699)95:0.0000027857,((PG6002:0.0056430856,(PG4041:0.0072764864,(PG4017:0.0072165660,((PG5032:0.0091486174,((((PG3022:0.0054547208,PG4042:0.0066725247)88:0.0007977728,(PG4036:0.0070945608,PG4049:0.0086355057)80:0.0008351482)92:0.0020401957,(PG4032:0.0078967443,(((PG3005:0.0060462771,PG4005:0.0114897009)88:0.0035825132,PG3023:0.0132348132)77…
chr01_829	(PG6244:0.0000818502,(PG6148:0.0000020848,PG6055:0.0000020848)77:0.0000020848,((PG6002:0.0036180513,PG5068:0.0028068143)73:0.0010424600,(((PG4041:0.0063423215,PG4017:0.0067481214)96:0.0010490281,PG5076:0.0056405877)89:0.0003808828,(((PG5032:0.0060305082,((PG3022:0.0061141364,PG6243:0.0062636584)99:0.0011744781,(PG4042:0.0043219031,PG4036:0.0070443107)78:0.0007016331)55:0.0004666392)100:0.00147725…
chr01_830	(PG6244:0.0000026182,(PG6148:0.0000026182,(((((((PG6002:0.0060900406,(PG4041:0.0090791221,(PG4032:0.0075633388,(((((PG3005:0.0054452830,PG3003:0.0085960779)89:0.0016257478,(PG4005:0.0063895458,PG6242:0.0100387032)80:0.0018036418)78:0.0008610195,(PG4060:0.0067326080,PG3023:0.0075500150)100:0.0036691970)100:0.0049211732,(((Heinz:0.0010906415,LA2093:0.0007165579)100:0.0141964944,Spenn:0.0116181639)1…
chr01_832	(PG6244:0.0045083712,((((((((PG6148:0.0000021576,PG6055:0.0000021340)100:0.0038964216,(PG3022:0.0039820367,PG6243:0.0048706792)97:0.0016344636)56:0.0005859526,PG4036:0.0069491580)86:0.0006030251,PG5032:0.0059832437)97:0.0009326815,(PG4042:0.0081184174,PG4049:0.0095017670)89:0.0005530197)100:0.0031544553,(PG4017:0.0094042707,PG4032:0.0064170265)99:0.0010557383)100:0.0105562957,((((((PG3005:0.00359…
chr01_833	(PG6244:0.0071896890,((((((((((PG6148:0.0000020679,PG6055:0.0000020679)100:0.0041994478,PG3022:0.0285403165)87:0.0011900990,PG6243:0.0056040610)77:0.0004883100,(PG4036:0.0060850179,PG4049:0.0106882683)72:0.0009997374)66:0.0026952545,(PG5032:0.0064483005,PG4042:0.0105058870)83:0.0003691506)79:0.0024000933,PG4017:0.0072964706)62:0.0008748429,PG5076:0.0077746196)100:0.0020424031,(PG4032:0.0137661684…
chr01_834	(PG6244:0.0050988915,((PG6148:0.0000029354,PG6055:0.0000024953)100:0.0042216880,(((PG4041:0.0076992219,((PG4017:0.0081086308,PG4049:0.0103677524)58:0.0009820890,((PG5032:0.0078046762,(PG4042:0.0080034309,PG4036:0.0076907885)84:0.0011008162)91:0.0009919542,(PG3022:0.0086907530,PG6243:0.0060168110)96:0.0011037900)99:0.0016767927)51:0.0005028082)83:0.0010443483,PG5076:0.0089760524)71:0.0008197518,(P…
chr01_835	(PG6244:0.0065150320,(((PG6148:0.0000028471,PG6055:0.0000028471)100:0.0040808305,PG5068:0.0034019962)76:0.0006525569,((PG4041:0.0054785364,(PG4017:0.0070102153,(((((PG5032:0.0041793236,PG6243:0.0056353669)98:0.0006260956,PG3022:0.0045582904)100:0.0028083938,PG4049:0.0097428012)31:0.0002213780,(PG4042:0.0071388463,PG4036:0.0054538674)45:0.0002303899)66:0.0004959456,PG5076:0.0046940505)64:0.0004076…
chr01_840	(PG6244:0.0018149038,((((PG6148:0.0001373065,PG6055:0.0021488719)100:0.0014480587,PG6002:0.0015709764)100:0.0021599889,PG5068:0.0037563793)100:0.0035315262,(((PG4017:0.0116300054,(((PG5032:0.0056951696,PG6243:0.0056933361)89:0.0012849912,(PG4042:0.0101714662,PG4036:0.0066308483)89:0.0020961339)96:0.0017523464,PG3022:0.0116095449)100:0.0034993770)89:0.0027247421,(PG4049:0.0136067892,(((((PG4032:0.…
chr01_841	(PG6244:0.0029629084,((((PG6148:0.0000026618,PG6055:0.0000950382)100:0.0066809772,(PG6002:0.0055318754,PG5068:0.0028231644)100:0.0032734386)100:0.0029149647,(((((PG5032:0.0063537429,PG6243:0.0074725427)97:0.0009978284,PG3022:0.0062847433)64:0.0005157210,(PG4042:0.0070495840,PG4036:0.0067812898)92:0.0007588518)100:0.0033074652,(PG4049:0.0141112945,PG5076:0.0086748527)58:0.0013627556)97:0.001056941…
chr01_842	(PG6244:0.0068069766,(PG6148:0.0000024000,PG6055:0.0000020658)100:0.0038554961,(PG6002:0.0050000066,(PG5068:0.0053895929,(((((PG4041:0.0075871342,PG4017:0.0092020493)95:0.0013512463,(PG4032:0.0142313086,((((((PG3005:0.0051749996,PG4005:0.0041788536)100:0.0050542706,PG6242:0.0123117937)93:0.0017859530,(PG4060:0.0084756356,PG3023:0.0079103241)100:0.0049099053)80:0.0017133012,PG3003:0.0132019905)100…
chr01_843	(PG6244:0.0000026162,(PG6148:0.0000025611,PG6055:0.0000025611)97:0.0000382613,((PG6002:0.0046008854,(PG4041:0.0088444178,(((PG4017:0.0075953043,((((PG5032:0.0056555973,PG4042:0.0054669353)98:0.0008039857,PG4036:0.0053953839)68:0.0002937868,(PG3022:0.0054809275,PG6243:0.0043741839)97:0.0013135982)100:0.0017197890,PG5076:0.0066891998)56:0.0002148129)100:0.0008607924,PG4049:0.0116946308)80:0.0007120…
chr01_844	(PG6244:0.0000021591,(PG6148:0.0000021591,PG6055:0.0000021591)73:0.0000021748,((PG6002:0.0083560544,(((PG4041:0.0058261552,(((((PG5032:0.0068296128,PG3022:0.0069582744)65:0.0005963351,PG6243:0.0076299888)79:0.0007124391,PG4042:0.0083460991)56:0.0007778198,PG4049:0.0126306655)41:0.0007933492,(PG4036:0.0080307899,PG5076:0.0060881528)89:0.0012194844)59:0.0007904835)56:0.0004851518,PG4017:0.009111231…
chr01_845	(PG6244:0.0000023702,PG6148:0.0000028165,(PG6055:0.0000027852,((PG6002:0.0046839004,PG5068:0.0063665423)92:0.0019887178,(((PG4041:0.0160001412,(PG5076:0.0101574102,(PG4032:0.0132873726,((((((PG3005:0.0056069342,PG4005:0.0049248828)100:0.0060596977,(PG6242:0.0127439383,PG4060:0.0084424135)92:0.0016807495)65:0.0019025064,PG3003:0.0122199033)67:0.0012391118,PG3023:0.0104977073)100:0.0029217798,(((PG…
chr01_846	(PG6244:0.0008067826,((((((PG6148:0.0001584784,PG6055:0.0000028577)100:0.0056262418,PG4041:0.0134208172)63:0.0025551306,(PG4017:0.0082286869,(((PG5032:0.0084416511,PG6243:0.0091491985)83:0.0008792595,PG5076:0.0058641008)84:0.0010793879,((PG3022:0.0080917374,(PG4042:0.0085045419,PG4036:0.0070534228)68:0.0003450459)68:0.0004877095,PG4049:0.0080934065)74:0.0007255731)57:0.0005708714)45:0.0004412169)…
chr01_848	(PG6244:0.0000762119,(PG6148:0.0000020961,(((((PG6002:0.0026686784,PG5068:0.0020379288)100:0.0078533702,((PG4032:0.0107687074,((((PG3005:0.0047042518,PG4005:0.0062259215)100:0.0062610720,PG3003:0.0107346911)99:0.0035705123,((PG6242:0.0121929752,PG4060:0.0078623188)57:0.0036010315,PG3023:0.0092330359)91:0.0028369726)100:0.0051635774,((((Heinz:0.0023178878,LA2093:0.0015421990)100:0.0129501838,Spenn…
chr01_849	(PG6244:0.0025950151,((PG6148:0.0000677576,PG6055:0.0000631121)100:0.0050374812,((((((PG6002:0.0071941242,PG4036:0.0075590083)55:0.0003035626,(((PG5032:0.0055906072,PG4042:0.0059711369)100:0.0014109194,(PG3022:0.0058436987,PG6243:0.0056855290)100:0.0012567873)99:0.0009843919,(PG4032:0.0101638224,((((PG3005:0.0052200943,PG4005:0.0076018220)100:0.0044298891,PG3023:0.0126938159)57:0.0027213270,(PG62…
chr01_850	(PG6244:0.0019416687,((((((PG6148:0.0000020059,PG6055:0.0000023359)100:0.0049711590,PG5068:0.0051355429)100:0.0021485055,(((PG5032:0.0052738735,PG4042:0.0064951338)97:0.0008531347,(PG3022:0.0052989412,PG6243:0.0055475930)61:0.0014311990)39:0.0002935582,PG4036:0.0059905216)100:0.0015896832)100:0.0015607537,((PG4032:0.0101469043,(((((PG3005:0.0052869618,PG4005:0.0047959550)100:0.0018026899,PG6242:0…
chr01_851	(PG6244:0.0023613029,(((((((PG6148:0.0000025642,PG6055:0.0000020293)100:0.0029635096,PG5068:0.0030427905)100:0.0056049962,(((PG5032:0.0068491040,PG4042:0.0086832777)63:0.0009061858,PG4036:0.0077699543)52:0.0006544888,(PG3022:0.0084917077,PG6243:0.0063056168)80:0.0010265145)100:0.0016596980)100:0.0022355799,(PG6002:0.0074461675,PG4017:0.0077793289)100:0.0010129266)96:0.0004790342,PG4049:0.01292716…
chr01_852	(PG6244:0.0084020222,(((((((PG6148:0.0000027298,PG6055:0.0000021479)100:0.0025351868,PG5068:0.0024600665)100:0.0042717534,(PG4032:0.0129824551,(((((((PG3005:0.0059196080,PG4005:0.0069937998)99:0.0022531115,PG6242:0.0123689186)100:0.0030417437,PG4060:0.0091528648)59:0.0018349529,PG3023:0.0124433401)100:0.0020032855,PG3003:0.0134195634)100:0.0021957524,(((PG1013:0.0078690228,PG1008:0.0071114307)100…
chr01_853	(PG6244:0.0056720435,((PG6148:0.0000028409,PG6055:0.0000028409)100:0.0032116508,PG5068:0.0049980420)100:0.0026997934,((PG6002:0.0081836768,PG4041:0.0071320863)36:0.0003255111,((((PG4017:0.0073583553,PG5076:0.0066787336)96:0.0010051865,(((PG4032:0.0113300757,(((((PG3005:0.0076441688,PG4005:0.0048864955)99:0.0028032898,PG6242:0.0087816446)99:0.0029724484,PG3023:0.0101633062)100:0.0036769300,PG4060:…
chr01_856	(PG6244:0.0029296736,(PG6148:0.0000021759,PG6055:0.0000021759)100:0.0015647671,((((PG6002:0.0063288421,PG4017:0.0047196731)90:0.0005667842,PG5076:0.0075643505)99:0.0022547983,(PG4041:0.0075493379,((((PG5032:0.0062350875,PG4042:0.0079617276)85:0.0007423345,PG4049:0.0087205115)59:0.0007447997,(PG3022:0.0048194420,(PG6243:0.0063803837,PG4036:0.0056081793)45:0.0007792913)47:0.0003452817)100:0.0049031…
chr01_857	(PG6244:0.0000026968,(PG6148:0.0000026968,PG6055:0.0000026968)89:0.0000027281,((PG6002:0.0068272720,((PG4041:0.0077162762,(((((PG5032:0.0062185855,PG4042:0.0071395209)90:0.0004863992,(PG3022:0.0205418378,PG5076:0.0100927435)100:0.0063878394)92:0.0044995492,(PG6243:0.0053819851,PG4036:0.0040277794)99:0.0009447655)91:0.0008720397,PG4049:0.0074149385)96:0.0049374898,(((PG4032:0.0112663376,(((((PG300…
chr01_858	(PG6244:0.0047288024,(PG6148:0.0001099505,PG6055:0.0000025000)100:0.0017483041,((((PG6002:0.0102499666,(((PG4032:0.0150672451,(((Heinz:0.0021812762,LA2093:0.0008721461)100:0.0142929201,Spenn:0.0115298210)100:0.0383929036,((PG0019:0.0014867101,PG0009:0.0020074663)100:0.0209447594,(SP2271:0.0616689266,SME:0.1083141794)100:0.0402567513)99:0.0050533044)100:0.0069647163)92:0.0029493604,(((((PG3005:0.0…
chr01_859	(PG6244:0.0029948117,((((PG6148:0.0000544244,PG6055:0.0005230301)100:0.0022798903,PG4041:0.0027927179)100:0.0070362910,((((((PG5032:0.0076056160,PG4042:0.0085043319)98:0.0016458546,(PG3022:0.0063930599,PG6243:0.0057169742)100:0.0017790069)100:0.0017288675,PG4036:0.0065855326)98:0.0012256913,PG4049:0.0112498352)80:0.0007794290,PG5076:0.0073547246)100:0.0019193001,(PG4032:0.0124536954,((((PG3005:0.…
chr01_860	(PG6244:0.0024874865,(((PG6148:0.0000021389,PG6055:0.0002251816)100:0.0052283383,PG4041:0.0058079388)99:0.0016078390,(PG6002:0.0073318876,((((PG4017:0.0081906118,PG5076:0.0064529837)43:0.0001753628,PG4049:0.0096469930)30:0.0002840298,((((PG5032:0.0069429990,PG4042:0.0076333828)87:0.0012800701,PG4036:0.0064053196)33:0.0002856053,PG6243:0.0065747438)30:0.0003380864,PG3022:0.0090603857)41:0.00100356…
chr01_861	(PG6244:0.0052546238,((PG6148:0.0000024858,PG6055:0.0000024858)100:0.0024125325,PG6002:0.0043918715)81:0.0016609027,(PG5068:0.0051736879,(PG4041:0.0093535419,((PG4017:0.0100915716,(PG5076:0.0093895620,(PG4032:0.0124256279,((((((PG3005:0.0053572850,PG4005:0.0063297748)100:0.0072022041,PG6242:0.0118935452)100:0.0035089937,PG3023:0.0150204544)64:0.0009080369,(((PG1013:0.0075124832,PG1008:0.008297562…
chr01_862	(PG6244:0.0000026982,(PG6148:0.0000026669,PG6002:0.0000027139)65:0.0000027139,(PG6055:0.0000026669,(PG5068:0.0028901751,(PG4041:0.0063541480,((PG4017:0.0083830720,((((PG5032:0.0065632901,PG3022:0.0059512201)77:0.0007657750,PG6243:0.0058674319)93:0.0004773682,((PG4042:0.0086546320,PG4036:0.0078995380)76:0.0004869691,PG4049:0.0084599378)100:0.0020056456)100:0.0011331508,PG5076:0.0064277813)96:0.000…
chr01_863	(PG6244:0.0000028727,(PG6148:0.0000024359,(PG6055:0.0000022061,PG6002:0.0000028727)75:0.0000024482)84:0.0000020874,(PG5068:0.0036225349,(((PG4041:0.0067563272,PG5076:0.0058486316)97:0.0008137207,((((PG5032:0.0079615341,PG4042:0.0067796816)86:0.0010442136,PG4049:0.0117618061)85:0.0006306441,(PG3022:0.0079505909,PG6243:0.0065115647)96:0.0014855132)73:0.0008505671,PG4036:0.0081960061)84:0.0011606682…
chr01_864	(PG6244:0.0000020568,((PG6148:0.0000020568,(PG5068:0.0049512214,(PG4041:0.0060653746,(PG4017:0.0079237845,((((((PG5032:0.0075292283,PG6243:0.0065670436)89:0.0013261325,(PG3022:0.0081184813,PG5076:0.0084859219)80:0.0028179165)39:0.0002987702,PG4042:0.0078025004)24:0.0005271789,PG4036:0.0078516387)36:0.0006054248,PG4049:0.0118692437)93:0.0012596057,((PG4032:0.0178884885,(((Heinz:0.0013612374,LA2093…
chr01_865	(PG6244:0.0007306746,(((PG6148:0.0000022421,PG6055:0.0000022421)100:0.0058912206,(PG4041:0.0086334600,(((PG4017:0.0079617145,(PG4032:0.0120525887,((((((PG3005:0.0059274429,PG4005:0.0063300348)100:0.0040957054,PG6242:0.0105014862)68:0.0009090301,PG3003:0.0116953742)64:0.0004914214,(PG4060:0.0072227662,PG3023:0.0051867114)100:0.0027663412)100:0.0050353854,(((Heinz:0.0019674272,LA2093:0.0024116200)1…
chr01_866	(PG6244:0.0013258369,((PG6148:0.0000023174,PG6055:0.0000027094)100:0.0061726376,((PG5068:0.0046010671,PG4041:0.0054081212)58:0.0008137823,(((PG4017:0.0059466739,PG5076:0.0052090982)97:0.0006724081,((((PG5032:0.0048186475,PG3022:0.0060054259)87:0.0007542384,PG6243:0.0058989037)100:0.0011547891,PG4042:0.0076114531)100:0.0011024671,(PG4036:0.0067671151,PG4049:0.0086602803)68:0.0006822088)97:0.000723…
chr01_867	(PG6244:0.0027135956,(PG6148:0.0000023596,PG6055:0.0000023909)100:0.0027259125,((PG6002:0.0042246362,PG5068:0.0038214409)100:0.0026557806,(((((PG4041:0.0068294894,PG5076:0.0070847447)99:0.0006000275,PG4049:0.0093133293)45:0.0003427896,(((PG5032:0.0064490626,PG3022:0.0055306087)97:0.0011828746,PG4042:0.0084337565)99:0.0010022717,(PG6243:0.0038550656,PG4036:0.0055761517)100:0.0019442502)100:0.00122…
chr01_869	(PG6244:0.0041024499,((PG6148:0.0000029282,PG6055:0.0000025236)100:0.0041314892,PG6002:0.0017090211)99:0.0020506421,(PG5068:0.0039183012,(((PG4041:0.0079124740,PG5076:0.0085103839)67:0.0009213623,((((PG5032:0.0070332170,PG3022:0.0057794204)68:0.0007808927,PG6243:0.0070127190)100:0.0011532513,(PG4042:0.0076280086,PG4036:0.0065234712)100:0.0012508278)82:0.0005288352,PG4049:0.0103138411)77:0.0006217…
chr01_870	(PG6244:0.0000028478,(PG6148:0.0000022345,PG6055:0.0000022109)98:0.0000709031,((PG6002:0.0061724788,(((PG4041:0.0094641537,(PG4032:0.0111155989,(((((PG3005:0.0041441520,PG4005:0.0076798900)100:0.0023220238,PG6242:0.0104367522)44:0.0004221542,(PG4060:0.0089018281,PG3023:0.0052846044)88:0.0009534709)99:0.0018492613,PG3003:0.0144835828)100:0.0027912560,((((PG1013:0.0082500492,PG1008:0.0062602086)100…
chr01_871	(PG6244:0.0001069124,(PG6148:0.0025054061,(PG6002:0.0035929774,(PG5068:0.0052767459,((PG4041:0.0097807023,(((((PG5032:0.0072266702,PG6243:0.0052193028)58:0.0008392651,PG3022:0.0075479234)100:0.0018241211,PG4042:0.0083244519)100:0.0019244129,(PG4036:0.0084698780,(PG4049:0.0118292744,PG5076:0.0095436334)75:0.0012927129)89:0.0011767730)88:0.0020933981,(PG4032:0.0126081888,((((((PG3005:0.0068728897,P…
chr01_872	(PG6244:0.0000023605,(((PG6148:0.0034774206,PG6002:0.0057710994)87:0.0011565314,PG5068:0.0054091972)78:0.0006821484,((PG4041:0.0099869657,((PG4017:0.0071133940,PG5076:0.0095731064)82:0.0005246661,(PG4032:0.0100473849,(((((PG3005:0.0057669076,PG4005:0.0092819138)99:0.0030340461,PG6242:0.0121693116)94:0.0016511366,((PG4060:0.0105249402,PG3023:0.0066253977)86:0.0005588384,PG3003:0.0117645056)50:0.00…
chr01_873	(PG6244:0.0025017341,((PG6148:0.0023988740,(PG6002:0.0036776659,(((((PG4041:0.0066848535,PG4017:0.0054352658)67:0.0018678167,((((PG5032:0.0058234419,PG4042:0.0068360330)77:0.0009922662,(PG3022:0.0066015215,(PG6243:0.0053059810,PG4036:0.0093850185)74:0.0015917446)76:0.0008321917)100:0.0049068519,PG4049:0.0111861862)97:0.0012164860,PG5076:0.0084304889)100:0.0016124159)100:0.0042669801,(((((PG3005:0…
chr01_875	(PG6244:0.0009086306,((((((PG6148:0.0046199076,PG6002:0.0049112398)100:0.0021299467,PG5068:0.0057656800)100:0.0021656941,PG4017:0.0090939504)39:0.0002777035,PG4041:0.0125464356)55:0.0029517277,(PG4032:0.0136793148,((((((PG3005:0.0067615591,PG6242:0.0100425991)95:0.0013268287,PG4060:0.0090580197)100:0.0023432091,PG3003:0.0135185082)74:0.0017011966,(PG4005:0.0119056246,PG3023:0.0099687338)99:0.0042…
chr01_876	(PG6244:0.0031689342,((PG6148:0.0033418414,PG5068:0.0067509194)79:0.0009007764,(PG6002:0.0031652386,(PG4041:0.0076307117,(((PG4017:0.0109539832,PG5076:0.0064906736)83:0.0009351770,((PG5032:0.0045478241,PG3022:0.0073345946)100:0.0033548656,((PG6243:0.0059501092,(PG4042:0.0074569958,PG4036:0.0055496237)98:0.0005998023)86:0.0003372362,PG4049:0.0093315618)100:0.0023110173)93:0.0021643425)84:0.0014881…
chr01_877	(PG6244:0.0073271635,(((PG6148:0.0018510344,PG6055:0.0011337407)100:0.0014177054,PG5068:0.0027870644)51:0.0011737831,PG6002:0.0073911865)86:0.0037640678,(PG4041:0.0104317186,(((PG4017:0.0094351174,PG5076:0.0096712954)57:0.0015545679,((((PG5032:0.0043220334,PG6243:0.0051114505)100:0.0013561420,PG3022:0.0082076455)100:0.0033483729,(PG4042:0.0081277623,PG4036:0.0098183473)75:0.0014221707)79:0.001676…
chr01_881	(PG6244:0.0000025375,(PG6148:0.0000025375,((PG6002:0.0052359170,(((PG4041:0.0083436591,PG4017:0.0063062143)100:0.0017930569,(((((PG5032:0.0041335880,PG6243:0.0051425921)92:0.0011233708,PG3022:0.0050369032)95:0.0007885005,PG4042:0.0075976625)86:0.0009537159,PG4036:0.0071466840)100:0.0011006747,PG5076:0.0082979577)86:0.0005155414)82:0.0013526805,(((((PG4049:0.0139725796,(((PG3005:0.0040149781,PG400…
chr01_882	(PG6244:0.0000028296,(PG6148:0.0000028296,PG6055:0.0000028296)76:0.0000028296,(PG6002:0.0049460358,(((PG5068:0.0092743944,((PG4017:0.0081745390,((((PG5032:0.0034788747,PG6243:0.0035516006)99:0.0012553132,PG3022:0.0053514085)92:0.0006124170,(PG4042:0.0087200063,PG4036:0.0047145543)87:0.0010574995)99:0.0009363224,PG4049:0.0082220138)100:0.0018460181)97:0.0012109482,PG5076:0.0074524225)78:0.00139543…
chr01_883	(PG6244:0.0000026220,((PG6148:0.0033673679,PG6002:0.0013953742)78:0.0006108716,(PG5068:0.0026724643,((PG4041:0.0091555202,(((((((PG5032:0.0062404841,(PG3022:0.0075979968,PG6243:0.0054166386)94:0.0031725283)73:0.0011330282,PG4042:0.0066434123)82:0.0015376863,PG4036:0.0082982596)99:0.0016782166,PG4049:0.0133338885)47:0.0005396784,(PG4032:0.0092853507,((((PG3005:0.0039462751,PG4005:0.0059628197)74:0…
chr01_884	(PG6244:0.0003183573,((PG6148:0.0018435461,(((PG4041:0.0079253649,PG4049:0.0103459940)95:0.0007741054,(((PG5032:0.0033476265,PG6243:0.0032033147)99:0.0035988956,(((PG4042:0.0052911539,PG4036:0.0076891907)100:0.0034857418,((((((PG3005:0.0034837299,PG6242:0.0066395782)100:0.0036202338,PG3003:0.0113670121)58:0.0012659302,((PG4005:0.0066533734,PG4060:0.0057531455)93:0.0003048034,PG3023:0.0054348647)1…
chr01_885	(PG6244:0.0004241112,(((((((PG6148:0.0007405227,PG6055:0.0019521544)100:0.0029307284,PG4041:0.0041095542)94:0.0004443007,(PG4017:0.0048356565,(PG5032:0.0033096721,PG6243:0.0019360531)100:0.0034026558)86:0.0007550027)73:0.0004048844,(((PG4032:0.0070107099,PG3023:0.0051271358)100:0.0011428355,((PG4005:0.0077260172,PG4060:0.0062949390)34:0.0000025593,(((PG1013:0.0072863328,PG1008:0.0059112646)79:0.0…
chr01_886	(PG6244:0.0003502763,((PG6148:0.0060592436,((PG6055:0.0033046125,((((((PG4041:0.0068648798,(PG4017:0.0092193863,(PG5032:0.0046090500,PG6243:0.0041695871)100:0.0065331491)83:0.0007309880)98:0.0018970864,(PG4005:0.0100083930,((PG1013:0.0048031781,PG6241:0.0102693053)96:0.0007828792,PG1008:0.0053180589)99:0.0023419055)50:0.0003553736)33:0.0000024087,(((PG3005:0.0030946703,PG6242:0.0056402839)100:0.0…
chr02_087	(PG6244:0.0007933198,PG6148:0.0004632486,(PG6055:0.0011159618,((((PG6002:0.0005170130,PG5076:0.0002564691)100:0.0037625883,((((((((PG5032:0.0017396885,(PG6243:0.0023320853,PG4042:0.0015894423)99:0.0005221959)100:0.0010982992,PG3022:0.0037182710)100:0.0017057621,PG4036:0.0049914221)98:0.0008256523,PG4049:0.0071310564)100:0.0034013803,((((PG3005:0.0017404318,PG4005:0.0019554543)100:0.0037163723,PG6…
chr02_089	(PG6244:0.0014183918,((PG6148:0.0004509989,PG6055:0.0001514736)95:0.0002951833,((((((((PG6002:0.0004940953,PG5076:0.0007752823)100:0.0012232196,PG4042:0.0023732113)100:0.0015497369,(PG5032:0.0023617953,PG6243:0.0012431568)93:0.0003015561)100:0.0024003342,PG4036:0.0062318567)97:0.0012605845,PG4049:0.0074603988)52:0.0000029306,PG3022:0.0049580319)68:0.0001494312,(((((PG4032:0.0087138128,PG4060:0.00…
chr02_093	(PG6244:0.0004085214,((PG6148:0.0023593693,((((((PG6002:0.0007766246,PG5076:0.0014993383)100:0.0042401445,PG4041:0.0048424456)100:0.0014292529,((((PG4032:0.0087948079,PG4060:0.0097781357)98:0.0026599263,(((((PG3005:0.0033614152,PG4005:0.0041171022)98:0.0005310558,PG6242:0.0061244284)100:0.0010102382,PG3023:0.0052522719)100:0.0022145913,PG3003:0.0075947908)100:0.0063191394,(((Heinz:0.0010677015,LA…
chr02_097	(PG6244:0.0006851701,((PG6148:0.0032703321,((PG6002:0.0004035342,PG5076:0.0006482541)100:0.0030668983,(PG4041:0.0054521767,((((((PG5032:0.0009158306,PG4042:0.0010320743)97:0.0004457147,PG3022:0.0025402172)88:0.0002595020,PG6243:0.0023038994)100:0.0050378324,PG4036:0.0045601451)88:0.0002658296,PG4049:0.0067501610)100:0.0010798684,((PG4032:0.0076165206,(((PG3005:0.0022167299,PG4005:0.0029232660)100…
chr02_108	(PG6244:0.0014487672,(PG6148:0.0028538344,(PG6055:0.0037908616,((((PG6002:0.0002340669,PG5076:0.0009783634)100:0.0041146186,PG4041:0.0047296522)87:0.0000028505,PG4049:0.0108443343)100:0.0051998432,((PG4017:0.0152289431,((PG4032:0.0197479653,((((PG3005:0.0019032899,PG4005:0.0035185387)100:0.0035376461,PG3003:0.0109510119)74:0.0014156445,(PG4060:0.0070907937,PG3023:0.0062742936)100:0.0045366645)100…
chr02_111	(PG6244:0.0045596762,((PG6148:0.0009696312,PG6055:0.0014747988)100:0.0017704012,PG5068:0.0028003330)98:0.0007217887,(((((PG6002:0.0006414927,PG5076:0.0021019186)100:0.0031664393,PG4041:0.0046901295)89:0.0007075323,PG4049:0.0092496186)48:0.0001439557,(((((PG4032:0.0084144991,(((PG1013:0.0054780843,PG1008:0.0040090877)100:0.0034828051,PG6241:0.0129352985)99:0.0007838522,PG1011:0.0096508508)99:0.000…
chr02_114	(PG6244:0.0032059903,((PG6148:0.0011961611,PG6055:0.0004673283)100:0.0028378156,((((PG6002:0.0020507098,PG5076:0.0032689175)100:0.0017234425,((((PG5032:0.0036969702,PG6243:0.0021068982)100:0.0024911922,PG3022:0.0055983119)85:0.0001368171,(PG4042:0.0063701615,PG4036:0.0025356830)88:0.0003144970)99:0.0009287180,PG4049:0.0083224022)86:0.0003406437)64:0.0003081564,(PG4041:0.0057582644,PG4017:0.006408…
chr02_119	(PG6244:0.0020488307,((PG6148:0.0012129685,PG6055:0.0013587258)100:0.0026458940,(((PG6002:0.0034867865,(PG4041:0.0040797494,PG5076:0.0037885365)57:0.0003499625)100:0.0024825053,(PG4017:0.0041355203,(((((PG4042:0.0027744964,PG4036:0.0023770230)100:0.0048610164,PG4049:0.0080461466)100:0.0029449326,PG4032:0.0076842110)100:0.0032946310,((((Heinz:0.0004737385,LA2093:0.0006384464)100:0.0085220278,Spenn…
chr02_128	(PG6244:0.0013579150,((PG6148:0.0025566747,PG5068:0.0033376239)42:0.0001465075,((PG6002:0.0004596428,PG5076:0.0005930441)100:0.0055667452,(((PG4041:0.0053691681,PG4017:0.0060180226)100:0.0026004613,(((((PG5032:0.0034144963,PG6243:0.0040279890)100:0.0041382210,(PG3022:0.0036317413,(PG4042:0.0041744297,PG4036:0.0029257438)99:0.0009357706)100:0.0021869444)100:0.0019542112,PG4049:0.0128457471)99:0.00…
chr02_136	(PG6244:0.0008085924,(PG6148:0.0004369034,((((PG6002:0.0012438110,PG5076:0.0013507206)100:0.0052118093,((PG4041:0.0058017398,((((PG5032:0.0016975787,PG3022:0.0008540293)100:0.0035991069,PG4042:0.0049166642)100:0.0016908007,(PG6243:0.0051533274,PG4036:0.0045402234)99:0.0015025820)78:0.0004295236,PG4049:0.0066866422)86:0.0005730145)92:0.0008306370,PG4017:0.0050496902)59:0.0002706021)100:0.001585279…
chr02_137	(PG6244:0.0002260079,((PG6148:0.0022416946,(((((PG6002:0.0036008832,PG5076:0.0023044807)100:0.0023056164,(((PG4041:0.0051610020,(PG6243:0.0036229748,PG4036:0.0039441663)97:0.0019645106)54:0.0004202653,((PG5032:0.0015683149,PG3022:0.0020862246)100:0.0020102562,PG4042:0.0025746517)100:0.0033223455)59:0.0003557658,PG4049:0.0086209830)100:0.0010539887)99:0.0006097913,PG4017:0.0066363254)100:0.0023744…
chr02_148	(PG6244:0.0000020036,PG6148:0.0000020036,(((PG6055:0.0015033946,PG5068:0.0021980972)74:0.0001397826,(((PG6002:0.0039997006,PG5076:0.0038308195)94:0.0003981524,PG4036:0.0042988359)99:0.0009114264,(((PG4017:0.0067003004,(((PG5032:0.0023407287,PG3022:0.0027736740)100:0.0010458405,PG6243:0.0027276207)99:0.0006842597,PG4042:0.0048468879)100:0.0033705038)100:0.0028176838,((((((PG3005:0.0048437317,PG400…
chr02_154	(PG6244:0.0005018705,PG6148:0.0001281523,((((((PG6055:0.0048629137,(PG4041:0.0058119318,(((PG5032:0.0014717153,PG6243:0.0012162187)100:0.0015399577,PG3022:0.0043618156)100:0.0023507676,(PG4042:0.0049845310,PG4036:0.0046134003)100:0.0018816298)68:0.0002446469)84:0.0002640103)48:0.0000029670,(PG4049:0.0099285903,PG5076:0.0055966855)74:0.0003607691)56:0.0000024793,(((PG4032:0.0078094640,(((PG3005:0.…
chr02_170	(PG6244:0.0040083023,((((PG6148:0.0000026572,PG6002:0.0001239534)100:0.0096576614,(((PG4032:0.0097889833,((((PG3005:0.0062966649,PG4005:0.0053110854)100:0.0038564045,PG6242:0.0090097890)96:0.0008726973,PG3023:0.0061600659)92:0.0016740769,PG4060:0.0070338846)100:0.0050515188)67:0.0006042350,(((PG3003:0.0213281877,((Heinz:0.0006059118,LA2093:0.0005435376)100:0.0142669342,Spenn:0.0093781807)100:0.05…
chr02_182	(PG6244:0.0040832829,((PG6148:0.0076056384,(((PG6055:0.0001684028,PG6002:0.0003476942)100:0.0083979940,(((PG5032:0.0036077438,PG6243:0.0056603187)100:0.0050127568,((PG3022:0.0091357624,PG5076:0.0102797268)75:0.0008586917,(PG4042:0.0112768784,(PG4036:0.0056812057,PG4049:0.0088188347)98:0.0032135780)79:0.0030259370)98:0.0035575634)92:0.0015543730,(PG4032:0.0114671410,(((((((PG3005:0.0038703727,PG40…
chr02_186	(PG6244:0.0046143336,((((((PG6148:0.0057042689,(((PG6055:0.0000023972,PG6002:0.0001282295)100:0.0021686373,PG5068:0.0043385718)92:0.0013476246,PG4017:0.0055721562)75:0.0003743240)100:0.0029235788,PG4032:0.0082474516)98:0.0007525678,((((((PG3005:0.0047006115,PG4005:0.0037755232)100:0.0026357470,PG4060:0.0060815937)100:0.0026745173,PG3023:0.0070180227)46:0.0003892898,PG6242:0.0095749534)62:0.001110…
chr02_188	(PG6244:0.0055387121,((PG6148:0.0053879769,((((((PG4041:0.0075682206,PG4017:0.0070500150)100:0.0016560885,((PG5032:0.0060024547,(PG3022:0.0062699533,PG6243:0.0046115952)89:0.0016074893)70:0.0009744588,PG4042:0.0064786999)100:0.0017672175)100:0.0032200428,(((((PG3005:0.0027755729,PG4005:0.0036902038)100:0.0037078037,PG4060:0.0109771748)55:0.0007344561,PG3023:0.0089395502)95:0.0083850814,((((PG6242…
chr02_194	(PG6244:0.0042103140,(((PG6148:0.0023983206,PG6055:0.0026264113)100:0.0048158782,((PG4041:0.0068467974,(((PG5032:0.0042515825,PG3022:0.0036264837)100:0.0029418791,PG4036:0.0068197206)99:0.0010784882,((((PG6243:0.0062443759,PG4049:0.0081896346)100:0.0028411979,PG4032:0.0117518804)100:0.0045148897,((PG4042:0.0077636593,PG5076:0.0076601877)100:0.0022286507,(((PG1013:0.0111611555,PG1008:0.0073368667)…
chr02_197	(PG6244:0.0023955819,(PG6148:0.0007991354,(PG6055:0.0016443187,PG6002:0.0009390946)95:0.0000025197)96:0.0009300337,(((((PG5068:0.0055558973,(PG4017:0.0085244988,((PG5032:0.0061239147,((PG3022:0.0052656322,PG6243:0.0059879287)71:0.0005200053,(PG4042:0.0047497386,PG4036:0.0042066047)100:0.0026056920)54:0.0000022954)88:0.0008724854,PG4049:0.0072948156)81:0.0005426325)94:0.0009607175)52:0.0001837257,…
chr02_199	(PG6244:0.0099610943,((PG6148:0.0021986118,PG6002:0.0060988013)95:0.0010092911,(PG6055:0.0043980438,PG5068:0.0036732097)76:0.0011666015)87:0.0019202131,(((((PG4041:0.0064617886,PG6243:0.0079026178)65:0.0024247012,(PG4032:0.0145508683,((((PG3005:0.0032958190,PG4005:0.0051462925)100:0.0032470769,PG6242:0.0089966375)100:0.0025465203,((PG4060:0.0078299134,PG3003:0.0118624186)95:0.0042207472,PG3023:0.…
chr02_200	(PG6244:0.0047990408,PG6148:0.0064094245,(((PG6055:0.0068032656,PG4017:0.0098853987)64:0.0009513680,((PG5068:0.0104446413,(((PG5032:0.0043263844,PG6243:0.0032235411)100:0.0043852921,(PG3022:0.0058440716,PG4042:0.0049797586)95:0.0011654797)100:0.0008923161,((PG4036:0.0051633868,PG4049:0.0084946379)100:0.0029917332,PG5076:0.0084036675)100:0.0048688184)100:0.0038918568)100:0.0060629815,(PG4032:0.013…
chr02_203	(PG6244:0.0008002184,PG6148:0.0008572576,(((PG6055:0.0034037984,(PG4041:0.0138900987,((PG4017:0.0077382956,((((PG5032:0.0046862301,(PG3022:0.0035917994,PG6243:0.0048364680)100:0.0012343552)100:0.0011392592,PG4049:0.0090717438)96:0.0007718348,PG4042:0.0085801531)100:0.0016316956,(PG4036:0.0049381745,PG5076:0.0053573816)73:0.0009512140)100:0.0017590440)79:0.0011115726,(PG4032:0.0119575711,(((((((PG…
chr02_204	(PG6244:0.0027408639,PG6148:0.0044025252,((PG6055:0.0040952834,PG6002:0.0036191242)77:0.0007198804,(((((PG5068:0.0041428679,PG4017:0.0054109704)74:0.0018757505,(((((PG5032:0.0031078325,PG3022:0.0028991134)98:0.0015093924,PG6243:0.0014928467)97:0.0015716154,PG4036:0.0080251441)99:0.0014185271,PG4049:0.0112271167)84:0.0011281746,PG4042:0.0073088413)40:0.0002473145)40:0.0000021552,PG5076:0.004739901…
chr02_206	(PG6244:0.0010413073,PG6148:0.0013023318,((PG6055:0.0025328751,(PG5068:0.0047423649,((PG4041:0.0089645259,PG4017:0.0050500022)97:0.0015459457,((((((PG5032:0.0029622321,PG6243:0.0032704337)94:0.0016489924,PG3022:0.0054660269)75:0.0010702308,(PG4042:0.0061023970,PG4036:0.0055985106)57:0.0001832265)97:0.0006013930,PG4049:0.0140188337)99:0.0016849724,PG5076:0.0068648540)95:0.0016442746,(PG4032:0.0061…
chr02_208	(PG6244:0.0050303483,(PG6148:0.0000020088,PG6055:0.0001854811)100:0.0047187856,((PG6002:0.0046660182,PG5068:0.0040395877)50:0.0004450293,(((PG4041:0.0074489056,(PG4032:0.0170447373,(((((PG3005:0.0074410510,PG4005:0.0061253671)100:0.0019998978,PG6242:0.0077455070)100:0.0016515340,(PG4060:0.0114497471,PG3023:0.0086916663)89:0.0013002024)100:0.0050503734,PG3003:0.0136106824)100:0.0064941638,((((PG10…
chr02_209	(PG6244:0.0020441714,((PG6148:0.0000024891,PG6055:0.0000024891)100:0.0039840461,((PG5068:0.0043189561,(((PG4017:0.0068927303,PG5076:0.0043601310)100:0.0020904496,(PG4032:0.0082000224,(((((((PG3005:0.0072288392,(PG4005:0.0081111475,PG6242:0.0096596734)81:0.0010109139)72:0.0001804562,(PG4060:0.0064114561,PG3023:0.0045781975)100:0.0016071136)100:0.0058114446,(((PG1013:0.0086929646,PG1008:0.008295950…
chr02_210	(PG6244:0.0052972127,((PG6148:0.0000029372,PG6055:0.0000029214)100:0.0048686218,PG4017:0.0084963917)67:0.0014788571,((((PG6002:0.0039715003,PG5068:0.0062347556)100:0.0015052147,PG4041:0.0062428867)100:0.0016058441,PG5076:0.0085775110)30:0.0001310785,(((PG5032:0.0074469489,PG3022:0.0059147796)79:0.0010824129,PG4036:0.0059891939)59:0.0004095421,((PG6243:0.0082303697,(PG4042:0.0063822968,PG4049:0.00…
chr02_213	(PG6244:0.0051013460,((((((PG6148:0.0000022984,PG6055:0.0000022984)100:0.0039558175,PG4041:0.0038042325)100:0.0043123505,(PG4017:0.0078542164,PG5076:0.0085295953)100:0.0070244516)81:0.0011985819,((((PG5032:0.0078989196,PG4042:0.0077210774)71:0.0014822160,PG6243:0.0063553880)83:0.0010856166,(PG3022:0.0070448194,PG4036:0.0085432634)84:0.0005448862)99:0.0016777268,PG4049:0.0100762627)87:0.0009238550…
chr02_215	(PG6244:0.0033427569,(((PG6148:0.0001819077,PG6055:0.0000026317)100:0.0051383108,PG6002:0.0057235099)98:0.0021939711,(PG4041:0.0079778590,(((PG4017:0.0092717682,(((PG5032:0.0050388839,(PG3022:0.0046476450,PG6243:0.0037341284)100:0.0011070255)100:0.0033085476,(PG4042:0.0090662491,PG4036:0.0067044603)62:0.0005970370)88:0.0009613199,PG4049:0.0118332843)81:0.0005897542)57:0.0004401939,PG5076:0.008635…
chr02_219	(PG6244:0.0054007955,(((PG6148:0.0000027643,PG6055:0.0000027643)100:0.0045470753,(((PG4041:0.0113428503,(PG4032:0.0158104644,(((((PG3005:0.0048053796,PG4005:0.0050733554)100:0.0038640312,(PG6242:0.0126485302,(PG3023:0.0097153499,PG3003:0.0107311496)73:0.0009761292)82:0.0008132090)99:0.0035762842,(((PG1013:0.0044259784,PG1008:0.0050697745)100:0.0038243899,PG6241:0.0139503399)100:0.0027033236,PG101…
chr02_220	(PG6244:0.0041850993,(((((PG6148:0.0001563738,PG6055:0.0022260458)100:0.0085171162,PG4017:0.0050237701)93:0.0023512599,((PG6002:0.0065328906,PG4041:0.0092455944)100:0.0043600840,((((PG4032:0.0111219415,((((PG3005:0.0070055512,PG4005:0.0097593262)100:0.0025465870,PG6242:0.0100332082)98:0.0015157788,(PG4060:0.0105303400,PG3023:0.0104468270)68:0.0009429258)79:0.0010380797,PG3003:0.0138057834)100:0.0…
chr02_226	(PG6244:0.0068631245,(PG6148:0.0000022699,PG6055:0.0002728279)100:0.0080492661,((((((PG6002:0.0026943797,PG5076:0.0034045277)100:0.0047964435,PG4049:0.0104505011)54:0.0003021822,PG4042:0.0082300216)74:0.0008388669,((PG4041:0.0069167966,((PG5032:0.0074369065,PG3022:0.0056031225)95:0.0010067326,PG6243:0.0048640737)97:0.0014133497)52:0.0007256667,PG4036:0.0068418736)55:0.0011104841)59:0.0014029726,(…
chr02_229	(PG6244:0.0071107661,(((((((((((PG6148:0.0002512371,PG6055:0.0011134025)100:0.0110938259,PG4032:0.0130006042)93:0.0019344705,(((PG1013:0.0072700462,PG1008:0.0079274510)100:0.0016519510,PG6241:0.0171450894)100:0.0041901429,PG1011:0.0111738258)100:0.0042741342)93:0.0015774896,(PG0019:0.0028840597,PG0009:0.0037649428)100:0.0093651758)88:0.0014009190,(SP2271:0.0542588734,SME:0.0967747388)100:0.047689…
chr02_235	(PG6244:0.0000025702,((PG6148:0.0053573883,PG4041:0.0058597891)82:0.0017993533,((((PG6002:0.0041651951,PG4036:0.0050594201)96:0.0005045551,PG5076:0.0043787292)100:0.0017268583,((PG5032:0.0056716073,PG4042:0.0083456949)96:0.0011433304,(PG3022:0.0080342711,PG6243:0.0043524725)86:0.0018279000)85:0.0020302321)71:0.0019193594,(((PG5068:0.0067292419,PG4017:0.0126019960)70:0.0021644821,PG4049:0.01014312…
chr02_237	(PG6244:0.0000023045,(((PG6148:0.0036061039,PG5068:0.0022900901)100:0.0040250031,(((PG5032:0.0051829286,(PG3022:0.0040764299,PG6243:0.0044776781)99:0.0016027924)84:0.0006413794,PG4049:0.0130075028)99:0.0027633521,PG4036:0.0053191654)99:0.0011883140)100:0.0029552574,((((PG6002:0.0037661230,PG5076:0.0034601039)100:0.0027588654,PG4041:0.0067869900)69:0.0005849369,(PG4017:0.0080092413,(PG4032:0.00943…
chr02_239	(PG6244:0.0029015501,(((((((((((PG6148:0.0055502309,PG5068:0.0057605651)100:0.0039505143,((PG6002:0.0033577298,PG5076:0.0030469706)100:0.0027632816,(((PG5032:0.0058276688,PG4042:0.0079019577)97:0.0015525063,PG3022:0.0069451289)51:0.0004880604,(PG6243:0.0074740707,PG4036:0.0064815899)32:0.0005616944)52:0.0005188535)100:0.0024832987)99:0.0017976697,PG4049:0.0136895463)100:0.0028820091,PG4032:0.0165…
chr02_240	(PG6244:0.0096388172,(((((PG6148:0.0048843991,PG4041:0.0063436710)100:0.0027744968,(PG6002:0.0035321674,PG5076:0.0032577031)100:0.0038694011)95:0.0014531396,((PG4017:0.0084411980,PG4049:0.0139240556)64:0.0015314550,((PG5032:0.0067352855,(PG4042:0.0057662620,PG4036:0.0052162913)99:0.0013104853)76:0.0006663279,(PG3022:0.0063341490,PG6243:0.0090633195)86:0.0016102212)100:0.0013752765)69:0.0013403851…
chr02_241	(PG6244:0.0006697228,PG6148:0.0013565717,((((((PG6055:0.0138268668,PG5068:0.0047945540)75:0.0018861114,(PG5032:0.0076887101,PG3022:0.0066179339)97:0.0013959469)64:0.0001837704,PG4041:0.0084629771)72:0.0005120362,(PG6002:0.0061769842,PG5076:0.0059399552)95:0.0031577536)72:0.0005675232,((((PG6243:0.0064324138,PG4042:0.0064229088)81:0.0007815027,PG4036:0.0067795895)100:0.0046251452,PG4049:0.01371720…
chr02_244	(PG6244:0.0028513302,(PG6148:0.0000029238,PG6055:0.0000542548)100:0.0027089285,(((((PG6002:0.0036963173,PG5076:0.0038154983)100:0.0020779334,PG4041:0.0064805249)69:0.0002233731,(((PG5032:0.0065735907,((PG3022:0.0051977228,PG6243:0.0057306866)100:0.0011288139,PG4042:0.0072881336)87:0.0008697443)64:0.0005567627,PG4036:0.0072972332)91:0.0009063052,(PG4049:0.0120781254,(PG4032:0.0093676838,(((PG3005:…
chr02_245	(PG6244:0.0056951326,(PG6148:0.0000020582,PG6055:0.0010229897)100:0.0044640691,((PG6002:0.0031882124,PG5076:0.0040282357)100:0.0032576957,((((PG5068:0.0075499481,PG4041:0.0105134305)100:0.0022502817,(PG4032:0.0174704501,(((((((PG3005:0.0075694627,PG4005:0.0053463509)100:0.0035219994,PG6242:0.0125873609)90:0.0012165092,PG4060:0.0108816179)82:0.0007402701,PG3003:0.0110095557)87:0.0018124357,PG3023:…
chr02_247	(PG6244:0.0000020044,(PG6148:0.0000020044,PG6055:0.0002266017)85:0.0000025226,(((((((PG6002:0.0027293571,PG5076:0.0023666617)100:0.0041807969,PG4041:0.0068363449)79:0.0006087780,PG4017:0.0073680449)52:0.0001767273,PG4036:0.0079956984)51:0.0012947238,(PG4032:0.0135185552,(((((PG3005:0.0058779067,PG4005:0.0058041950)100:0.0053374015,PG6242:0.0136930668)84:0.0019964515,((PG4060:0.0109687351,PG3023:0…
chr02_248	(PG6244:0.0000024902,PG6148:0.0000024902,(PG6055:0.0027218246,((((PG6002:0.0081889972,((PG5068:0.0082280893,PG4041:0.0086725826)72:0.0020937789,(PG6243:0.0074627826,PG4049:0.0103807001)76:0.0013141968)43:0.0003370341)49:0.0006005976,(PG4032:0.0125748224,(((((PG3005:0.0052601718,PG4005:0.0066545734)100:0.0049165874,(PG4060:0.0086831150,PG3023:0.0079027589)100:0.0033622924)93:0.0032458033,PG3003:0.…
chr02_249	(PG6244:0.0000029891,(PG6148:0.0000029891,(((((PG6002:0.0069929373,PG5076:0.0061589889)100:0.0038498990,((((PG5032:0.0063656423,PG4042:0.0076438997)94:0.0020386618,PG4049:0.0099394990)68:0.0008323158,PG6243:0.0074398307)71:0.0009591205,(PG3022:0.0058821179,PG4036:0.0083517754)59:0.0014727511)55:0.0011690604)96:0.0016989015,PG4041:0.0096686288)66:0.0003240847,(PG4017:0.0092889199,(PG4032:0.0114958…
chr02_250	(PG6244:0.0000026199,PG6148:0.0000026199,(PG6055:0.0000918022,(PG6002:0.0045742914,((((((PG5068:0.0131202604,(PG4032:0.0197239645,(((((PG3005:0.0049777163,PG4005:0.0081706207)82:0.0015895790,PG6242:0.0074217271)100:0.0030043855,PG4060:0.0134884436)100:0.0034874454,((PG3023:0.0115929179,PG3003:0.0114067059)100:0.0023979105,(((PG1013:0.0061482795,PG1008:0.0061219348)100:0.0034884009,PG6241:0.014446…
chr02_251	(PG6244:0.0000024367,PG6148:0.0000024210,(PG6055:0.0000024210,((PG6002:0.0035422611,PG5068:0.0041343829)88:0.0007238156,(PG4041:0.0070174803,(((PG4017:0.0058710774,PG5076:0.0065087818)50:0.0000020796,(((PG5032:0.0047132282,(PG6243:0.0039352599,PG4042:0.0063966238)97:0.0002696727)100:0.0025156943,PG3022:0.0064848493)100:0.0024960914,(PG4049:0.0088881944,(PG4032:0.0083767876,((((((((PG3005:0.005120…
chr02_252	(PG6244:0.0000026014,PG6148:0.0000026014,(PG6055:0.0000026014,(PG6002:0.0022025081,(PG5068:0.0033501436,((PG4041:0.0052456686,(PG4017:0.0067573362,((((PG5032:0.0076527228,PG4042:0.0057728739)68:0.0021689719,(PG3022:0.0048185358,PG6243:0.0050878769)45:0.0015810849)53:0.0000029017,PG4036:0.0060372701)67:0.0000022235,PG5076:0.0049895929)95:0.0003912367)54:0.0009050803)56:0.0002834343,(PG4049:0.00872…
chr02_253	(PG6244:0.0000023721,(PG6148:0.0000023721,PG6055:0.0000023721)80:0.0000023721,((PG6002:0.0028309247,PG5068:0.0116234898)60:0.0045007697,(((((PG4041:0.0073671276,PG4036:0.0143773454)99:0.0025430167,PG4032:0.0076192063)100:0.0144596655,((((((PG3005:0.0021039097,PG4005:0.0060540626)100:0.0050070645,PG6242:0.0113522058)98:0.0015848089,(((PG1013:0.0046455599,PG1008:0.0053075850)100:0.0035679167,PG6241…
chr02_254	(PG6244:0.0049257850,(((PG6148:0.0000021280,PG6055:0.0000021437)100:0.0040839841,PG6002:0.0051563259)92:0.0021811680,((PG4041:0.0078945350,PG5076:0.0068560590)55:0.0009425812,((PG4017:0.0076253847,(PG4032:0.0110321900,((((((PG3005:0.0075113767,PG4005:0.0070853939)100:0.0022106538,PG6242:0.0117407698)74:0.0020590243,(PG4060:0.0096656738,PG3023:0.0078771648)100:0.0017378163)97:0.0016476846,PG3003:0…
chr02_255	(PG6244:0.0047859271,PG6148:0.0051993362,(((PG6055:0.0063327491,PG6002:0.0032789810)99:0.0024854861,(((PG4041:0.0107088123,PG4017:0.0083656603)76:0.0013847303,PG5076:0.0106419405)79:0.0011766463,(((((PG5032:0.0079105730,PG4042:0.0084011365)52:0.0009869623,PG4036:0.0082012205)84:0.0008521143,(PG3022:0.0056754807,PG6243:0.0078324012)99:0.0012974664)100:0.0015514990,PG4049:0.0138195603)100:0.0067291…
chr02_256	(PG6244:0.0050107607,(((PG6148:0.0056920024,PG6055:0.0036179618)97:0.0035734263,(((PG4041:0.0110264743,PG4017:0.0092911309)94:0.0013964017,(PG4032:0.0125107437,((((((PG3005:0.0093307826,PG4005:0.0071515697)100:0.0046640766,PG6242:0.0132187118)91:0.0024940115,(PG4060:0.0122414869,PG3023:0.0141255599)99:0.0032013881)79:0.0014255829,PG3003:0.0133451093)100:0.0033422222,((((Heinz:0.0020072948,LA2093:…
chr02_257	(PG6244:0.0015673475,(PG6148:0.0000026581,PG6055:0.0000026581)100:0.0016354819,((PG6002:0.0082586129,((((PG4041:0.0120865381,(PG6243:0.0080078929,PG4042:0.0083926474)69:0.0004098386)48:0.0009068829,((PG4017:0.0105394633,(PG3022:0.0095342949,PG4049:0.0096128187)65:0.0007350666)20:0.0000099489,(PG5032:0.0066234220,PG4036:0.0074715111)25:0.0005190682)53:0.0011052801)85:0.0035519910,(PG4032:0.0084575…
chr02_258	(PG6244:0.0000023079,PG6148:0.0000024857,(PG6055:0.0049246385,((PG6002:0.0117706159,((PG4041:0.0087786436,PG4017:0.0090379911)94:0.0021584395,((((PG5032:0.0068277008,(PG3022:0.0044455933,PG6243:0.0044057929)98:0.0006254758)100:0.0012267052,((PG4042:0.0073862897,PG4036:0.0069632576)92:0.0007228520,PG4049:0.0077445077)100:0.0036907158)84:0.0011655788,PG5076:0.0054414043)87:0.0020055179,(PG4032:0.00…
chr02_259	(PG6244:0.0068518486,((((((((PG6148:0.0032905043,PG6055:0.0029272439)100:0.0044197706,PG6002:0.0086902617)100:0.0039647724,PG4017:0.0098390284)75:0.0007401923,(((PG5032:0.0077521640,PG4042:0.0112442974)59:0.0009727744,(PG6243:0.0084767604,PG4036:0.0063770051)75:0.0014953271)63:0.0008030611,(PG3022:0.0086458667,PG4049:0.0103089666)89:0.0017663882)100:0.0026356831)100:0.0017778996,(((((PG3005:0.009…
chr02_260	(PG6244:0.0010079885,PG6148:0.0005625216,(((PG6055:0.0083082654,PG5068:0.0082682428)91:0.0024863602,((((PG4041:0.0093694331,PG4017:0.0101538875)98:0.0033497295,(((((PG5032:0.0068577025,PG6243:0.0063764914)46:0.0006059729,PG3022:0.0081041509)61:0.0002379303,PG4042:0.0102752301)97:0.0019165876,PG4036:0.0065661095)100:0.0040545687,PG5076:0.0094752393)76:0.0011508992)51:0.0011294213,(PG4032:0.0133168…
chr02_261	(PG6244:0.0000021161,(PG6148:0.0000021096,PG6002:0.0000024584)100:0.0015586409,(PG6055:0.0044184878,(PG5068:0.0049262053,((((PG4041:0.0118927706,((PG5032:0.0070088933,PG4042:0.0067314291)98:0.0018385155,PG4036:0.0059239828)100:0.0025213742)53:0.0019251187,(PG4032:0.0122356328,((((((PG3005:0.0061862964,PG4005:0.0059396715)99:0.0016219756,PG6242:0.0109671181)100:0.0015338246,PG3023:0.0106568527)100…
chr02_262	(PG6244:0.0001273852,((PG6148:0.0017719737,((PG4041:0.0072688124,(((PG5032:0.0044250208,(PG6243:0.0041962132,PG4042:0.0055383463)83:0.0005996197)100:0.0013607832,PG4049:0.0089531191)95:0.0008012227,((PG3022:0.0067751539,(PG4036:0.0039504642,PG5076:0.0042201932)100:0.0023069006)84:0.0004623066,(((PG4032:0.0101154832,(((PG3005:0.0078256895,PG4005:0.0053159350)100:0.0023067787,PG6242:0.0095883671)10…
chr02_263	(PG6244:0.0000024952,(((((PG6148:0.0139791772,PG6002:0.0101629637)84:0.0021335665,PG4041:0.0157369967)87:0.0004957256,PG5068:0.0101064006)91:0.0014610638,(((((PG4017:0.0208869360,PG1011:0.0166221440)100:0.0045223959,((PG1013:0.0072380035,PG1008:0.0075360014)100:0.0023917058,PG6241:0.0139891202)100:0.0146003892)78:0.0020828228,((((PG3005:0.0091462722,PG4060:0.0114981399)83:0.0029845188,((PG4005:0.…
chr02_265	(PG6244:0.0000021482,(PG6148:0.0006649180,((PG6002:0.0054622324,PG5068:0.0076141859)96:0.0020304704,((PG4041:0.0130904490,(((((PG4017:0.0107971349,((PG5032:0.0082029308,(PG3022:0.0086095332,PG4042:0.0060081806)68:0.0010963810)75:0.0015552550,PG6243:0.0072736958)77:0.0017884419)100:0.0066112317,(((((PG3005:0.0057438539,PG6242:0.0083335631)100:0.0039020850,PG3023:0.0097268761)62:0.0024082554,PG4005…
chr02_266	(PG6244:0.0000022435,((((PG6148:0.0071245069,PG4041:0.0093805566)41:0.0008092422,(PG4017:0.0117897413,(((((PG5032:0.0045181632,PG4042:0.0066027298)100:0.0014014219,PG3022:0.0069408143)87:0.0004728603,(PG6243:0.0052672463,PG4036:0.0052252247)95:0.0014291891)100:0.0015947206,PG4049:0.0097462486)100:0.0015574443,PG5076:0.0093389440)88:0.0017854069)62:0.0012299328)54:0.0007630539,(PG4032:0.0179900428…
chr02_267	(PG6244:0.0000029223,((PG6148:0.0036940004,(PG6002:0.0042212310,(PG4041:0.0039144370,((PG4017:0.0063484863,((PG4049:0.0116889480,((((((PG3005:0.0028151981,PG4005:0.0017886162)100:0.0137334387,(SP2271:0.0370686668,SME:0.0762739094)100:0.0359197021)100:0.0049891380,((PG6242:0.0100651761,PG3003:0.0070864651)100:0.0040610854,((Heinz:0.0004795200,LA2093:0.0009421631)100:0.0108506225,Spenn:0.0099103406…
chr02_268	(PG6244:0.0000021415,(((PG6148:0.0107086191,PG6002:0.0067782001)97:0.0054185344,(PG4041:0.0087236389,(PG4017:0.0101238576,(((((((((PG5032:0.0067219376,PG4049:0.0085333417)96:0.0009891089,PG4036:0.0069735052)100:0.0017872109,(PG6243:0.0072635957,PG4042:0.0084071768)76:0.0008525472)60:0.0007919668,PG3022:0.0083835320)93:0.0012672506,PG5076:0.0072009884)100:0.0026249377,PG4032:0.0100296805)76:0.0012…
chr02_269	(PG6244:0.0000027284,(((PG6148:0.0070521782,((PG4041:0.0090946262,(((((PG5032:0.0032957260,PG3022:0.0059479623)95:0.0012676019,PG6243:0.0061827124)100:0.0032994047,(PG4042:0.0078976201,PG4036:0.0054165692)97:0.0012086711)78:0.0004714195,PG5076:0.0067419904)83:0.0002324002,PG4049:0.0121306813)94:0.0005898244)69:0.0001842594,(PG4017:0.0093025393,(PG4032:0.0125034161,((((((PG3005:0.0050784013,PG4005…
chr02_271	(PG6244:0.0000020273,(((PG6148:0.0018823019,PG6002:0.0018114594)100:0.0050296512,(((PG4041:0.0094440967,(PG4017:0.0091829693,(((PG5032:0.0067691836,(PG3022:0.0060022012,PG6243:0.0051645677)86:0.0011796256)80:0.0005898326,(PG4042:0.0071349026,PG4036:0.0060349203)83:0.0007179565)99:0.0009606813,PG5076:0.0062050196)95:0.0005850623)63:0.0006605271)96:0.0012612711,(PG4032:0.0133478283,((((((PG3005:0.0…
chr02_272	(PG6244:0.0046818798,(PG6148:0.0000022342,(PG6055:0.0034777943,(PG5068:0.0058441407,((PG4041:0.0144281164,((PG4017:0.0126613060,(PG4032:0.0143706585,((((((PG3005:0.0051018245,PG4005:0.0058694180)100:0.0046202303,PG6242:0.0135510408)74:0.0017827124,(PG4060:0.0110008846,PG3023:0.0097480784)71:0.0019248191)95:0.0068690837,PG3003:0.0159353074)96:0.0052704202,((((PG1013:0.0049201044,PG1008:0.005149367…
chr02_273	(PG6244:0.0051391549,(((PG6148:0.0000025978,PG6055:0.0000028034)100:0.0042514336,PG5068:0.0038373152)100:0.0030844681,((PG4041:0.0118834107,PG5076:0.0094946666)100:0.0027079313,(PG4017:0.0121699947,((((PG5032:0.0067741678,(PG3022:0.0069631351,PG6243:0.0068084046)86:0.0016057652)100:0.0019995098,PG4036:0.0071111613)91:0.0026733466,PG4042:0.0099054328)100:0.0039625710,((((PG4049:0.0159541214,PG4032…
chr02_275	(PG6244:0.0047980405,(((((PG6148:0.0079646335,(((PG5032:0.0052686920,(PG3022:0.0073142363,PG6243:0.0062942765)88:0.0005309182)97:0.0010346975,(PG4036:0.0048375208,PG4049:0.0101717098)86:0.0005269050)76:0.0002112058,PG4042:0.0066683119)100:0.0018351888)41:0.0000595852,((PG6055:0.0070455608,PG4017:0.0073948990)76:0.0010114856,PG4041:0.0081303719)76:0.0012488618)60:0.0004130494,((PG4032:0.0125084903…
chr02_276	(PG6244:0.0111881758,((((PG6148:0.0035451734,PG6002:0.0045201006)100:0.0040614009,(PG6055:0.0049193024,PG5068:0.0038827620)100:0.0029996317)98:0.0018748318,(PG4017:0.0077863566,(((((PG5032:0.0050225088,PG3022:0.0050140920)99:0.0012369100,PG6243:0.0056610592)100:0.0013610217,PG4042:0.0157642213)68:0.0007653875,PG4036:0.0070353165)66:0.0007561127,(PG4049:0.0096969853,PG5076:0.0073718239)85:0.001727…
chr02_277	(PG6244:0.0036551700,(PG6148:0.0042202163,(PG6002:0.0072124570,((((PG5068:0.0095325520,(PG4041:0.0080745854,((((((PG5032:0.0075116153,PG3022:0.0053553236)71:0.0009183052,PG6243:0.0068137919)97:0.0014414274,PG4036:0.0076168167)92:0.0007314195,PG4042:0.0085458226)100:0.0013604500,PG5076:0.0070220026)100:0.0016775577,PG4049:0.0192249670)53:0.0007835441)77:0.0010739137)78:0.0040936823,(((((((PG3005:0…
chr02_278	(PG6244:0.0034490528,(((PG6148:0.0066509370,PG6002:0.0063013932)79:0.0009264708,(((PG4041:0.0076248224,((PG5032:0.0050844270,PG3022:0.0045630040)100:0.0036056203,PG4049:0.0093920804)100:0.0017626571)62:0.0001882389,((PG4017:0.0094492915,PG5076:0.0065895045)100:0.0061185652,((PG6243:0.0048052613,PG4036:0.0057290526)100:0.0016544057,PG4042:0.0074272424)97:0.0005024093)98:0.0026790707)98:0.002905591…
chr02_280	(PG6244:0.0000023428,PG6148:0.0000023428,(((((PG6055:0.0005763764,PG5068:0.0016596729)100:0.0030594405,PG6002:0.0038725058)98:0.0007982813,PG4041:0.0039176387)100:0.0034629974,(PG4032:0.0088572668,((((PG3005:0.0076964489,(((PG4005:0.0070938018,PG6242:0.0080979255)54:0.0013272247,PG3003:0.0092529916)50:0.0005807937,PG3023:0.0071406693)100:0.0023185495)100:0.0025014362,PG4060:0.0119186783)95:0.0021…
chr02_281	(PG6244:0.0028298309,PG6148:0.0039588295,((((PG6055:0.0035574331,PG5068:0.0029757556)100:0.0034973698,(PG6002:0.0036835181,PG4041:0.0040983404)100:0.0028126842)100:0.0009220601,(((((PG5032:0.0062231104,(PG3022:0.0057408890,PG6243:0.0052548233)99:0.0017464120)79:0.0002426419,PG4042:0.0101011790)78:0.0003068603,PG4036:0.0068165279)96:0.0004749291,PG4049:0.0126409540)86:0.0007064253,PG5076:0.0061851…
chr02_283	(PG6244:0.0092248436,((PG6148:0.0000508240,PG6055:0.0000485260)100:0.0064823006,PG6002:0.0042940232)69:0.0018135345,(PG5068:0.0061857589,(PG4041:0.0089591304,((PG4017:0.0130926582,(PG4032:0.0148041401,((((PG3005:0.0048486858,PG4005:0.0052599277)100:0.0069575863,PG6242:0.0123500487)63:0.0012110403,((PG4060:0.0090078895,PG3023:0.0086758382)93:0.0011690076,PG3003:0.0135911382)63:0.0010482431)100:0.0…
chr02_284	(PG6244:0.0000023938,(PG6148:0.0000022106,PG6055:0.0000022106)72:0.0000028555,(PG6002:0.0034352869,(((PG5068:0.0118451804,PG4017:0.0156780683)52:0.0030424963,((((PG5032:0.0091346497,(PG3022:0.0079164835,PG6243:0.0066994368)77:0.0009596000)55:0.0005638914,(PG4042:0.0101486459,PG4036:0.0100870123)38:0.0004975538)62:0.0007788941,PG4049:0.0109375623)99:0.0014122857,PG5076:0.0085492604)97:0.0017444196…
chr02_287	(PG6244:0.0026031241,(PG6148:0.0026039580,PG5068:0.0024884536)99:0.0011049528,((((((((((PG6055:0.0066833739,PG4041:0.0053787819)92:0.0004607328,(((PG5032:0.0034393680,(PG3022:0.0031057811,PG6243:0.0028180239)80:0.0008466313)100:0.0017671885,PG4036:0.0060172465)75:0.0001430032,PG5076:0.0053757030)68:0.0001345616)100:0.0058118427,PG4032:0.0076973632)79:0.0023630106,PG3003:0.0141637080)83:0.00252143…
chr02_288	(PG6244:0.0006007792,(PG6148:0.0012707936,((((PG6002:0.0097623617,(PG4041:0.0112768734,(((PG4017:0.0108887450,PG5076:0.0124381789)91:0.0003373024,(PG5032:0.0087302137,PG6243:0.0093450842)90:0.0033618627)54:0.0010435168,PG3022:0.0110548502)94:0.0007561076)83:0.0010163453)30:0.0003706800,((((PG4042:0.0118740839,PG4049:0.0151772374)96:0.0038275047,PG4036:0.0101950102)97:0.0013115030,((((((PG3005:0.0…
chr02_289	(PG6244:0.0000023842,(PG6148:0.0015516791,(PG6002:0.0073981970,(PG5068:0.0086298524,(PG4041:0.0063252516,((PG4017:0.0101827109,(PG4032:0.0150265363,((((((PG3005:0.0049168541,PG4005:0.0056856570)100:0.0023403959,PG6242:0.0091807877)98:0.0006047267,(PG4060:0.0123269416,PG3023:0.0078146769)66:0.0009981425)100:0.0018243392,PG3003:0.0113215770)100:0.0026569164,(((PG1013:0.0057019112,PG1008:0.005499698…
chr02_290	(PG6244:0.0005750578,(PG6148:0.0000021893,PG6055:0.0000025753)100:0.0004741841,((PG6002:0.0069961383,((((PG4041:0.0088200939,PG4017:0.0084207220)100:0.0013244889,(PG4032:0.0084522915,((((PG3005:0.0037570056,PG4005:0.0060206138)100:0.0028507212,PG4060:0.0076653208)69:0.0003999804,((PG6242:0.0091714297,PG3003:0.0078699264)97:0.0009834733,PG3023:0.0066533046)68:0.0003859950)100:0.0013781962,(((PG101…
chr02_291	(PG6244:0.0073965706,((PG6148:0.0000022627,PG6055:0.0000022627)100:0.0067282476,PG5068:0.0031422055)99:0.0017893889,(PG6002:0.0078934418,((((PG4041:0.0078920873,PG5076:0.0070353941)92:0.0013408834,(((PG5032:0.0064764159,PG3022:0.0130833862)86:0.0012134063,(PG6243:0.0059951879,PG4036:0.0060060472)99:0.0018153012)83:0.0012813437,(PG4042:0.0069933003,PG4049:0.0089996164)75:0.0010370802)97:0.00132580…
chr02_293	(PG6244:0.0004679713,PG6148:0.0001131087,(((PG6055:0.0043838322,(PG4041:0.0068257606,((PG4017:0.0080466737,(((PG5032:0.0063753754,PG3022:0.0051315736)97:0.0018412280,(((PG6243:0.0053730346,PG4036:0.0049641063)92:0.0009943109,PG4042:0.0072322748)92:0.0003693352,PG4049:0.0075041144)93:0.0006032760)97:0.0011001318,PG5076:0.0066956695)46:0.0002326763)60:0.0011086406,(PG4032:0.0090296794,((((PG3005:0.…
chr02_294	(PG6244:0.0000765440,PG6148:0.0000029714,((PG6055:0.0034028619,(PG6002:0.0039338733,(PG4041:0.0047150127,(((((PG4017:0.0107240903,((PG6243:0.0074891589,PG4042:0.0108585438)93:0.0017457300,PG4049:0.0126979485)70:0.0002957235)87:0.0010354576,((PG5032:0.0066575816,PG3022:0.0064237246)100:0.0031053035,PG4036:0.0069196557)95:0.0024715058)99:0.0019334482,((((((PG3005:0.0076758241,PG4005:0.0075321226)99…
chr02_295	(PG6244:0.0033279937,((((PG6148:0.0087918286,PG4017:0.0114467771)96:0.0022155763,(((((PG4041:0.0119654689,PG4042:0.0115755852)69:0.0042262939,PG5076:0.0086608680)34:0.0002655375,((PG5032:0.0055625394,PG3022:0.0076520611)91:0.0019029270,PG6243:0.0119516741)61:0.0013009733)100:0.0038424114,(PG4036:0.0078242404,PG4049:0.0106240216)100:0.0041571372)98:0.0022123334,(PG4032:0.0173472604,(((((PG3005:0.0…
chr02_296	(PG6244:0.0033547595,((PG6148:0.0039162873,((((((((PG6002:0.0093705292,PG5076:0.0085360728)49:0.0011611153,(((PG5032:0.0061052154,PG6243:0.0068941179)99:0.0037335208,(PG3022:0.0092377890,PG4042:0.0088390275)50:0.0021363487)51:0.0017587431,PG4036:0.0061634830)76:0.0027920023)57:0.0018587263,((PG4041:0.0088629152,(PG4017:0.0095192921,PG4049:0.0101340764)53:0.0007677992)46:0.0001121810,PG4032:0.0094…
chr02_298	(PG6244:0.0041670364,PG6148:0.0030006751,((PG6055:0.0045887104,((PG4041:0.0069917523,(PG4032:0.0070222815,PG3023:0.0089571459)56:0.0003963827)60:0.0024695477,(((((((((PG4017:0.0045698041,(PG5032:0.0058963036,PG3022:0.0083227821)96:0.0005927427)99:0.0009010643,PG4042:0.0075378219)100:0.0011356149,PG6243:0.0070569997)65:0.0007670265,PG5076:0.0086024273)60:0.0004857189,PG4049:0.0103736234)65:0.00178…
chr02_302	(PG6244:0.0000026594,PG6148:0.0000026594,((PG6055:0.0044529293,(PG6002:0.0024728169,PG5068:0.0026617311)100:0.0055489647)94:0.0020116467,(PG4041:0.0053722610,(PG4017:0.0085633783,((((((((((PG5032:0.0030493292,PG6243:0.0027249715)100:0.0024903729,((PG3022:0.0118178327,PG4042:0.0071966257)68:0.0006716604,PG4036:0.0052554446)67:0.0011579240)62:0.0006017183,PG4049:0.0094754685)64:0.0019220040,PG5076:…
chr02_303	(PG6244:0.0047801692,(((PG6148:0.0050054033,PG6055:0.0057302712)100:0.0044370972,(((PG4041:0.0098900215,PG5076:0.0090265256)99:0.0029064674,PG4017:0.0090466423)68:0.0006499390,(((PG5032:0.0065847256,PG3022:0.0069207775)100:0.0039133893,(((PG6243:0.0070105494,PG4036:0.0083751670)94:0.0013718917,PG4042:0.0095424424)81:0.0004575388,PG4049:0.0136741301)83:0.0013647555)100:0.0023940064,(((PG4032:0.015…
chr02_305	(PG6244:0.0000023277,PG6148:0.0000024587,(PG6055:0.0019792909,((PG6002:0.0048970469,(PG4041:0.0068752395,(PG4017:0.0074219669,(((((PG5032:0.0045842323,PG3022:0.0031552576)92:0.0006580811,PG6243:0.0039120127)100:0.0014029301,PG4042:0.0071476688)100:0.0023168007,((PG4036:0.0062229245,PG5076:0.0071290498)93:0.0006520972,PG4049:0.0096168656)100:0.0012949896)100:0.0019714044,(PG4032:0.0099024550,(((((…
chr02_308	(PG6244:0.0031614712,(((((((PG6148:0.0000021383,PG6055:0.0000021383)100:0.0020707678,PG6002:0.0015680050)98:0.0020812562,PG5032:0.0030978763)93:0.0010395739,PG4041:0.0059667384)64:0.0006189083,PG6243:0.0082843349)91:0.0009661313,((((PG3022:0.0091021173,((PG1013:0.0068408910,PG1008:0.0081476223)97:0.0009814690,PG6241:0.0170949296)95:0.0011712554)89:0.0005093784,(PG4032:0.0111101332,((PG3005:0.0054…
chr02_309	(PG6244:0.0026692999,(((PG6148:0.0027590576,PG6055:0.0029162631)99:0.0018133745,PG6002:0.0062686718)87:0.0005778156,PG5068:0.0039639349)100:0.0030704441,(((PG4041:0.0093169975,(PG4032:0.0118615745,(((((PG3005:0.0103081788,PG4005:0.0090941067)100:0.0033435830,PG3023:0.0152244196)87:0.0015019068,((PG6242:0.0152664976,PG4060:0.0134676117)57:0.0008862558,PG3003:0.0184028397)85:0.0013788336)97:0.00437…
chr02_311	(PG6244:0.0059963288,PG6148:0.0017468192,((PG6055:0.0057704299,PG5068:0.0061403117)69:0.0011802150,(PG6002:0.0088903238,((PG4041:0.0117044921,(((((PG5032:0.0127693179,(PG6243:0.0068524003,PG4036:0.0070789842)100:0.0024220574)97:0.0021196822,PG5076:0.0089769107)100:0.0080050377,(((((((PG3005:0.0054099309,PG4005:0.0062175224)100:0.0033911966,PG6242:0.0126111682)90:0.0016056818,PG4060:0.0089083464)6…
chr02_312	(PG6244:0.0021351783,PG6148:0.0000027931,(PG6055:0.0038928052,((PG6002:0.0059459340,(PG4041:0.0083741755,(((PG4017:0.0076754282,PG4049:0.0099030894)94:0.0008187604,((((PG5032:0.0064699896,PG3022:0.0076937174)48:0.0004603601,PG6243:0.0055778537)98:0.0009832711,(PG4042:0.0082454091,PG4036:0.0070192831)66:0.0006828058)98:0.0007147517,PG5076:0.0066827321)100:0.0013195294)100:0.0009333242,(PG4032:0.01…
chr02_314	(PG6244:0.0034571157,((PG6148:0.0000029590,PG6055:0.0000029590)100:0.0070698238,(PG6002:0.0057195703,(((PG4041:0.0113094676,((((((PG3005:0.0049632429,PG4005:0.0110007112)94:0.0054954425,(PG4060:0.0083226787,PG3023:0.0090999670)94:0.0027497307)73:0.0016026765,PG3003:0.0152192682)93:0.0027516824,PG6242:0.0169207244)99:0.0027631861,(((PG1013:0.0050155594,PG1008:0.0087039401)98:0.0008340074,PG6241:0.…
chr02_315	(PG6244:0.0004583638,PG6148:0.0000027037,(PG6055:0.0019503956,((PG6002:0.0048965002,(PG4041:0.0106337023,(((PG4017:0.0118339126,PG4049:0.0146929180)80:0.0010247121,(((PG5032:0.0057466028,PG4042:0.0086074367)95:0.0013258736,(PG3022:0.0078924764,PG6243:0.0085894953)52:0.0013464948)34:0.0006568329,PG4036:0.0083929298)100:0.0027681451)90:0.0009124411,(PG5076:0.0126444912,(PG4032:0.0135505497,((((((PG…
chr02_316	(PG6244:0.0000024068,PG6148:0.0000024068,(((PG6055:0.0053215457,(((PG4041:0.0095702704,(PG4049:0.0144300000,(PG4032:0.0108876527,(((((((PG3005:0.0057121159,PG4005:0.0058255639)100:0.0029509172,PG6242:0.0091800709)100:0.0015799267,PG4060:0.0085604081)98:0.0008367792,PG3023:0.0092219808)72:0.0006555378,PG3003:0.0101830239)100:0.0032497518,(((PG1013:0.0055088922,PG1008:0.0055078020)100:0.0047915588,…
chr02_317	(PG6244:0.0000025727,PG6148:0.0000795393,((PG6055:0.0046028094,((((((((PG6002:0.0081389387,PG4036:0.0089886668)78:0.0007399809,PG5032:0.0067150691)100:0.0042497253,PG4042:0.0084450388)66:0.0009709713,(PG3022:0.0076297853,PG6243:0.0084426783)46:0.0007832718)49:0.0006046108,PG4049:0.0111825423)68:0.0003478992,PG4017:0.0079525388)81:0.0007675910,PG5076:0.0070573724)62:0.0004701478,(PG4041:0.00861299…
chr02_320	(PG6244:0.0000022788,PG6148:0.0000022788,(PG6055:0.0005928443,(PG6002:0.0043338025,(PG5068:0.0048803514,(((PG4041:0.0059270346,PG4017:0.0058918662)98:0.0009105313,(((((PG5032:0.0074773086,PG4042:0.0072068858)51:0.0011884847,PG4036:0.0070800840)45:0.0003327068,(PG3022:0.0071245885,PG6243:0.0056637596)56:0.0009787318)65:0.0004820605,PG4049:0.0107825012)92:0.0011323273,PG5076:0.0054632109)100:0.0018…
chr02_321	(PG6244:0.0004754479,PG6148:0.0007608316,((((((PG6055:0.0084627729,PG5068:0.0063640637)95:0.0035797177,(PG6002:0.0097116676,PG4017:0.0100649033)54:0.0000447134)100:0.0079581661,(((PG4032:0.0148882050,(((PG3005:0.0062216342,PG4005:0.0073394898)100:0.0062721554,PG4060:0.0120431274)100:0.0039045172,(PG6242:0.0124927071,PG3003:0.0134624500)100:0.0018219049)100:0.0045733884)98:0.0050918164,PG3023:0.01…
chr02_322	(PG6244:0.0013293159,(PG6148:0.0001233717,PG6055:0.0000465991)100:0.0013974769,((PG6002:0.0076028514,((((PG4041:0.0108654399,PG4017:0.0099454019)64:0.0014543095,PG5076:0.0083497502)70:0.0007895915,(((((PG5032:0.0049914325,PG6243:0.0058269546)90:0.0014085664,PG4042:0.0104230647)82:0.0005176857,PG3022:0.0099315423)100:0.0024962664,PG4036:0.0074868842)85:0.0008078780,PG4049:0.0099996960)100:0.002520…
chr02_323	(PG6244:0.0000026325,PG6148:0.0000026325,(PG6055:0.0001770786,((PG6002:0.0078808480,PG5068:0.0078561210)74:0.0013887662,((PG4041:0.0073036659,PG4017:0.0084487747)100:0.0011060247,(((((PG5032:0.0081368829,(PG3022:0.0070282139,PG6243:0.0058253520)98:0.0011263218)97:0.0012551007,(PG4042:0.0085215640,PG4036:0.0070683202)94:0.0007935380)95:0.0010621437,PG4049:0.0151323641)99:0.0009317717,PG5076:0.0088…
chr02_324	(PG6244:0.0000023785,PG6148:0.0000023785,(PG6055:0.0000023785,((PG6002:0.0088006105,(((PG4041:0.0065519280,((((((PG5032:0.0056263444,PG6243:0.0056442871)98:0.0014353413,PG4042:0.0071050464)80:0.0008287997,PG4036:0.0078188133)97:0.0006837189,PG3022:0.0076445797)96:0.0004572488,PG5076:0.0063936784)98:0.0007921687,PG4049:0.0119540152)99:0.0006998895)70:0.0010600693,(((PG4032:0.0129158780,(((PG3005:0…
chr02_325	(PG6244:0.0000021680,PG6148:0.0000351442,(PG6055:0.0005604024,(PG6002:0.0047330170,(PG5068:0.0051511050,((((PG4041:0.0103020228,(((PG5032:0.0085893470,(PG3022:0.0065059688,PG6243:0.0049481137)100:0.0016574236)78:0.0005601174,(PG4042:0.0089357070,PG4036:0.0067082581)92:0.0007552501)100:0.0023445188,PG5076:0.0094678435)67:0.0013223265)60:0.0021683471,PG4049:0.0134211119)33:0.0002287657,(PG4032:0.01…
chr02_326	(PG6244:0.0000023364,PG6148:0.0000990802,((PG6055:0.0000558555,PG6002:0.0001492075)100:0.0007018200,(PG5068:0.0050605506,((PG4041:0.0078322731,((PG4017:0.0071586315,((((PG5032:0.0078080733,PG4042:0.0072905815)49:0.0003518117,PG4049:0.0126239057)61:0.0008451523,(PG3022:0.0076477545,PG6243:0.0061115032)100:0.0018038596)60:0.0005628051,PG4036:0.0082937894)95:0.0011495475)73:0.0006053539,PG5076:0.009…
chr02_328	(PG6244:0.0011983891,(PG6148:0.0001125475,PG6055:0.0002277378)100:0.0006066458,(PG6002:0.0085332500,(((PG5068:0.0125896077,((((PG3022:0.0089350652,PG6243:0.0091906413)100:0.0018990983,PG4036:0.0120371998)100:0.0044106056,PG4049:0.0109474950)95:0.0009223278,PG5076:0.0130625482)84:0.0022259852)52:0.0007184591,(((PG3005:0.0087065016,PG4005:0.0071518449)100:0.0033837255,PG6242:0.0117853647)99:0.00247…
chr02_330	(PG6244:0.0077733889,(((((PG6148:0.0052821147,PG6055:0.0043865168)96:0.0010630752,PG5068:0.0041683441)98:0.0011964473,PG6002:0.0056045500)100:0.0014175513,PG4041:0.0069895847)88:0.0017884172,((((PG5032:0.0063174032,PG4042:0.0071977962)100:0.0013818464,(PG3022:0.0065025942,PG6243:0.0056257717)75:0.0010135734)100:0.0028103822,(PG4036:0.0077453176,PG4049:0.0106023116)100:0.0022359234)57:0.0005084659…
chr02_331	(PG6244:0.0095588792,((((((PG6148:0.0023586747,PG6002:0.0021918399)100:0.0020947509,PG5068:0.0056542103)100:0.0016925790,PG6055:0.0077670137)100:0.0035716694,PG4017:0.0090057033)73:0.0006196610,((((PG5032:0.0093083584,(PG3022:0.0070406669,PG6243:0.0082318600)61:0.0010051024)88:0.0004303048,PG4049:0.0139022521)100:0.0029218211,(PG4042:0.0104213491,PG4036:0.0074034980)100:0.0016888397)100:0.0021852…
chr02_332	(PG6244:0.0033962682,(PG6148:0.0002694660,PG6002:0.0041109062)100:0.0029443205,(PG6055:0.0044980878,(PG5068:0.0081589554,(((PG4041:0.0082751549,PG4017:0.0082815067)64:0.0012535290,(((PG5032:0.0083651006,PG4042:0.0067774295)100:0.0010430872,((PG3022:0.0056245198,PG6243:0.0098450483)90:0.0019452724,PG4036:0.0071268385)56:0.0003745454)90:0.0026674211,(PG4049:0.0155077017,(PG4032:0.0138200792,((((((P…
chr02_333	(PG6244:0.0047999230,(((PG6148:0.0006766355,PG6055:0.0012482477)94:0.0008615703,PG6002:0.0054435504)100:0.0045845454,((((PG4041:0.0087604682,(PG4017:0.0096083710,PG5076:0.0105792742)62:0.0016404755)56:0.0005041341,(PG5032:0.0108897611,(PG3022:0.0074127309,PG6243:0.0075191741)88:0.0020841256)99:0.0016925842)40:0.0008778137,((PG4042:0.0113433495,PG4036:0.0090053993)65:0.0011874483,PG4049:0.01420040…
chr02_334	(PG6244:0.0000021248,PG6148:0.0000021328,((((((PG6055:0.0041950745,PG5068:0.0062298438)99:0.0027151834,PG6002:0.0053205571)99:0.0027731230,((PG4017:0.0076599649,PG4049:0.0079602962)53:0.0016512841,((((PG5032:0.0075501852,PG3022:0.0040989349)78:0.0023739935,PG4042:0.0049193886)77:0.0017106853,PG4036:0.0059991186)90:0.0008475028,PG6243:0.0046763852)56:0.0016509273)45:0.0005704984)49:0.0011471667,PG…
chr02_336	(PG6244:0.0010253301,(((PG6148:0.0000943871,PG6055:0.0000025570)100:0.0063170015,(PG4041:0.0093492348,(PG4017:0.0093604598,((((((PG5032:0.0069440993,PG4042:0.0079869878)48:0.0006037034,PG4036:0.0072930570)65:0.0011040042,(PG3022:0.0066123026,PG6243:0.0063731820)100:0.0020991669)99:0.0017845863,PG5076:0.0084419046)70:0.0005422033,PG4049:0.0134566513)77:0.0008690017,(PG4032:0.0121031434,((((((PG300…
chr02_337	(PG6244:0.0072391602,(((((PG6148:0.0002130961,PG6055:0.0000021116)100:0.0039509270,PG6002:0.0030779923)99:0.0017017212,PG4041:0.0067032608)99:0.0012738770,PG5068:0.0073370953)92:0.0007690225,(((((PG5032:0.0077779593,PG5076:0.0074472021)96:0.0027984070,(PG3022:0.0035689457,PG6243:0.0064875532)59:0.0012214669)49:0.0005975991,PG4042:0.0097183196)62:0.0009661947,PG4036:0.0086180584)63:0.0012722715,PG…
chr02_338	(PG6244:0.0079731526,(((PG6148:0.0000026901,PG6055:0.0001182429)100:0.0040890787,PG6002:0.0058477477)100:0.0045204306,(((((PG4017:0.0128124199,PG5076:0.0117894849)96:0.0018612722,(((Heinz:0.0012791499,LA2093:0.0010797568)100:0.0122244505,Spenn:0.0090599683)100:0.0432766876,((PG0019:0.0004285785,PG0009:0.0001715428)100:0.0172362245,(SP2271:0.0558931915,SME:0.1029886709)100:0.0311200558)100:0.00467…
chr02_340	(PG6244:0.0000027869,((((PG6148:0.0046546991,PG4041:0.0044086457)100:0.0032053262,PG6002:0.0074092059)100:0.0025701865,((((((PG5068:0.0148293285,PG4032:0.0100691575)80:0.0041686417,(((PG1013:0.0072462196,PG1008:0.0032539899)100:0.0053377624,PG6241:0.0130873788)100:0.0018982195,PG1011:0.0143870895)100:0.0055671179)40:0.0003612867,((((PG3005:0.0064943036,PG4005:0.0089863284)100:0.0032472550,(PG6242…
chr02_341	(PG6244:0.0000020649,(PG6148:0.0027910444,((((((((PG6002:0.0063210884,PG5068:0.0059485363)100:0.0026534633,PG5076:0.0103059483)96:0.0028637647,((PG5032:0.0099942231,(PG3022:0.0067617175,PG6243:0.0099067502)94:0.0025952613)97:0.0011688810,PG4036:0.0078515896)99:0.0031669182)81:0.0011315321,PG4049:0.0181587995)99:0.0037805520,PG4042:0.0132035730)63:0.0023648798,PG4017:0.0116138519)64:0.0014513818,(…
chr02_342	(PG6244:0.0000594387,(PG6148:0.0000020932,(PG6002:0.0016344290,(PG5068:0.0042082887,(PG4041:0.0078463775,((PG4017:0.0062379889,(((((((PG5032:0.0065697497,PG6243:0.0069163182)91:0.0002091606,PG4042:0.0065995022)100:0.0027765399,(((PG1013:0.0066415320,PG1008:0.0062023796)100:0.0029559198,PG6241:0.0124989409)84:0.0001987923,PG1011:0.0095997062)100:0.0121958890)62:0.0065184166,PG3022:0.0059314211)30:…
chr02_343	(PG6244:0.0000426487,(PG6148:0.0002611936,((PG6002:0.0039888495,PG5068:0.0032872582)99:0.0009765511,((PG4041:0.0072232620,((((((PG5032:0.0058316884,PG3022:0.0061038154)91:0.0010897689,PG6243:0.0049090723)99:0.0008832952,PG4042:0.0073372273)80:0.0005938603,PG4036:0.0073297528)98:0.0005255225,PG4049:0.0113673154)100:0.0020100766,(PG4032:0.0114815486,((((((PG3005:0.0057734844,PG4005:0.0063100853)100…
chr02_344	(PG6244:0.0009647528,((PG6148:0.0000025566,PG6002:0.0000020168)100:0.0010834160,PG6055:0.0000021756)99:0.0007351927,(PG5068:0.0023830493,((((PG4041:0.0077964405,PG5076:0.0059728249)99:0.0014846261,(((PG5032:0.0068879997,(PG3022:0.0079780787,PG6243:0.0065896851)98:0.0015641005)52:0.0009046684,(PG4042:0.0070004040,PG4036:0.0068018462)54:0.0010583174)91:0.0004608206,PG4049:0.0131590869)94:0.00086257…
chr02_346	(PG6244:0.0000022735,((PG6148:0.0026196205,(PG5068:0.0036269186,(((PG4041:0.0111582041,(((PG5032:0.0070536648,(PG4042:0.0179300383,PG4049:0.0173621045)44:0.0012702735)55:0.0014833411,(PG3022:0.0065261001,PG6243:0.0047814934)100:0.0035609159)99:0.0044821271,(PG4036:0.0087024834,PG5076:0.0102254061)84:0.0010127945)99:0.0030748105)100:0.0060295970,((((((PG3005:0.0060776801,PG4005:0.0062410237)100:0.…
chr02_347	(PG6244:0.0000839040,(((PG6148:0.0062390841,((PG4041:0.0074678122,(PG4017:0.0077931020,PG5076:0.0093920775)92:0.0020963164)79:0.0004518978,((((PG5032:0.0067845702,PG6243:0.0049409993)100:0.0022111427,(PG3022:0.0070857461,PG4042:0.0080579261)100:0.0013809428)93:0.0007814898,(PG4036:0.0055677746,PG4049:0.0098107440)99:0.0010791816)100:0.0038135498,(PG4032:0.0137931787,(((((PG3005:0.0061853477,PG400…
chr02_348	(PG6244:0.0005115108,(((PG6148:0.0007094065,PG6055:0.0007895408)100:0.0059500928,((PG4041:0.0067917942,PG4017:0.0071726185)77:0.0006733616,(((((((PG5032:0.0076239086,PG3022:0.0065573199)80:0.0013529501,PG6243:0.0066598756)86:0.0008622942,PG4042:0.0081546159)62:0.0012197669,PG4036:0.0075141326)100:0.0036757111,(PG4032:0.0115863537,(((((PG3005:0.0067467651,PG4005:0.0059408259)100:0.0032997622,((PG6…
chr02_349	(PG6244:0.0002118263,(PG6148:0.0001309547,PG6055:0.0027531791)99:0.0016918730,(PG6002:0.0023245225,(PG5068:0.0048807263,(((PG4041:0.0073746278,PG5076:0.0071808512)95:0.0013712785,PG4017:0.0104335424)45:0.0004164488,(((((PG5032:0.0082242140,PG4042:0.0077551034)76:0.0015636950,PG4036:0.0085920519)77:0.0008192643,(PG3022:0.0103351692,PG6243:0.0057121436)100:0.0033938198)100:0.0013586725,PG4049:0.011…
chr02_351	(PG6244:0.0050074526,PG6148:0.0095625498,(((((PG6055:0.0000851178,PG6002:0.0000929428)100:0.0080340562,PG4041:0.0078812288)100:0.0020150508,(((PG4017:0.0075735851,(PG4049:0.0111562396,PG5076:0.0068824589)84:0.0010150523)78:0.0026459549,(PG5032:0.0072446449,(PG3022:0.0067796653,PG6243:0.0082565908)91:0.0013048841)73:0.0019806112)24:0.0002794177,(PG4042:0.0115223851,PG4036:0.0100714443)45:0.0012507…
chr02_354	(PG6244:0.0074218780,PG6148:0.0081491385,(((PG6055:0.0000021428,PG6002:0.0008383122)100:0.0061752125,PG4041:0.0061072945)100:0.0049461416,(((PG5068:0.0134727974,((PG4017:0.0076868825,PG4032:0.0120790620)100:0.0040482097,(((PG5032:0.0046759878,PG6243:0.0038006396)100:0.0037916345,PG5076:0.0098387423)100:0.0019865095,PG4049:0.0177832411)95:0.0024251455)55:0.0008689663)83:0.0015129876,((PG3022:0.007…
chr02_355	(PG6244:0.0044754747,((PG6148:0.0063960629,(PG6055:0.0000028088,PG6002:0.0000028088)100:0.0015513058)100:0.0074915494,((PG4041:0.0075161451,PG4017:0.0092134040)100:0.0028879704,((((((((PG5032:0.0078971463,(PG3022:0.0072309995,PG6243:0.0076043907)52:0.0013039406)53:0.0016900859,PG4042:0.0083448745)92:0.0013919054,PG4036:0.0086815797)100:0.0020776871,PG5076:0.0099119061)92:0.0019690360,PG4049:0.014…
chr02_356	(PG6244:0.0048641024,((PG6148:0.0000025131,PG6055:0.0002676240)100:0.0074639671,(PG5068:0.0065393670,(((PG4041:0.0076812738,((PG4036:0.0072046358,PG4049:0.0126013346)75:0.0013868094,PG5076:0.0082712716)52:0.0010363455)58:0.0015392546,(PG4017:0.0090170235,(PG4032:0.0106140926,((((PG3005:0.0072159487,PG3023:0.0077083402)98:0.0007874380,((PG4005:0.0143118727,PG6242:0.0081387514)78:0.0013205303,PG406…
chr02_357	(PG6244:0.0043329140,(PG6148:0.0000570400,PG6055:0.0000574994)100:0.0049065870,((PG6002:0.0070022949,(PG4041:0.0121561746,(((PG4017:0.0097767567,(PG5032:0.0074806412,PG3022:0.0080238506)52:0.0012584153)82:0.0016288194,(((PG6243:0.0076068325,PG5076:0.0084027445)96:0.0011285397,PG4049:0.0121508898)100:0.0036331798,(PG4042:0.0080445458,PG4036:0.0081747430)98:0.0014411223)74:0.0005020252)96:0.0043993…
chr02_358	(PG6244:0.0056153767,(PG6148:0.0000020506,PG6055:0.0002272584)100:0.0041934973,((((PG6002:0.0052449822,PG5068:0.0062256538)95:0.0023822361,PG5076:0.0060691694)49:0.0010375678,(((PG4041:0.0060528110,(PG3022:0.0139503992,(PG6243:0.0101786808,PG4036:0.0079539908)95:0.0021286080)97:0.0014236103)100:0.0034818551,((PG4032:0.0149543069,((((PG1013:0.0064866914,PG1008:0.0043790900)100:0.0069354235,PG6241:…
chr02_359	(PG6244:0.0016349032,PG6148:0.0015076429,(PG6055:0.0032740373,((PG6002:0.0037910343,PG5068:0.0031751026)100:0.0033337413,(PG4041:0.0101371327,(PG4017:0.0082339294,((((PG5032:0.0050661966,(PG3022:0.0072269642,PG6243:0.0053384252)91:0.0012773992)100:0.0021133692,PG5076:0.0087455643)62:0.0008345139,(PG4049:0.0144636629,(PG4032:0.0139590635,((((((PG3005:0.0063133011,PG4005:0.0060967846)100:0.00332424…
chr02_360	(PG6244:0.0001532487,PG6148:0.0002151349,(PG6055:0.0028004705,((PG6002:0.0033357876,PG5068:0.0039153147)100:0.0036884412,(((PG4041:0.0110613046,((PG4032:0.0128404082,((((PG3005:0.0036976354,PG4005:0.0044252556)100:0.0028979126,PG6242:0.0084062043)100:0.0037847445,((PG4060:0.0080299081,PG3023:0.0075069770)100:0.0032856952,PG3003:0.0098738435)76:0.0013957186)100:0.0049574399,(((Heinz:0.0016094456,L…
chr02_361	(PG6244:0.0000022754,PG6148:0.0002912355,(PG6055:0.0015844513,(PG6002:0.0027971570,(PG5068:0.0059310290,((((PG4041:0.0071180751,PG5032:0.0069956514)94:0.0007927823,PG4036:0.0057557918)93:0.0006249744,PG4042:0.0065962063)100:0.0008279037,((((PG4017:0.0049255200,(PG3022:0.0050488333,PG6243:0.0041976139)98:0.0006787711)79:0.0003049658,PG5076:0.0053579189)100:0.0014569192,PG4049:0.0097471108)100:0.00…
chr02_362	(PG6244:0.0043708165,((PG6148:0.0003070924,PG6002:0.0000025145)95:0.0010981695,PG6055:0.0012433585)100:0.0031093173,(PG5068:0.0075715415,((PG4041:0.0140607038,(((((PG5032:0.0085803744,PG4042:0.0077829214)97:0.0028989380,(PG3022:0.0063671263,PG6243:0.0077366014)94:0.0011455142)100:0.0010542246,PG5076:0.0095371985)100:0.0030174498,(PG4036:0.0075097062,PG4049:0.0119318953)100:0.0048381986)100:0.0039…
chr02_364	(PG6244:0.0000028575,PG6148:0.0017096866,(PG6055:0.0034762375,((PG6002:0.0047329035,PG5068:0.0032538468)100:0.0034343065,(PG4041:0.0058978133,(PG4017:0.0074328748,(((((PG5032:0.0057972413,PG4042:0.0076418966)100:0.0024894483,(PG3022:0.0038965011,PG6243:0.0054108059)100:0.0022746964)62:0.0003610359,PG4049:0.0079458514)52:0.0004929195,PG4036:0.0068208779)100:0.0017422690,(PG5076:0.0059750218,(PG403…
chr02_365	(PG6244:0.0061624213,PG6148:0.0008911576,((PG6055:0.0078938010,PG5068:0.0025532638)67:0.0013943797,(PG6002:0.0045739732,((((((PG4041:0.0067860684,(PG6243:0.0054738231,PG4042:0.0053794235)99:0.0008256057)99:0.0014305540,(PG5032:0.0068430965,PG3022:0.0070036715)96:0.0022568938)79:0.0002025308,PG4036:0.0065859575)93:0.0013638153,PG5076:0.0109280478)63:0.0006670217,(PG4049:0.0247009984,((PG4032:0.013…
chr02_366	(PG6244:0.0064631295,(((((PG6148:0.0034308452,PG5068:0.0026434825)100:0.0076930778,(PG4017:0.0099332033,PG4049:0.0138853999)100:0.0024069930)99:0.0006953073,(((Heinz:0.0018668335,LA2093:0.0015081889)100:0.0125284254,Spenn:0.0082289892)100:0.0365548236,((PG0019:0.0006700602,PG0009:0.0007894591)100:0.0192133555,(SP2271:0.0515435778,SME:0.0966651703)100:0.0390104009)98:0.0041577290)96:0.0053474526)7…
chr02_368	(PG6244:0.0114752391,((PG6148:0.0065716572,(PG6055:0.0036588762,PG6002:0.0054447470)66:0.0009601207)69:0.0015024631,(((PG4041:0.0072476376,PG4017:0.0080414153)95:0.0014783743,((((PG5032:0.0068993220,(PG4042:0.0064565194,PG4036:0.0052550347)96:0.0016315755)59:0.0005596342,PG6243:0.0068125491)38:0.0009312226,(PG3022:0.0079607300,PG4049:0.0096302335)62:0.0007044449)100:0.0018338309,PG5076:0.00925379…
chr02_369	(PG6244:0.0032628404,((PG6148:0.0039550680,(PG6055:0.0009258440,PG6002:0.0006767136)100:0.0039683091)97:0.0013659338,(((PG4041:0.0067089904,PG5076:0.0066166821)58:0.0002678406,(PG4017:0.0082667192,(((PG5032:0.0049838592,PG4042:0.0074760238)71:0.0012501063,PG6243:0.0057924850)100:0.0012460992,((PG3022:0.0066276782,PG4049:0.0105639023)81:0.0003534798,PG4036:0.0080405994)100:0.0020772110)99:0.000560…
chr02_370	(PG6244:0.0019667688,(((PG6148:0.0035944063,PG5068:0.0052679028)100:0.0037638372,(((PG4041:0.0105373330,PG4017:0.0104967407)61:0.0014165538,((PG4036:0.0072126301,PG5076:0.0069453257)92:0.0023008363,(PG4032:0.0150780798,((((PG3005:0.0064509576,PG4005:0.0064346032)100:0.0038162092,PG3003:0.0135556507)84:0.0007425540,((PG6242:0.0147292817,PG3023:0.0090760587)93:0.0011006340,PG4060:0.0093783663)100:0…
chr02_371	(PG6244:0.0000744866,(((PG6148:0.0000742762,PG6055:0.0003023866)100:0.0067896917,PG5068:0.0059417275)78:0.0013950130,((PG4041:0.0112207757,(PG4017:0.0095448411,PG5076:0.0118731750)100:0.0022449992)59:0.0010928915,((((PG5032:0.0060538935,(PG3022:0.0069547309,PG6243:0.0079051659)58:0.0009953301)99:0.0008204628,PG4042:0.0096046295)84:0.0010459837,(PG4036:0.0087675936,PG4049:0.0144071013)72:0.0011395…
chr02_372	(PG6244:0.0000027721,(PG6148:0.0014661206,(PG6055:0.0048239957,(PG5068:0.0070910556,(((PG4041:0.0098274513,(((((PG5032:0.0043549939,PG3022:0.0071993223)94:0.0010755704,PG6243:0.0066744183)100:0.0013711126,PG4042:0.0086179747)68:0.0007252819,PG4036:0.0081970310)98:0.0013790547,PG5076:0.0100388083)69:0.0008390096)73:0.0014824249,(PG4017:0.0089242364,PG4049:0.0112493596)82:0.0022679778)73:0.00061621…
chr02_373	(PG6244:0.0005514628,(((PG6148:0.0082875555,((((PG4041:0.0062116317,PG5076:0.0064770627)100:0.0016154574,PG4017:0.0075830050)99:0.0008726116,(PG4032:0.0105678463,((((((PG3005:0.0071311762,PG4005:0.0074940899)97:0.0013432498,(PG3023:0.0080055840,PG3003:0.0104877944)43:0.0005501300)56:0.0008722922,PG4060:0.0100025718)34:0.0002809282,PG6242:0.0092431241)100:0.0026995497,((PG1013:0.0072103885,PG1008:…
chr02_374	(PG6244:0.0009511754,(((PG6148:0.0023293206,PG6002:0.0021910994)100:0.0025749403,PG5068:0.0053240414)71:0.0005650478,((((PG4041:0.0079858342,PG5076:0.0072683511)100:0.0026090921,(PG4017:0.0072418735,((((PG5032:0.0062151943,PG6243:0.0052538385)76:0.0005776688,PG3022:0.0074634355)98:0.0007344763,PG4042:0.0073439016)95:0.0011312423,PG4049:0.0109621119)100:0.0022959113)93:0.0008450234)64:0.0004793306…
chr02_375	(PG6244:0.0000022374,(((PG6148:0.0000022374,PG6002:0.0001263170)100:0.0066843687,((PG4041:0.0101631054,(PG4017:0.0086328345,((((((PG5032:0.0053691711,PG3022:0.0059021398)100:0.0024068689,PG4036:0.0051112005)51:0.0004235109,PG6243:0.0054116781)97:0.0011334801,PG4042:0.0067324368)92:0.0007106725,PG4049:0.0091955346)100:0.0018713268,PG5076:0.0074489469)88:0.0008616190)91:0.0005159418)94:0.0007492742…
chr02_376	(PG6244:0.0000027648,(((PG6148:0.0003940000,PG6002:0.0005576231)100:0.0067647487,((((PG4041:0.0119321100,PG5076:0.0095162061)83:0.0016914889,(((PG5032:0.0056885610,PG6243:0.0054643909)54:0.0010745858,PG3022:0.0093837072)69:0.0013247191,(PG4042:0.0079658964,PG4036:0.0074487342)95:0.0008203388)100:0.0027803536)40:0.0007938969,(PG4049:0.0129722786,(PG4032:0.0137480014,((((((PG3005:0.0066825567,PG400…
chr02_377	(PG6244:0.0008973600,(PG6148:0.0000409833,PG6055:0.0000398297)100:0.0004891334,((PG6002:0.0067984345,(((PG4041:0.0089480309,PG4017:0.0086720878)40:0.0004532245,(((((PG5032:0.0062836056,PG6243:0.0044832661)87:0.0010459741,PG3022:0.0056507139)100:0.0017986141,((PG4042:0.0070807124,PG4036:0.0061225085)100:0.0010113644,PG4049:0.0101043957)98:0.0006026048)100:0.0029946194,((((((PG3005:0.0048274421,PG4…
chr02_378	(PG6244:0.0000414188,(PG6148:0.0056100595,((PG6002:0.0053566636,PG5068:0.0048832851)79:0.0016575512,((PG4041:0.0080894357,((PG4017:0.0098549792,(PG4032:0.0115178336,((((PG3005:0.0041346886,PG4005:0.0051757564)100:0.0049571892,((PG6242:0.0113208152,(PG4060:0.0088688645,PG3003:0.0095880731)49:0.0008539536)56:0.0009054773,PG3023:0.0097125483)97:0.0016082067)100:0.0067468713,(((Heinz:0.0007504936,LA2…
chr02_379	(PG6244:0.0000020926,((((((PG6148:0.0109854611,PG4032:0.0094964888)100:0.0032065210,(((PG1013:0.0074290497,PG1008:0.0076953053)100:0.0035340307,PG6241:0.0152638748)100:0.0029023798,PG1011:0.0162416545)100:0.0042527998)59:0.0014921148,((((((PG3005:0.0060167934,PG4005:0.0064496293)100:0.0022116338,PG6242:0.0133750828)69:0.0006065217,PG4060:0.0074983727)91:0.0017767024,PG3023:0.0085869632)89:0.00108…
chr02_380	(PG6244:0.0000027724,((((((PG6148:0.0125529259,((((PG3005:0.0070613917,PG4005:0.0063841583)100:0.0016502729,PG6242:0.0107134047)100:0.0024861585,((PG4060:0.0090197935,PG3023:0.0084989139)52:0.0003267186,PG3003:0.0088883039)73:0.0008001663)100:0.0049562836,((((PG1013:0.0069528972,PG1008:0.0061237317)100:0.0036629091,PG6241:0.0131932200)99:0.0005618597,PG1011:0.0108506995)100:0.0069154967,(((Heinz:…
chr02_381	(PG6244:0.0000025482,(((((((PG6148:0.0098556314,PG4032:0.0129387624)100:0.0029779209,(((PG3005:0.0076782384,PG4005:0.0062776733)100:0.0054733876,PG6242:0.0119481704)91:0.0013765164,((PG4060:0.0082197126,PG3023:0.0076950293)99:0.0011868274,PG3003:0.0142732137)65:0.0002179902)100:0.0027742553)55:0.0013574892,((((PG1013:0.0052685819,PG1008:0.0061585695)100:0.0062722721,PG6241:0.0174082032)99:0.00109…
chr02_382	(PG6244:0.0000023772,(PG6148:0.0000027842,((((((PG6002:0.0050839462,PG5068:0.0112303647)71:0.0049125138,(((PG5032:0.0075130990,PG4036:0.0082865472)71:0.0007540806,PG6243:0.0069087870)99:0.0013666165,(PG4049:0.0116438531,PG5076:0.0073210693)70:0.0010563825)57:0.0009972410)56:0.0021702763,(PG4041:0.0088037988,(PG3022:0.0083834144,PG4042:0.0100375554)100:0.0026378566)99:0.0013632699)79:0.0031999980,…
chr02_384	(PG6244:0.0066592716,(((((PG6148:0.0036825429,(PG6002:0.0030958866,PG5068:0.0027986092)100:0.0013583100)100:0.0029488227,PG5076:0.0070150843)100:0.0014197620,PG4032:0.0088361171)65:0.0000519194,(PG4041:0.0066491254,((PG4017:0.0075579958,((PG5032:0.0058515182,(PG3022:0.0043379728,PG6243:0.0060390998)89:0.0011914877)89:0.0009620605,(PG4042:0.0058798946,PG4036:0.0057371051)100:0.0016452993)89:0.0012…
chr02_386	(PG6244:0.0058880009,((((((PG6148:0.0032135108,PG5068:0.0036437830)90:0.0016821615,(PG6055:0.0007764709,PG6002:0.0015551952)100:0.0049237963)100:0.0033304625,((PG4041:0.0071498694,PG4017:0.0070441348)92:0.0010761662,((PG4036:0.0078430647,PG4049:0.0113477190)100:0.0031781670,(PG4032:0.0110877430,((((((PG3005:0.0036312959,PG4005:0.0039160628)100:0.0036810962,PG4060:0.0094996160)97:0.0012842563,PG62…
chr02_387	(PG6244:0.0054607110,(((((((PG6148:0.0038861651,((PG6055:0.0000028159,PG6002:0.0002020192)100:0.0035507871,PG5068:0.0032794593)100:0.0017475121)100:0.0042023618,(PG4032:0.0090928934,((((((PG3005:0.0081721844,PG4005:0.0086479107)94:0.0018240621,PG6242:0.0116359033)91:0.0012165245,(PG4060:0.0096549159,PG3023:0.0086580243)58:0.0007687492)58:0.0007148519,PG3003:0.0136311402)100:0.0021759438,(((Heinz:…
chr02_388	(PG6244:0.0030370766,(((((((PG6148:0.0043320862,PG5068:0.0035822375)89:0.0018210101,(PG6055:0.0000020476,PG6002:0.0000697101)100:0.0050867357)100:0.0019661981,PG5076:0.0084403118)91:0.0025695774,(PG4032:0.0112412565,(((((PG3005:0.0081374487,PG4005:0.0097731632)99:0.0040203663,PG6242:0.0124394237)87:0.0007914457,PG3003:0.0114691342)86:0.0011639269,(PG4060:0.0093531233,PG3023:0.0070024953)100:0.002…
chr02_389	(PG6244:0.0042660580,(((((((PG6148:0.0054198618,((PG6055:0.0010881014,PG6002:0.0002922266)100:0.0029319541,PG5068:0.0049317201)100:0.0024240071)100:0.0012233205,(PG4017:0.0069182532,PG5076:0.0064015342)82:0.0001801180)100:0.0014469446,(PG4041:0.0095899800,PG4049:0.0105826498)88:0.0001933084)100:0.0013717407,(PG4032:0.0095813862,((((((PG3005:0.0031890300,PG4005:0.0037227986)100:0.0029137539,PG6242…
chr02_390	(PG6244:0.0043831004,(((((((((PG6148:0.0012325006,(PG6055:0.0009310533,PG6002:0.0000021093)89:0.0003926314)100:0.0072372795,PG5068:0.0054252653)100:0.0046526716,PG4041:0.0079709209)84:0.0016804957,PG4017:0.0081515124)94:0.0013131521,(PG4032:0.0139753068,(((((PG3005:0.0070072684,PG4005:0.0067971966)100:0.0038587608,PG6242:0.0125663588)92:0.0027017789,((PG4060:0.0152304446,PG3023:0.0131118236)54:0.…
chr02_391	(PG6244:0.0054565227,((((((((((PG6148:0.0031273092,PG6002:0.0020509184)100:0.0022564818,PG5068:0.0039721850)100:0.0094355781,((((((PG3005:0.0056006612,PG4005:0.0047561333)100:0.0016103409,PG6242:0.0107502230)100:0.0016722028,PG3003:0.0110500873)65:0.0005419240,(PG4060:0.0075225688,PG3023:0.0090191735)96:0.0023947376)100:0.0050467493,((PG1013:0.0066999918,PG1008:0.0062002011)100:0.0027252623,PG624…
chr02_392	(PG6244:0.0089722638,((((((((PG6148:0.0000024628,PG6002:0.0002137477)100:0.0093433428,PG4041:0.0133995464)94:0.0040271334,(PG4032:0.0122742959,PG3003:0.0202307240)64:0.0021340811)87:0.0038494086,(((Heinz:0.0014623011,LA2093:0.0008994585)100:0.0139310129,Spenn:0.0112901193)100:0.0426704589,((PG0019:0.0016503654,PG0009:0.0014160288)100:0.0193420097,(SP2271:0.0639950857,SME:0.1027500217)100:0.040979…
chr02_393	(PG6244:0.0000027334,(PG6148:0.0000679913,(PG6055:0.0066422791,(PG5068:0.0050007484,(PG4041:0.0084890862,(((PG4017:0.0103816224,PG5076:0.0127753500)75:0.0028605589,(PG4032:0.0192651630,(((((((PG3005:0.0057126845,PG4005:0.0082318269)100:0.0041028194,PG6242:0.0148200819)100:0.0037377127,PG4060:0.0102451599)100:0.0027204893,PG3023:0.0117084125)67:0.0023874906,PG3003:0.0166017932)100:0.0044799775,(((…
chr02_394	(PG6244:0.0038213584,(PG6148:0.0000026795,PG6002:0.0002000525)100:0.0024140121,(((((((PG6055:0.0078900625,PG5076:0.0087717317)100:0.0065362729,((PG4060:0.0094724483,PG3003:0.0103176891)100:0.0029941677,(((PG1013:0.0047535076,PG1008:0.0047067231)100:0.0042052564,PG6241:0.0150404010)97:0.0009933061,PG1011:0.0113513264)100:0.0058108117)100:0.0040894397)96:0.0023644109,((((((PG3005:0.0049162732,PG400…
chr02_395	(PG6244:0.0005244258,((PG6148:0.0000021541,PG6002:0.0000021541)100:0.0009152373,PG6055:0.0007671301)98:0.0002435599,(PG5068:0.0052367460,((PG4041:0.0120042607,((PG4017:0.0140260367,PG5076:0.0125698533)49:0.0010499494,(PG4032:0.0140915482,((((PG3005:0.0048708967,PG4005:0.0085311879)100:0.0029510270,(PG6242:0.0123333804,(PG4060:0.0110054231,PG3023:0.0080014428)100:0.0029288111)76:0.0012716404)89:0.…
chr02_396	(PG6244:0.0000022673,(PG6148:0.0000022673,PG6055:0.0000022673)77:0.0000023143,(PG6002:0.0000338916,(PG5068:0.0045763402,(PG4041:0.0086464214,(((PG4017:0.0111800329,(PG4032:0.0103327298,(((((PG3005:0.0050497342,PG4005:0.0066443802)100:0.0019760698,PG6242:0.0097991142)100:0.0025815417,(PG4060:0.0094485715,PG3023:0.0083854299)78:0.0011906631)100:0.0016789025,PG3003:0.0131124368)100:0.0030133182,((((…
chr02_397	(PG6244:0.0001154630,PG6148:0.0000021487,(PG6055:0.0000021251,(PG6002:0.0000576567,(PG5068:0.0041344810,(PG4041:0.0117128481,((PG4017:0.0143588631,(PG4032:0.0140846624,((((((PG3005:0.0054279118,PG4005:0.0050429623)100:0.0026790208,PG6242:0.0097827423)81:0.0009250897,(PG4060:0.0080678806,PG3023:0.0086489117)100:0.0042256672)100:0.0033508231,PG3003:0.0121928988)100:0.0030235285,(((PG1013:0.00724424…
chr02_398	(PG6244:0.0005069213,(PG6148:0.0000494184,PG6055:0.0000901663)98:0.0002852902,(PG6002:0.0012443149,(PG5068:0.0047481595,((PG4041:0.0083447914,(PG4017:0.0082519332,(((PG5032:0.0064054932,(PG3022:0.0066664899,PG6243:0.0059801662)96:0.0009900713)99:0.0009468604,(PG4042:0.0070452676,PG4036:0.0067615735)82:0.0006167656)99:0.0013380828,(PG4049:0.0111880268,PG5076:0.0079839139)75:0.0017962626)99:0.00102…
chr02_399	(PG6244:0.0031807633,(PG6148:0.0000464787,PG6055:0.0000023058)100:0.0035899401,((PG6002:0.0060667432,PG5068:0.0048089384)93:0.0018687955,(PG4041:0.0086200155,(((PG4017:0.0076786205,PG5076:0.0081391283)56:0.0005030970,(PG4032:0.0125560996,((((((PG3005:0.0049169794,PG4005:0.0050039992)100:0.0022027201,PG6242:0.0082808706)100:0.0013386677,PG3003:0.0104002271)100:0.0020967307,(PG4060:0.0073813099,PG3…
chr02_400	(PG6244:0.0000028193,(PG6148:0.0018753062,((PG6002:0.0053555993,(((PG4041:0.0087983209,((((((PG5032:0.0048309617,PG6243:0.0051376218)99:0.0010760795,PG3022:0.0066479918)100:0.0019954253,PG4042:0.0068940208)79:0.0014175578,PG4036:0.0073724895)66:0.0005685049,PG4049:0.0096225246)100:0.0050641206,PG5076:0.0070138327)60:0.0005606307)91:0.0014820492,PG4017:0.0093957810)90:0.0012016193,(PG4032:0.010457…
chr02_402	(PG6244:0.0026552766,PG6148:0.0016332450,(PG6055:0.0047123994,((PG6002:0.0037282207,(((PG4041:0.0076130375,PG5076:0.0069857062)55:0.0009692394,(PG4017:0.0067887782,(((((PG5032:0.0053509491,PG6243:0.0043392230)99:0.0009837890,PG3022:0.0063697128)100:0.0011534273,PG4036:0.0065958395)95:0.0010492411,PG4042:0.0089909009)35:0.0006284208,PG4049:0.0126996576)52:0.0007201465)25:0.0004448452)59:0.00066778…
chr02_403	(PG6244:0.0000022026,(PG6148:0.0015445111,((PG6002:0.0055280030,(PG4041:0.0093606612,(((PG4017:0.0114510305,(PG4032:0.0194356320,(((((((PG3005:0.0065596743,PG4005:0.0065519756)100:0.0024191107,PG6242:0.0134795954)99:0.0010461406,PG4060:0.0084787756)36:0.0001375941,PG3003:0.0097197789)81:0.0010323376,PG3023:0.0116909186)100:0.0061784471,(((PG1013:0.0063348290,PG1008:0.0054298745)100:0.0040166264,P…
chr02_404	(PG6244:0.0000028786,(PG6148:0.0022351874,(((((PG6002:0.0082644534,PG4041:0.0108262694)99:0.0013080026,PG4032:0.0112851908)84:0.0022921793,(((((PG3005:0.0078423343,PG4005:0.0077221009)100:0.0027432578,(PG6242:0.0117821303,(PG4060:0.0065634888,PG3023:0.0090734772)99:0.0017292341)83:0.0010606179)100:0.0030286220,PG3003:0.0136373575)100:0.0037594778,(((Heinz:0.0014098353,LA2093:0.0010832103)100:0.01…
chr02_405	(PG6244:0.0006699235,((PG6148:0.0017363324,PG5068:0.0036907810)100:0.0028084947,(PG6002:0.0056218217,((PG4041:0.0071643066,(((PG4017:0.0080399540,(PG4032:0.0133891870,(((((PG3005:0.0065101039,PG4005:0.0079148784)100:0.0025236405,(PG6242:0.0130965161,(PG4060:0.0083051440,PG3023:0.0072216738)100:0.0016302798)100:0.0011548448)98:0.0016200386,PG3003:0.0119408852)100:0.0060926752,(((Heinz:0.0022569426…
chr02_406	(PG6244:0.0000020831,(PG6148:0.0000020596,((PG6002:0.0067636937,PG5068:0.0039550400)90:0.0016454561,(PG4041:0.0080482245,((PG4017:0.0102419158,(((((PG5032:0.0049845823,PG6243:0.0053576137)87:0.0007426747,PG3022:0.0068256399)100:0.0025932613,(PG4042:0.0093911913,PG4036:0.0066512431)53:0.0008086400)98:0.0009083851,PG4049:0.0112122176)100:0.0018512064,(PG4032:0.0132551197,((((((PG3005:0.0043457708,P…
chr02_407	(PG6244:0.0000020927,(PG6148:0.0000479878,((PG6002:0.0081404812,(((PG4041:0.0100918489,PG4017:0.0078681125)76:0.0025185706,(((((PG5032:0.0059384209,(PG3022:0.0065738883,PG6243:0.0057823278)74:0.0008810747)85:0.0005723241,PG4042:0.0095957153)70:0.0004185199,PG4036:0.0077594280)73:0.0006043430,PG4049:0.0096148923)80:0.0013964043,PG5076:0.0064662668)75:0.0007285423)63:0.0004282035,(PG4032:0.01495347…
chr02_408	(PG6244:0.0025562594,(PG6148:0.0044646649,((PG6002:0.0072048705,(((PG4041:0.0068762932,PG4017:0.0067850705)76:0.0005632541,PG5076:0.0073977794)69:0.0002353405,((((PG5032:0.0066934573,(PG3022:0.0066354493,PG6243:0.0066235982)57:0.0014564406)57:0.0014599576,(PG4042:0.0078700311,PG4036:0.0060426977)60:0.0015384735)54:0.0004944962,PG4049:0.0133957309)85:0.0004392083,(PG4032:0.0110191775,((((PG3005:0.…
chr02_409	(PG6244:0.0061707649,((((PG6148:0.0000027447,PG6055:0.0000026976)100:0.0054954254,PG5068:0.0048311081)51:0.0007301910,PG6002:0.0046990681)91:0.0027676344,PG4041:0.0074031624)58:0.0018375021,((PG4017:0.0087456354,((((PG5032:0.0069511930,PG6243:0.0054818648)100:0.0018451117,PG3022:0.0075612961)98:0.0007691745,((PG4042:0.0080139167,PG4036:0.0054820722)90:0.0005244519,PG4049:0.0095562700)96:0.0004630…
chr02_410	(PG6244:0.0000027393,PG6148:0.0000027393,(PG6055:0.0000027393,((PG6002:0.0075924473,(((PG4041:0.0069350610,PG4017:0.0097317643)25:0.0004875803,(((((PG5032:0.0082431800,PG6243:0.0061371125)81:0.0009063444,PG4042:0.0084991615)60:0.0007133568,PG3022:0.0077808413)90:0.0009289958,(PG4036:0.0076425063,PG4049:0.0104349198)51:0.0006542620)86:0.0006102578,PG5076:0.0063025959)44:0.0004408003)100:0.00114044…
chr02_411	(PG6244:0.0015861418,((PG6148:0.0000020657,PG6055:0.0000020657)100:0.0042034617,(PG6002:0.0049327762,((((PG4041:0.0086223615,PG4049:0.0108348477)39:0.0002490935,PG5076:0.0061816999)36:0.0003517436,(((PG4017:0.0082775059,(PG5032:0.0060387708,PG3022:0.0058752473)92:0.0021416510)57:0.0016791725,(PG6243:0.0075649148,PG4036:0.0069097677)57:0.0013418436)85:0.0008764028,PG4042:0.0089164177)97:0.00096642…
chr02_415	(PG6244:0.0001278098,(((PG6148:0.0001266175,PG6002:0.0001261682)100:0.0044622670,PG5068:0.0054042015)100:0.0028948163,((((PG4041:0.0069522057,PG5076:0.0075435469)87:0.0012530150,PG4017:0.0078848658)85:0.0007643258,(PG4032:0.0142094484,((((((PG3005:0.0031189997,PG4005:0.0045980146)100:0.0022989367,PG6242:0.0091951609)95:0.0011218646,PG4060:0.0081554314)88:0.0008152532,PG3023:0.0084077499)100:0.001…
chr02_416	(PG6244:0.0019517321,(PG6148:0.0000026747,PG6002:0.0000024327)100:0.0023576611,((PG6055:0.0016467250,PG5068:0.0024157670)100:0.0030384239,(((((PG4041:0.0061803592,PG5076:0.0058817801)43:0.0001728724,PG4017:0.0070508091)71:0.0003319610,(PG6243:0.0070585670,(PG4036:0.0062530026,PG4049:0.0084229597)99:0.0007375270)45:0.0002461350)79:0.0015338032,((PG5032:0.0060621248,PG3022:0.0063426904)99:0.0015964…
chr02_417	(PG6244:0.0034551359,(PG6148:0.0000694922,PG6002:0.0001443752)100:0.0029655582,(((PG6055:0.0024551595,PG5068:0.0020240148)100:0.0045752883,PG4041:0.0091043518)41:0.0010344279,(((PG4017:0.0111328414,(PG4032:0.0124352755,(((((PG3005:0.0056183266,PG4005:0.0069972664)100:0.0028001888,(PG6242:0.0112322151,(PG4060:0.0082655475,PG3023:0.0093932034)100:0.0030157679)74:0.0006745419)88:0.0011403904,PG3003:…
chr02_418	(PG6244:0.0010602436,(PG6148:0.0000026551,PG6002:0.0000791423)100:0.0030810055,((PG6055:0.0022480736,PG5068:0.0024460932)96:0.0007253785,(PG4041:0.0053841982,((PG4017:0.0066069769,(((((PG5032:0.0044967369,PG3022:0.0049703554)100:0.0019057668,PG6243:0.0059090027)100:0.0016179001,(PG4042:0.0055577190,PG4036:0.0072424667)100:0.0019100218)96:0.0014319178,PG4049:0.0119716262)100:0.0017599281,(PG4032:0…
chr02_419	(PG6244:0.0046539659,((PG6148:0.0000027115,PG6002:0.0000026958)100:0.0043639588,(PG4041:0.0065200156,(PG4017:0.0088594786,((((((PG5032:0.0038950945,PG6243:0.0041680528)95:0.0013827061,PG3022:0.0059081531)100:0.0028251589,PG5076:0.0072523748)96:0.0011279140,PG4049:0.0101198339)88:0.0011734722,(PG4032:0.0095632861,((((((PG3005:0.0064926849,PG6242:0.0090388303)100:0.0035719063,PG4005:0.0066037688)77…
chr02_420	(PG6244:0.0050453399,((PG6148:0.0000026773,PG6002:0.0000026773)100:0.0021527422,PG4041:0.0043934999)95:0.0009039835,((PG6055:0.0026794877,PG5068:0.0023975048)99:0.0015724041,((PG4017:0.0125943314,(PG4049:0.0139828948,PG4032:0.0119163337)61:0.0004021295)66:0.0009664904,((((((PG5032:0.0048642382,PG3022:0.0038274990)64:0.0018000498,PG6243:0.0040106327)60:0.0016094068,PG4036:0.0069217133)31:0.0000029…
chr02_421	(PG6244:0.0000028986,(PG6148:0.0000029388,(PG6002:0.0026335096,(PG5068:0.0042981129,((PG4041:0.0068947212,((PG4017:0.0061702851,(((PG5032:0.0056198216,PG3022:0.0058054226)99:0.0011587864,PG6243:0.0054377850)100:0.0011313460,(PG4042:0.0068794894,PG4036:0.0060264206)99:0.0011039351)100:0.0020127519)94:0.0004704613,PG5076:0.0053418747)100:0.0011005928)97:0.0005324251,(PG4049:0.0109586104,((PG4032:0.…
chr02_422	(PG6244:0.0039191941,((PG6148:0.0017789750,(PG6002:0.0025615230,PG5068:0.0030478136)100:0.0024555192)83:0.0006804065,PG6055:0.0021307320)91:0.0016498092,((((PG4041:0.0041987944,PG5076:0.0050438888)100:0.0007948185,PG4017:0.0065239686)95:0.0003750251,((((PG5032:0.0041245595,PG6243:0.0055037953)78:0.0006298174,PG3022:0.0049388065)100:0.0022384984,(PG4042:0.0063159624,PG4036:0.0046701162)99:0.000949…
chr02_423	(PG6244:0.0052599294,(((((((((PG6148:0.0064458313,PG6055:0.0058324370)100:0.0021548739,(PG4032:0.0124759559,((((PG3005:0.0052445206,PG4005:0.0065937825)100:0.0022696235,PG6242:0.0129648988)100:0.0015892079,((PG4060:0.0083520857,PG3003:0.0103140895)100:0.0023683702,PG3023:0.0089324443)77:0.0010810727)100:0.0030995819,((((PG1013:0.0054620130,PG1008:0.0044838877)100:0.0054650172,PG6241:0.0127566401)…
chr02_424	(PG6244:0.0027197736,(((PG6148:0.0080557617,(((PG4041:0.0069033106,((((((PG5032:0.0047165582,PG6243:0.0056965724)88:0.0009706523,PG3022:0.0063508578)100:0.0018406632,PG4042:0.0086463339)49:0.0006285725,PG4036:0.0070038675)98:0.0015628737,PG5076:0.0091452366)98:0.0009090986,PG4049:0.0139829417)72:0.0006335469)70:0.0011169951,PG4017:0.0108628267)68:0.0006548235,(PG4032:0.0129767884,(((((PG3005:0.00…
chr02_425	(PG6244:0.0044885299,((PG6148:0.0000496626,PG6055:0.0001382095)100:0.0030917639,PG5068:0.0073284738)64:0.0013669471,(PG6002:0.0057545652,(PG4041:0.0086176376,(PG4017:0.0086558533,((((((PG5032:0.0048759707,PG3022:0.0050672021)61:0.0011674626,PG6243:0.0056693656)100:0.0025164692,(PG4042:0.0068448188,PG4036:0.0061004968)98:0.0008257892)100:0.0012539003,PG5076:0.0066611962)100:0.0054171064,PG4049:0.0…
chr02_426	(PG6244:0.0055966931,(PG6148:0.0000539925,PG6055:0.0000027414)100:0.0043180531,((PG6002:0.0075477211,PG5068:0.0044572363)100:0.0045706354,(PG4041:0.0090940842,((((PG4017:0.0110983815,(PG5032:0.0068042680,(PG3022:0.0062005843,PG4042:0.0068938551)84:0.0008933314)100:0.0017735915)66:0.0012660485,PG4036:0.0090556256)38:0.0002578168,(PG6243:0.0063691754,PG5076:0.0079359075)99:0.0030333527)100:0.003173…
chr02_428	(PG6244:0.0000022387,(PG6148:0.0000022387,((PG6002:0.0022349995,(((PG4041:0.0061237236,(PG4017:0.0059638857,PG5076:0.0054533950)98:0.0006507086)67:0.0003845456,(PG4049:0.0096969962,(PG4032:0.0078646687,(((((((PG3005:0.0037776089,PG4005:0.0050940477)100:0.0031296014,PG6242:0.0099112693)90:0.0006818095,PG3003:0.0088053569)53:0.0003343815,PG3023:0.0070208690)68:0.0022580156,PG1011:0.0115129465)60:0.…
chr02_429	(PG6244:0.0003070970,(PG6148:0.0000023075,PG6055:0.0000020119)100:0.0004302193,((PG6002:0.0067073325,((((PG4041:0.0076023906,PG5076:0.0117680706)99:0.0028643652,PG4017:0.0082122077)99:0.0008538439,(PG4032:0.0107632167,(((((PG3005:0.0051349414,PG4005:0.0060816758)100:0.0028051819,PG6242:0.0104825871)100:0.0013003741,(PG4060:0.0076501463,PG3003:0.0094496758)61:0.0006778019)81:0.0016317674,PG3023:0.…
chr02_430	(PG6244:0.0011056905,(PG6148:0.0004038291,PG6055:0.0000021983)100:0.0008024100,((PG6002:0.0075247942,(PG4041:0.0101228367,((PG4017:0.0102519726,(((((PG5032:0.0061629909,PG6243:0.0059685101)91:0.0010590699,PG3022:0.0073490431)100:0.0012670250,PG4042:0.0090962481)98:0.0009020320,PG4036:0.0092363107)60:0.0007253145,PG4049:0.0123369214)100:0.0019858773)83:0.0009731878,(PG5076:0.0112527072,(PG4032:0.0…
chr02_431	(PG6244:0.0000400307,(PG6148:0.0000025688,PG6055:0.0000026158)83:0.0000024199,((PG6002:0.0047883570,PG5068:0.0039944594)55:0.0016434416,(PG4041:0.0080118817,((PG4017:0.0094588662,(((((PG5032:0.0063420378,PG3022:0.0063837820)90:0.0012371186,PG6243:0.0068678455)100:0.0020481763,PG4042:0.0072791025)77:0.0007574775,PG4036:0.0073595434)100:0.0013811225,PG4049:0.0104426433)100:0.0019672861)98:0.0010003…
chr02_433	(PG6244:0.0002966116,PG6148:0.0003108309,(((PG6055:0.0030732664,PG6002:0.0032134784)99:0.0014071264,PG5068:0.0038995671)98:0.0009724850,((((PG4041:0.0086994198,PG4017:0.0070062739)98:0.0020142755,(PG6243:0.0066500692,PG4036:0.0059784913)99:0.0017463664)60:0.0022040303,(((PG5032:0.0056398307,PG3022:0.0066072067)100:0.0014156089,PG4042:0.0075051153)96:0.0006819840,PG4049:0.0085510709)100:0.00237875…
chr02_434	(PG6244:0.0040356132,(((PG6148:0.0007103793,PG6055:0.0001172449)100:0.0060730370,((PG4041:0.0071392349,((PG4017:0.0086513613,PG5076:0.0071287494)45:0.0006717341,(PG4032:0.0116398878,(((((((PG3005:0.0042024132,PG4005:0.0056144756)100:0.0041749554,PG3023:0.0104399251)99:0.0020476371,PG4060:0.0119537181)86:0.0014165812,PG6242:0.0117800409)96:0.0022675439,PG3003:0.0192979648)83:0.0045032603,(((Heinz:…
chr02_435	(PG6244:0.0060923084,((PG6148:0.0013565732,(PG6055:0.0013944300,PG5068:0.0042510893)100:0.0031580146)100:0.0029304805,PG6002:0.0055013311)94:0.0012287834,(((PG4041:0.0091796985,((((PG5032:0.0038784982,PG3022:0.0046711580)100:0.0018934315,PG6243:0.0045141367)100:0.0020274462,(PG4042:0.0074154586,PG4036:0.0061660504)100:0.0013425197)100:0.0017195815,PG5076:0.0083376860)94:0.0009196061)97:0.00113433…
chr02_436	(PG6244:0.0001113670,(PG6148:0.0004194410,((PG6002:0.0031398692,(((PG4041:0.0074354164,(PG4032:0.0117187212,(((((((PG3005:0.0055039424,PG4005:0.0060191848)100:0.0038042856,PG3003:0.0137829490)100:0.0034030303,PG6242:0.0135734553)40:0.0003021657,PG4060:0.0088091671)56:0.0013670987,PG3023:0.0098689364)100:0.0026418463,(((PG1013:0.0101986477,PG1008:0.0076833824)100:0.0044919730,PG6241:0.0164488370)1…
chr02_437	(PG6244:0.0023405335,PG6148:0.0015405077,((PG6055:0.0031907776,PG5068:0.0041926484)100:0.0015985628,(PG6002:0.0055130631,(PG4041:0.0065732982,(((PG4017:0.0087041956,(PG4049:0.0105697934,(PG4032:0.0101504755,((((((PG3005:0.0052778224,PG4005:0.0065502266)100:0.0028563854,PG6242:0.0123359628)95:0.0015405597,(PG4060:0.0085620379,PG3023:0.0094580779)100:0.0019147856)93:0.0011683739,PG3003:0.0118575039…
chr02_439	(PG6244:0.0072013191,(((PG6148:0.0000020413,PG6002:0.0002861722)92:0.0000023332,PG6055:0.0000020413)100:0.0036324358,PG5068:0.0054593099)91:0.0015370253,((((PG4041:0.0098343899,PG5076:0.0081989146)67:0.0005871187,((((PG5032:0.0067041102,PG4042:0.0076098564)91:0.0014775649,(PG3022:0.0078948363,PG6243:0.0080127714)95:0.0009633024)100:0.0029441011,PG4036:0.0068247815)100:0.0013718159,PG4049:0.012809…
chr02_440	(PG6244:0.0018466835,((PG6148:0.0001599974,PG6055:0.0000020516)56:0.0000020516,PG6002:0.0000020516)58:0.0000023502,(PG5068:0.0015401081,(PG4041:0.0064048078,(PG4017:0.0079134873,(((((PG5032:0.0052946005,PG6243:0.0077865378)100:0.0012561618,PG3022:0.0067650741)96:0.0005102661,(PG4042:0.0057230256,PG4036:0.0040403632)72:0.0006744706)98:0.0009595944,PG4049:0.0093522113)100:0.0025399823,(PG5076:0.012…
chr02_441	(PG6244:0.0026037952,(PG6148:0.0000026892,PG6002:0.0000026579)100:0.0006059044,(PG6055:0.0015492491,(PG5068:0.0032456368,((((PG4041:0.0119472935,(PG4032:0.0172793885,((((((PG3005:0.0063873654,PG4005:0.0077308649)100:0.0066646827,PG6242:0.0134356324)100:0.0033628897,(PG4060:0.0103037139,PG3023:0.0093410230)98:0.0031917533)84:0.0021057642,PG3003:0.0157482134)100:0.0033910923,(((PG1013:0.0079645110,…
chr02_442	(PG6244:0.0000022261,(PG6148:0.0005697982,PG6002:0.0000022261)100:0.0009707806,(PG6055:0.0028324712,(PG5068:0.0032182571,((((PG4041:0.0079647614,PG4017:0.0075856815)97:0.0007669171,(((PG5032:0.0059589264,PG4042:0.0076823702)90:0.0007944202,(PG4036:0.0069897786,PG4049:0.0118340262)72:0.0014018586)44:0.0001802927,(PG3022:0.0060423344,PG6243:0.0073811087)92:0.0008339540)96:0.0012577575)93:0.00066339…
chr02_443	(PG6244:0.0000022490,((PG6148:0.0048994974,(PG5068:0.0088401003,(PG4041:0.0085799330,((PG4017:0.0101347512,((PG4032:0.0158865401,(((PG1013:0.0065337539,PG1008:0.0059931262)100:0.0035710144,PG6241:0.0125392072)100:0.0028940941,PG1011:0.0112028885)100:0.0046264333)98:0.0024147418,((((PG3005:0.0090479729,PG4005:0.0071489141)100:0.0033666404,PG6242:0.0150124861)98:0.0026946597,((PG4060:0.0116142320,P…
chr02_444	(PG6244:0.0000029532,((PG6148:0.0036736548,PG5068:0.0043343493)99:0.0022660947,(PG4041:0.0081484026,(((PG4017:0.0091192692,PG5076:0.0070942052)68:0.0005627157,((PG4032:0.0151562732,(((Heinz:0.0007738627,LA2093:0.0009945213)100:0.0158248411,Spenn:0.0129058710)100:0.0361332897,((PG0019:0.0032499757,PG0009:0.0060168734)100:0.0157525686,(SP2271:0.0657692204,SME:0.0985805818)100:0.0444004459)93:0.0027…
chr02_446	(PG6244:0.0000024825,(PG6148:0.0043778982,(PG5068:0.0091858763,(((PG4041:0.0066110333,(((((PG5032:0.0087382780,(PG3022:0.0066579169,PG6243:0.0059822568)100:0.0015488330)50:0.0006514401,PG4036:0.0084768852)43:0.0005332521,PG4042:0.0084383027)25:0.0002169811,PG4049:0.0117637732)64:0.0006116523,PG5076:0.0078278684)74:0.0006026022)96:0.0007468951,PG4017:0.0085613742)100:0.0015695647,(PG4032:0.0138158…
chr02_448	(PG6244:0.0000575943,(PG6148:0.0014049870,(PG6055:0.0041406531,((PG5068:0.0069136295,((PG4041:0.0081306827,PG4049:0.0153593103)66:0.0011145445,((((PG5032:0.0071467285,PG3022:0.0084775308)80:0.0007578485,PG6243:0.0069399712)99:0.0009399408,(PG4042:0.0081080102,PG4036:0.0082687539)82:0.0010266162)99:0.0007438354,PG5076:0.0095025161)100:0.0012571632)60:0.0007903427)52:0.0025953240,(PG4017:0.01021390…
chr02_449	(PG6244:0.0000024006,PG6148:0.0000024006,((PG6055:0.0020191723,(PG5068:0.0038221702,(((PG4041:0.0080471843,(PG4017:0.0080932327,(PG4049:0.0121317116,((((PG4032:0.0082481738,(((PG1013:0.0074122675,PG1008:0.0053098366)100:0.0041032713,PG6241:0.0155494670)100:0.0010486739,PG1011:0.0116009204)100:0.0030999955)100:0.0018685881,PG6242:0.0166905307)100:0.0032165525,(((Heinz:0.0020655992,LA2093:0.0007806…
chr02_450	(PG6244:0.0000023828,((PG6148:0.0005865897,PG6055:0.0000415768)77:0.0000823827,(PG5068:0.0032094611,(((PG4041:0.0085973049,(PG4036:0.0064747741,PG5076:0.0062996928)68:0.0007842050)44:0.0004343869,(PG4017:0.0073729237,(((PG5032:0.0056044585,PG3022:0.0050587206)100:0.0018255578,PG6243:0.0051476870)100:0.0011595960,PG4042:0.0077140402)100:0.0013514765)70:0.0011991793)44:0.0001995856,(PG4049:0.011992…
chr02_451	(PG6244:0.0000025124,(((PG6148:0.0025035564,PG5068:0.0054083582)100:0.0022537791,(PG4041:0.0085251029,((((PG4017:0.0113131447,PG4049:0.0112269179)89:0.0029112254,(((PG5032:0.0069051049,PG3022:0.0081727330)46:0.0007176616,PG4042:0.0084051441)37:0.0001215234,(PG6243:0.0069195420,PG4036:0.0076369235)62:0.0020193258)100:0.0025185662)82:0.0035262247,(PG4032:0.0179092975,((((((PG3005:0.0051899601,PG400…
chr02_452	(PG6244:0.0000027675,((PG6148:0.0010288098,(PG5068:0.0055447752,(((PG4041:0.0091902810,(PG4017:0.0090863427,((((PG5032:0.0045075342,PG6243:0.0048897175)100:0.0023348908,PG3022:0.0058565695)99:0.0014316675,(PG4042:0.0075253607,PG4036:0.0071733323)68:0.0011556344)100:0.0019867564,PG5076:0.0086591886)96:0.0010196288)71:0.0007130356)66:0.0008866051,((PG4032:0.0145766207,(((PG1013:0.0065456149,PG1008:…
chr02_453	(PG6244:0.0000022478,(PG6148:0.0000372036,(PG6002:0.0005968329,(PG5068:0.0040514613,((PG4041:0.0075542995,((((((PG5032:0.0047870164,PG3022:0.0046094900)99:0.0011688696,PG6243:0.0046752328)100:0.0018093399,PG5076:0.0045304268)95:0.0008615290,(PG4042:0.0065792306,PG4036:0.0067161084)100:0.0012095136)47:0.0002945393,PG4049:0.0110058226)65:0.0005643548,((PG4032:0.0124216637,(((PG1013:0.0055465984,PG1…
chr02_454	(PG6244:0.0000024648,((PG6148:0.0000024567,PG6055:0.0000024410)100:0.0015916726,(PG5068:0.0055804962,((((PG4041:0.0068368463,PG5076:0.0075516848)99:0.0009714704,(PG4017:0.0100979369,((PG6243:0.0074170968,PG4036:0.0072987376)53:0.0010654652,PG4042:0.0097595799)74:0.0006103082)46:0.0004811944)30:0.0002416927,((PG4032:0.0125292262,((((PG3005:0.0050921304,PG4005:0.0067538949)100:0.0037214407,PG3003:0…
chr02_456	(PG6244:0.0000020387,(PG6148:0.0000020387,PG6002:0.0000020387)52:0.0000020387,(PG6055:0.0014171099,(PG5068:0.0039969784,(((((PG4041:0.0090228270,(PG5032:0.0052896026,PG3022:0.0062373255)97:0.0010329778)66:0.0016946331,(PG6243:0.0065836238,PG4042:0.0089969815)45:0.0011048263)45:0.0011249338,PG5076:0.0081273314)30:0.0008111521,(PG4017:0.0072632928,PG4036:0.0094363351)94:0.0020067925)65:0.0018674434…
chr02_457	(PG6244:0.0000025054,((((((PG6148:0.0065518943,PG4017:0.0067689595)70:0.0004338910,PG4041:0.0081664784)59:0.0002096965,(((((PG5032:0.0045971515,PG6243:0.0045745301)80:0.0010962993,PG3022:0.0045562795)100:0.0021458644,(PG4042:0.0071101791,PG4036:0.0065479955)75:0.0008002156)88:0.0009334304,PG4049:0.0099758540)98:0.0005215674,PG5076:0.0061631394)78:0.0004076492)92:0.0011736287,(PG4032:0.0098122142,…
chr02_458	(PG6244:0.0000021707,((((((PG6148:0.0077160859,PG4049:0.0096731550)71:0.0001943904,((((PG5032:0.0038309651,PG6243:0.0034494522)99:0.0015997091,PG3022:0.0072595344)96:0.0003445673,PG4036:0.0043321167)91:0.0008751778,PG4042:0.0065279240)100:0.0006217395)97:0.0005863829,(PG4041:0.0053565942,PG4017:0.0052272665)91:0.0008332662)84:0.0002201081,PG5076:0.0060455155)100:0.0008694597,(PG4032:0.0073244403,…
chr02_459	(PG6244:0.0000020499,(((((((PG6148:0.0057618474,PG4049:0.0073194713)72:0.0000579003,(PG5032:0.0063230033,((PG3022:0.0052359316,PG6243:0.0041004854)97:0.0007750138,(PG4042:0.0061073089,PG4036:0.0040638105)99:0.0006254119)100:0.0012411635)91:0.0003654434)80:0.0002523816,PG4017:0.0050976000)96:0.0005537886,PG5076:0.0056287798)100:0.0012397167,((PG4041:0.0089170359,(((((PG3005:0.0023811824,PG4005:0.0…
chr02_460	(PG6244:0.0000022827,(((((PG6148:0.0042949753,(((((PG5032:0.0024334230,PG3022:0.0027773755)100:0.0007532196,PG6243:0.0038354320)64:0.0019188944,(PG4042:0.0052308162,PG4036:0.0050392978)41:0.0011281487)63:0.0001152418,PG5076:0.0048532627)83:0.0004321252,PG4049:0.0071085979)67:0.0000688698)88:0.0003220428,PG4017:0.0066329400)88:0.0001688176,((((PG4032:0.0074853095,(((PG3005:0.0038598438,PG4005:0.00…
chr03_003	(PG6244:0.0025396162,((PG6148:0.0057645852,(((((((PG6002:0.0038939761,PG5032:0.0022764096)64:0.0013393735,PG3022:0.0031597954)100:0.0012142505,PG5076:0.0051339395)97:0.0014190694,PG4036:0.0043704714)100:0.0039776497,((PG6243:0.0054140025,PG4042:0.0074241052)100:0.0062618402,((PG4049:0.0187074068,PG4032:0.0113874219)58:0.0021195650,((((((PG3005:0.0026747310,PG4005:0.0050334640)100:0.0070344656,(PG…
chr03_004	(PG6244:0.0050927518,PG6148:0.0071329500,((PG6055:0.0059841320,((((((PG6002:0.0079825195,PG4036:0.0140851215)40:0.0015727961,((PG5032:0.0061642121,PG4042:0.0106300497)88:0.0013107440,PG6243:0.0073000892)80:0.0012435942)35:0.0005720921,(PG3022:0.0077978642,PG4049:0.0195210356)54:0.0025872213)100:0.0042418507,(PG4017:0.0089258132,PG5076:0.0097509375)91:0.0020939029)99:0.0022337830,(PG4032:0.0159057…
chr03_005	(PG6244:0.0085114859,(PG6148:0.0055875254,PG6055:0.0042126545)100:0.0030574107,((((((PG6002:0.0061707467,(PG5032:0.0050661615,PG6243:0.0042745667)79:0.0006371818)100:0.0021808618,PG4042:0.0080692940)85:0.0007254188,(PG3022:0.0079438748,PG4036:0.0082437088)96:0.0013113494)99:0.0021986195,(PG4049:0.0151202279,((PG4032:0.0172139577,(((PG3005:0.0050697182,PG4005:0.0071589533)100:0.0058585605,PG6242:0…
chr03_007	(PG6244:0.0122281314,((PG6148:0.0000020942,PG6055:0.0000024536)100:0.0056188570,PG5068:0.0081395445)100:0.0043822932,(((((((((PG6002:0.0043409549,PG5032:0.0053393821)94:0.0011354649,PG3022:0.0074704117)100:0.0022584358,PG5076:0.0114711119)59:0.0016644706,PG4042:0.0112186567)33:0.0023169274,PG6243:0.0086755329)50:0.0015912288,PG4036:0.0104844440)88:0.0030478211,PG4049:0.0150291313)99:0.0033142068,…
chr03_011	(PG6244:0.0003476913,(((((((PG6148:0.0121558159,PG4041:0.0107957971)95:0.0023669789,(PG4036:0.0116355118,(PG4049:0.0131061669,PG5076:0.0111127333)47:0.0017409275)61:0.0016955305)51:0.0020166950,(((PG5032:0.0093133956,PG6243:0.0076978813)93:0.0016620070,PG3022:0.0087504949)99:0.0016855832,PG4042:0.0138422821)53:0.0016018965)68:0.0011177116,PG4032:0.0181371119)100:0.0064863931,((((((PG3005:0.008412…
chr03_013	(PG6244:0.0000029687,PG6148:0.0000029687,(((PG6055:0.0073559151,((PG4041:0.0052245899,(PG4017:0.0090345216,PG5076:0.0048869572)65:0.0031289591)80:0.0034857042,(((((PG5032:0.0118781247,PG4036:0.0043756792)92:0.0029881917,PG4042:0.0137454133)95:0.0044143411,PG4032:0.0145600366)89:0.0032826954,(((((PG3005:0.0072993930,PG4005:0.0058766147)100:0.0079023337,PG6242:0.0139067294)99:0.0050528608,PG3003:0.…
chr03_017	(PG6244:0.0026147129,PG6148:0.0023846777,((PG6055:0.0060649926,(PG6002:0.0084212004,(((PG4017:0.0116607332,(((PG4032:0.0177840562,PG1011:0.0233100140)47:0.0029643686,((PG1013:0.0075499045,PG1008:0.0067025022)100:0.0081659963,PG6241:0.0239956974)100:0.0062265921)8:0.0010919230,((((PG3005:0.0033142704,PG4005:0.0029843100)100:0.0074370245,PG6242:0.0145680891)100:0.0044797701,(PG4060:0.0140284725,PG3…
chr03_018	(PG6244:0.0103278790,(PG6148:0.0100404962,(((PG6055:0.0080998110,PG5068:0.0093434663)63:0.0016882979,PG4041:0.0113505019)64:0.0029041035,(((((PG4017:0.0195398300,((PG4032:0.0198970406,(((((PG3005:0.0079774599,PG4005:0.0095232937)100:0.0091280355,PG3003:0.0222403691)100:0.0079245123,PG6242:0.0180915200)100:0.0035690018,PG4060:0.0149274434)68:0.0022239013,PG3023:0.0157875325)90:0.0028907713)98:0.00…
chr03_019	(PG6244:0.0005867704,((PG6148:0.0081776984,(PG5068:0.0085276120,((PG4041:0.0107981834,PG4017:0.0110118429)100:0.0025827053,(((((PG5032:0.0058603380,PG3022:0.0053939835)98:0.0028291991,PG6243:0.0067492072)97:0.0021011940,(PG4042:0.0116930718,PG4049:0.0146536457)94:0.0015625378)100:0.0042455726,(PG4036:0.0092115813,PG5076:0.0084705899)80:0.0007912254)93:0.0021400546,(PG4032:0.0144872323,(((((PG3005…
chr03_020	(PG6244:0.0000026970,((PG6148:0.0078180125,(PG6002:0.0045267344,((((PG4041:0.0085217086,PG4032:0.0132707460)43:0.0003440336,PG4017:0.0091461512)49:0.0009852919,PG5076:0.0102674086)43:0.0000020712,(((((PG5032:0.0089162166,(PG3022:0.0065401800,PG4036:0.0037211122)61:0.0011865979)88:0.0004283285,PG4042:0.0080376577)94:0.0013275031,PG6243:0.0054377188)98:0.0024897814,PG4049:0.0111759878)96:0.00258552…
chr03_021	(PG6244:0.0049904112,((PG6148:0.0085575529,(PG4017:0.0122503668,(((((PG5032:0.0062584301,PG6243:0.0049990251)100:0.0035046218,(PG3022:0.0078388505,PG4036:0.0073586157)73:0.0004339319)57:0.0010236407,PG4042:0.0099099931)100:0.0037148595,(PG4032:0.0124028072,((PG3005:0.0160784844,(PG4005:0.0106811825,PG6242:0.0117562558)91:0.0016587075)100:0.0054614089,((((PG4060:0.0139225715,PG3023:0.0157172080)98…
chr03_022	(PG6244:0.0054973157,((PG6148:0.0046757432,PG6055:0.0045101223)100:0.0027880746,((PG4041:0.0095641814,PG5076:0.0086675508)68:0.0011088495,(PG4017:0.0075482990,((((((PG5032:0.0060865659,PG3022:0.0067198050)99:0.0015350450,PG6243:0.0075471289)94:0.0006350819,PG4036:0.0071462250)97:0.0008020520,PG4042:0.0079406889)100:0.0012888602,PG4049:0.0098914370)100:0.0018475969,(PG4032:0.0126344157,(((((PG3005…
chr03_023	(PG6244:0.0089693004,(((PG6148:0.0060480383,PG5068:0.0132463919)89:0.0020319740,PG6055:0.0063559335)98:0.0024614947,PG6002:0.0090994879)98:0.0024064358,(((PG4041:0.0123136159,(PG4017:0.0140127011,PG5076:0.0127743391)73:0.0019333171)88:0.0023416114,((PG4032:0.0203103816,((((PG3005:0.0137063417,(PG4005:0.0121697962,PG6242:0.0123695218)50:0.0019986039)59:0.0029229785,(PG4060:0.0197033516,PG3023:0.00…
chr03_024	(PG6244:0.0083408708,(((((PG6148:0.0042131469,PG6002:0.0064194465)99:0.0032930309,PG6055:0.0039912033)100:0.0019180138,PG4017:0.0099333176)93:0.0020729000,((PG4041:0.0127635314,PG4049:0.0137348578)95:0.0038020054,((PG4032:0.0154698859,((((Heinz:0.0024130563,LA2093:0.0021502607)100:0.0158338645,Spenn:0.0125457132)100:0.0533688768,(SP2271:0.0585031886,SME:0.1146145187)100:0.0539847312)100:0.0064095…
chr03_025	(PG6244:0.0051591627,(((PG6148:0.0000024074,PG6002:0.0001228801)100:0.0075125861,PG5068:0.0077188269)68:0.0021897161,((((PG4041:0.0131718881,PG5076:0.0144578728)67:0.0013760900,PG4049:0.0235969039)77:0.0024938463,(PG4032:0.0199964943,(((((PG3005:0.0171612692,PG4005:0.0081126715)100:0.0052515343,PG6242:0.0150567810)100:0.0084586695,PG4060:0.0167262647)50:0.0017824501,(PG3023:0.0118470516,PG3003:0.…
chr03_027	(PG6244:0.0000831891,(((PG6148:0.0000023726,PG6002:0.0000027475)100:0.0085897851,(((PG4041:0.0111961861,PG4032:0.0188759010)56:0.0012434569,((((PG5032:0.0078822406,PG3022:0.0069695757)94:0.0016565102,PG6243:0.0074156628)100:0.0013164935,((PG4042:0.0088014973,(PG4049:0.0125353668,(((((PG3005:0.0068190187,PG4005:0.0084232225)100:0.0036214624,PG4060:0.0189415330)84:0.0016773889,((PG6242:0.0129661427…
chr03_028	(PG6244:0.0095090843,((((PG6148:0.0001147985,PG6002:0.0001024220)100:0.0063048249,PG5068:0.0059324535)89:0.0033686648,PG6055:0.0080122574)73:0.0018996028,PG4041:0.0078184200)41:0.0015430236,((((PG4017:0.0111071522,PG5076:0.0094818493)83:0.0005429294,PG4049:0.0125866205)100:0.0031076572,((PG5032:0.0089494364,PG6243:0.0073611704)69:0.0016742314,((PG3022:0.0119013864,PG4042:0.0102633218)57:0.0008423…
chr03_029	(PG6244:0.0091178517,(((PG6148:0.0000023830,PG6002:0.0003929365)100:0.0066813593,PG5068:0.0062620384)100:0.0060380739,(PG4017:0.0121530335,((((((PG5032:0.0104604314,PG6243:0.0066753354)83:0.0014720598,PG5076:0.0183869691)57:0.0033728723,(PG4036:0.0107875930,PG4049:0.0177313823)27:0.0006587253)23:0.0016291582,PG3022:0.0141784424)49:0.0010555050,PG4042:0.0099848643)91:0.0031252930,(((PG4032:0.01825…
chr03_031	(PG6244:0.0000024205,(PG6148:0.0038435581,(PG6002:0.0050287327,(PG5068:0.0053415529,((((PG4041:0.0099298111,PG4017:0.0103496309)94:0.0014506100,PG4049:0.0116608930)77:0.0007086024,(((PG5032:0.0066060164,PG6243:0.0081977381)99:0.0022075034,((PG3022:0.0078319178,PG4036:0.0084790092)78:0.0014260641,PG4042:0.0097111127)88:0.0015619252)88:0.0012699496,PG5076:0.0101164724)71:0.0011149865)81:0.001012542…
chr03_032	(PG6244:0.0062012509,((PG6148:0.0085063836,(PG6002:0.0101653006,((PG4041:0.0106806865,(PG4017:0.0116666217,((((PG5032:0.0058587391,PG3022:0.0075953432)97:0.0021406304,PG6243:0.0063333719)100:0.0021319660,((PG4042:0.0082585398,PG4036:0.0089004874)100:0.0019584659,PG4049:0.0128960062)62:0.0003056009)90:0.0010664098,PG5076:0.0080565256)95:0.0016858834)60:0.0005309346)99:0.0017258374,(PG4032:0.017407…
chr03_033	(PG6244:0.0031495811,(PG6148:0.0045098973,PG6055:0.0073932571)50:0.0011703853,(PG6002:0.0069254967,(PG5068:0.0048342980,((((((PG4041:0.0123093074,((((((PG5032:0.0047382974,PG6243:0.0064453499)84:0.0013127495,PG3022:0.0052571948)100:0.0017575922,PG4042:0.0076239131)100:0.0051112571,PG4036:0.0077569537)61:0.0007378026,PG4049:0.0118879349)100:0.0028605206,PG4032:0.0158310792)100:0.0028776873)95:0.00…
chr03_036	(PG6244:0.0031443259,(PG6148:0.0065746780,(((PG5068:0.0110310072,((PG4041:0.0084703841,PG4017:0.0079936600)100:0.0049011529,(((PG1013:0.0067867754,PG1008:0.0070590745)100:0.0023897259,PG6241:0.0147313863)100:0.0019999658,PG1011:0.0125715570)100:0.0116657426)52:0.0027669714)74:0.0044065899,PG4049:0.0170326876)48:0.0016702358,(((((((((PG5032:0.0057468306,PG3022:0.0066663036)70:0.0014967219,PG6243:0…
chr03_037	(PG6244:0.0073366302,PG6148:0.0074295519,((((((PG6055:0.0000025880,PG6002:0.0000025880)100:0.0058027860,PG5068:0.0065902326)81:0.0026761852,PG4017:0.0084660222)62:0.0015175430,((PG4032:0.0107634235,PG3023:0.0105665412)92:0.0018787552,(((((((PG3005:0.0064436540,PG4005:0.0062537527)93:0.0013297976,PG6242:0.0075421655)99:0.0008440293,(PG4060:0.0088017483,PG3003:0.0065994119)100:0.0015665846)100:0.00…
chr03_040	(PG6244:0.0000020806,PG6148:0.0024991004,((PG6055:0.0000029077,PG6002:0.0001390418)100:0.0034071432,(PG5068:0.0090406095,((PG4041:0.0114913497,(PG4032:0.0178899181,(((((((PG3005:0.0065784193,PG6242:0.0105445559)100:0.0044100294,PG3023:0.0179065193)76:0.0047539307,PG4005:0.0108682434)96:0.0053457057,PG4060:0.0165123226)100:0.0047193878,PG3003:0.0164266514)100:0.0050199556,(((Heinz:0.0017785690,LA2…
chr03_043	(PG6244:0.0000023177,PG6148:0.0000021280,((((PG6055:0.0025576784,PG5068:0.0031502553)100:0.0070392324,PG4041:0.0151875643)51:0.0007303566,PG6002:0.0097123606)87:0.0076907053,((((PG4017:0.0081417967,PG4036:0.0092982272)89:0.0008206602,PG5076:0.0088272234)97:0.0038887679,((((PG5032:0.0051752412,PG6243:0.0072826483)98:0.0019510948,PG4049:0.0062690756)88:0.0006445881,PG3022:0.0144386296)80:0.00044567…
chr03_044	(PG6244:0.0002015898,PG6148:0.0000021145,(((PG6055:0.0047662046,PG5068:0.0043078114)99:0.0022190757,PG6002:0.0083312608)82:0.0008853367,(((PG4041:0.0092456870,(((PG5032:0.0063680889,PG6243:0.0056283261)93:0.0017866238,(PG3022:0.0084615428,PG4036:0.0074310443)89:0.0022314415)78:0.0002967051,(PG4042:0.0091697591,PG4049:0.0123853113)59:0.0011827542)82:0.0014929795)44:0.0009578861,(PG5076:0.010463184…
chr03_045	(PG6244:0.0000029007,PG6148:0.0000029165,(((PG6055:0.0081039401,(((PG4041:0.0053597486,((PG5032:0.0033186496,PG3022:0.0042823003)99:0.0011404591,PG6243:0.0037828077)99:0.0010582724)99:0.0010247279,PG4042:0.0070607061)99:0.0020132519,PG4049:0.0095967190)100:0.0018123700)95:0.0021249324,((((PG6002:0.0054238476,PG5068:0.0081058003)78:0.0017745284,PG5076:0.0093383615)100:0.0072437200,((((((PG3005:0.0…
chr03_047	(PG6244:0.0000025386,PG6148:0.0000025386,(((PG6055:0.0023910601,PG5068:0.0031096541)100:0.0032166349,((PG4041:0.0088169408,PG4017:0.0068992456)61:0.0005389181,((((PG5032:0.0080474068,(PG3022:0.0070002435,PG6243:0.0045514164)53:0.0004643437)54:0.0008818098,((PG4042:0.0076183352,PG4036:0.0049655038)88:0.0006401291,PG4049:0.0092086121)63:0.0002664953)90:0.0014936734,PG5076:0.0051265531)78:0.00064940…
chr03_053	(PG6244:0.0000020224,(PG6148:0.0000020224,((PG6055:0.0077322487,PG5068:0.0101410388)91:0.0056113232,(PG4041:0.0076619910,((PG4017:0.0060145271,((((PG5032:0.0060011555,(PG4042:0.0072502815,PG4036:0.0054853239)82:0.0000020303)63:0.0013115675,(PG3022:0.0038418302,PG6243:0.0047167981)68:0.0015556859)85:0.0000023741,PG4049:0.0058328877)75:0.0016322679,PG5076:0.0087647539)95:0.0033043181)71:0.001218556…
chr03_054	(PG6244:0.0021313389,PG6148:0.0029279842,(PG6055:0.0024825534,(PG6002:0.0040082853,(PG5068:0.0055285394,((((PG4041:0.0066942591,((((PG5032:0.0032232530,PG3022:0.0047947187)100:0.0023932606,(PG4036:0.0044881673,PG4049:0.0084003106)83:0.0002041550)100:0.0022896060,PG6243:0.0059638503)52:0.0002976496,PG4042:0.0069498628)60:0.0005677957)100:0.0033715302,(((((PG3005:0.0036725627,PG4005:0.0048504047)99…
chr03_056	(PG6244:0.0013303704,PG6148:0.0013227032,(PG6055:0.0036511793,(((PG6002:0.0024692709,PG5068:0.0015182433)100:0.0035104663,((PG4017:0.0068284706,PG5076:0.0068022261)91:0.0014436221,(((((PG5032:0.0028995186,PG6243:0.0028433478)100:0.0036152749,PG3022:0.0072377884)50:0.0022758565,(PG4042:0.0082406907,PG4049:0.0117350125)64:0.0006255051)37:0.0009211908,PG4036:0.0063651018)81:0.0023027306,(PG4032:0.01…
chr03_065	(PG6244:0.0068355703,(((PG6148:0.0021776760,PG5068:0.0024713735)82:0.0007388450,PG6002:0.0038815940)63:0.0003307420,PG6055:0.0069108192)99:0.0028524950,((((PG4041:0.0071602984,PG4036:0.0106638313)90:0.0035225314,(PG5076:0.0089271735,(PG4032:0.0209475776,((((((PG3005:0.0045906836,PG4005:0.0052032202)100:0.0033659939,PG3003:0.0154252442)100:0.0013494001,PG6242:0.0101133854)99:0.0037068229,(((PG1013…
chr03_068	(PG6244:0.0023717359,(PG6148:0.0033998151,((PG6002:0.0035579562,PG5068:0.0036461914)99:0.0020295696,(((PG4041:0.0056070658,PG5076:0.0044663877)46:0.0001853876,((((((PG5032:0.0024905968,PG4036:0.0087873310)100:0.0026368786,(PG3022:0.0038523209,PG6243:0.0048634664)100:0.0034507341)68:0.0002236832,PG4042:0.0069562915)89:0.0002015335,PG4049:0.0079212460)100:0.0021534249,PG4032:0.0093046078)69:0.00119…
chr03_320	(PG6244:0.0029353485,((PG6148:0.0008781159,(PG6055:0.0005400466,PG6002:0.0004559793)66:0.0002045596)99:0.0011314913,PG5068:0.0024816334)60:0.0005188153,(PG4041:0.0034924450,((((PG4017:0.0073674871,(PG5032:0.0051914022,(PG4042:0.0082282898,PG4049:0.0071482245)66:0.0001579153)100:0.0045690272)88:0.0003445992,(PG4032:0.0119344741,((((((PG3005:0.0023348580,PG4005:0.0023228296)100:0.0038372452,PG6242:…
chr03_321	(PG6244:0.0097263251,(((PG6148:0.0000024574,PG6055:0.0000024574)97:0.0006110566,PG6002:0.0012818730)100:0.0036807391,(PG4041:0.0034037720,((((PG4017:0.0099654242,PG4049:0.0085474242)67:0.0020558201,((PG5032:0.0030461554,(PG3022:0.0040351861,PG6243:0.0048279388)86:0.0008867521)99:0.0022516075,PG4036:0.0062449171)98:0.0023813617)25:0.0012438078,(PG4042:0.0098280435,(PG4032:0.0093172716,((((((PG3005…
chr03_322	(PG6244:0.0068442244,(((PG6148:0.0023307110,PG5068:0.0029045098)84:0.0006960099,(PG6055:0.0011500176,PG6002:0.0014428257)93:0.0010556237)100:0.0024704377,(((PG5032:0.0071718985,PG6243:0.0045025873)87:0.0009569127,(PG4042:0.0077223121,PG4036:0.0064125057)98:0.0018901206)96:0.0010742454,(((PG3022:0.0092966545,PG5076:0.0048190187)83:0.0009815365,PG4049:0.0104403236)97:0.0015141908,((PG4032:0.0109955…
chr03_324	(PG6244:0.0030091928,(((PG6148:0.0008687105,PG6055:0.0012761565)99:0.0011743412,PG5068:0.0019327366)94:0.0015248783,PG6002:0.0038538196)99:0.0019173928,(((((PG4041:0.0091717041,PG5076:0.0062047518)71:0.0002706762,PG3022:0.0084232937)84:0.0013250540,PG4017:0.0079208902)84:0.0014518509,((((PG5032:0.0041332192,PG6243:0.0047453346)100:0.0017221297,PG4042:0.0054274464)94:0.0008925460,PG4036:0.00582887…
chr03_325	(PG6244:0.0053399872,(((PG6148:0.0007854620,PG6002:0.0004045484)98:0.0005880148,PG5068:0.0004038936)91:0.0001959611,PG6055:0.0006076409)100:0.0052627734,(PG4041:0.0072241807,((((PG4017:0.0069461069,PG5076:0.0052946774)91:0.0003684102,(((PG5032:0.0023464313,(PG3022:0.0022615240,PG6243:0.0046737096)94:0.0002063056)100:0.0013016252,PG4042:0.0054714922)99:0.0014207482,PG4036:0.0063907879)80:0.0002709…
chr03_352	(PG6244:0.0016224876,((PG6148:0.0000024107,PG6055:0.0000028541)100:0.0031322708,(PG6002:0.0032496377,((PG4041:0.0070750985,PG5076:0.0043093013)81:0.0004709187,(((PG4017:0.0088092247,(((PG5032:0.0047913103,PG6243:0.0029931656)83:0.0005088332,PG3022:0.0049637600)100:0.0014658755,(PG4042:0.0054436263,PG4036:0.0045564459)90:0.0001530526)100:0.0024015270)99:0.0027285866,((PG4032:0.0137504300,(((((PG30…
chr03_359	(PG6244:0.0066060822,(((PG6148:0.0023466091,PG6002:0.0013251737)96:0.0009165475,PG5068:0.0021069749)100:0.0044809551,((PG4041:0.0081814525,PG4017:0.0084826314)67:0.0005064094,(((((PG5032:0.0055321002,PG6243:0.0039632882)100:0.0014843795,PG4036:0.0071789127)100:0.0023193122,(PG3022:0.0062124589,PG4042:0.0075680545)61:0.0003786971)96:0.0028900966,(PG4049:0.0115283775,PG5076:0.0061069554)73:0.000692…
chr03_361	(PG6244:0.0049370215,(PG6148:0.0000022804,PG6055:0.0000022682)100:0.0021166089,(PG6002:0.0027598100,(PG5068:0.0063222571,(((((((PG4041:0.0072059501,PG4049:0.0119630007)92:0.0025090521,PG5076:0.0120188327)96:0.0055506790,PG4017:0.0120899195)32:0.0014506328,(PG4042:0.0087320919,PG4036:0.0045091695)97:0.0025173587)40:0.0024576999,((PG5032:0.0050285102,PG3022:0.0078428712)99:0.0023932955,PG6243:0.007…
chr03_362	(PG6244:0.0023261745,((((PG6148:0.0000635854,PG6055:0.0002618568)100:0.0048361446,(PG4017:0.0065230930,((((PG5032:0.0067296530,PG6243:0.0068936665)100:0.0011935616,(PG3022:0.0060757055,((PG4042:0.0071329323,PG4049:0.0090345865)90:0.0007993548,PG4036:0.0059493450)53:0.0004235067)85:0.0004896157)98:0.0004581260,PG5076:0.0069421324)100:0.0011477400,(PG4032:0.0080441924,((((((((PG3005:0.0020649926,PG…
chr03_363	(PG6244:0.0014940787,(PG6148:0.0039953333,PG6055:0.0006339555)66:0.0016167551,(PG6002:0.0027850417,(PG5068:0.0041108062,((((((PG4041:0.0050963871,PG5076:0.0084020531)99:0.0028776648,PG4017:0.0110473519)58:0.0015277617,PG4032:0.0116049878)58:0.0025904853,((((((PG3005:0.0052788117,PG4005:0.0045515699)100:0.0036284565,(PG4060:0.0081546769,PG3023:0.0132585668)85:0.0013018795)98:0.0015549244,PG3003:0.…
chr03_364	(PG6244:0.0034918715,(((PG6148:0.0022556178,PG6055:0.0012885554)99:0.0019612607,PG6002:0.0027731815)90:0.0005643184,(((PG4041:0.0067226093,PG4017:0.0061462158)97:0.0005207643,PG5076:0.0071192401)61:0.0006740163,((((PG5032:0.0067951575,PG4042:0.0063337781)43:0.0003334874,(PG6243:0.0050117847,PG4036:0.0045396358)61:0.0003996215)23:0.0004283285,(PG3022:0.0054587120,PG4049:0.0081437578)82:0.000872283…
chr03_367	(PG6244:0.0000021766,(PG6148:0.0000021766,PG6055:0.0000021766)94:0.0000027809,((PG6002:0.0044243391,(PG4041:0.0067206690,((PG4017:0.0084158676,PG5076:0.0104399879)94:0.0025405424,(((((((PG5032:0.0053556555,PG6243:0.0056672398)100:0.0029910783,PG3022:0.0078217921)99:0.0020997911,PG4042:0.0120394481)68:0.0010265731,PG4049:0.0083058984)91:0.0032873207,PG4036:0.0125514150)100:0.0041402537,((((((PG300…
chr03_369	(PG6244:0.0000025280,PG6148:0.0000025280,(PG6055:0.0000025280,((PG6002:0.0069859996,((((PG4041:0.0081292256,PG4017:0.0062237046)67:0.0004007246,(((((PG5032:0.0060449397,PG3022:0.0039562311)95:0.0012596279,PG4042:0.0053811562)66:0.0001737749,PG6243:0.0047691479)97:0.0010218375,(PG4036:0.0057585196,PG4049:0.0078132110)62:0.0007767520)50:0.0002457385,PG5076:0.0057317325)32:0.0000183520)100:0.0017254…
chr03_373	(PG6244:0.0000023274,(PG6148:0.0000023274,(PG6002:0.0017106015,(PG5068:0.0064337839,(((((PG4041:0.0112443714,(((PG4032:0.0074572351,(((PG1013:0.0067659878,PG1008:0.0061977190)100:0.0027483230,PG6241:0.0149796783)100:0.0017362026,PG1011:0.0052808156)100:0.0040968425)54:0.0008842244,(PG6242:0.0106030484,PG3023:0.0109469244)100:0.0032559918)100:0.0099623005,(((PG3005:0.0048663003,PG4005:0.0047282968…
chr03_374	(PG6244:0.0000741739,(PG6148:0.0000025803,PG6055:0.0000025803)88:0.0000025803,(PG6002:0.0003057726,(PG5068:0.0026221131,((PG4041:0.0065720444,PG5076:0.0043461103)100:0.0009562860,((PG4017:0.0063542543,((((PG5032:0.0035722230,(PG3022:0.0028670174,PG6243:0.0033928733)100:0.0008773304)100:0.0018597911,PG4036:0.0059105313)91:0.0003071978,PG4042:0.0068329902)100:0.0009894843,PG4049:0.0099400397)100:0.…
chr03_378	(PG6244:0.0009838206,(PG6148:0.0000029769,PG6055:0.0000029769)100:0.0023101288,((PG6002:0.0086138171,(((PG4041:0.0091779028,((((PG5032:0.0061744201,(PG3022:0.0060691701,PG6243:0.0057564440)88:0.0010714715)99:0.0006778360,PG4042:0.0066630166)99:0.0007623667,PG4049:0.0110731940)93:0.0009432093,PG4036:0.0073889887)72:0.0007128147)44:0.0004290087,PG5076:0.0072369242)66:0.0003803924,(PG4017:0.00796658…
chr03_379	(PG6244:0.0005529820,((PG6148:0.0000021171,PG6055:0.0001475549)100:0.0024976042,(PG5068:0.0069804174,(((PG4041:0.0087396582,PG5076:0.0072971023)53:0.0008650006,(((PG5032:0.0046494778,PG3022:0.0047255349)100:0.0016819578,PG4042:0.0076298062)90:0.0008765890,PG6243:0.0072628342)100:0.0035467552)87:0.0006502835,(((((PG4017:0.0157630051,((((PG3005:0.0047150999,PG4005:0.0060497423)100:0.0026276167,PG62…
chr03_381	(PG6244:0.0016865912,PG6148:0.0011573276,(((((PG6055:0.0055603292,PG5068:0.0047918085)51:0.0017739983,(PG4017:0.0100528712,(((((PG5032:0.0057241090,(PG3022:0.0045507325,PG6243:0.0040654721)79:0.0005244835)98:0.0010060932,PG4036:0.0042833358)61:0.0002978508,PG4049:0.0106227551)90:0.0009025934,PG5076:0.0075095644)52:0.0005385173,PG4042:0.0060361574)99:0.0020424511)73:0.0008742639)49:0.0011572624,(P…
chr03_382	(PG6244:0.0024754148,PG6148:0.0003216296,((((((((PG6055:0.0077812096,((PG3005:0.0034653447,PG4005:0.0054028344)95:0.0009249424,PG6242:0.0057811651)100:0.0033085244)91:0.0004046026,(((PG4060:0.0071342494,PG3023:0.0049296983)86:0.0008188696,PG3003:0.0086949062)100:0.0036569529,((((Heinz:0.0017536679,LA2093:0.0017484837)100:0.0103900783,Spenn:0.0061595495)100:0.0362349262,(SP2271:0.0490954908,SME:0.…
chr03_383	(PG6244:0.0000729955,PG6148:0.0000021571,(((PG6055:0.0051485937,(PG4041:0.0054934429,((((PG4017:0.0074430816,PG5076:0.0088367452)51:0.0014132719,((PG4032:0.0123726463,(((PG3005:0.0093784927,((PG4005:0.0058944782,PG6242:0.0078376197)55:0.0013008262,PG3003:0.0078311314)52:0.0003786088)86:0.0006288648,PG4060:0.0084718747)100:0.0040273965,(PG3023:0.0130737385,((((Heinz:0.0014061043,LA2093:0.001492282…
chr03_384	(PG6244:0.0099856622,((PG6148:0.0038451251,PG6002:0.0027205502)100:0.0012962532,PG5068:0.0032429708)100:0.0032943912,((((PG6055:0.0153931169,((PG4041:0.0080753710,PG4017:0.0071813675)83:0.0011381686,(PG4032:0.0111552615,(((((((PG3005:0.0043743788,PG4005:0.0034655016)100:0.0032892818,PG4060:0.0116491006)85:0.0002913885,PG3023:0.0130910780)91:0.0013348213,PG6242:0.0110131548)91:0.0016264228,PG3003:…
chr03_389	(PG6244:0.0000022994,(((PG6148:0.0048631261,((PG4041:0.0127902875,(PG4032:0.0143134465,(((((PG3005:0.0078981754,PG4005:0.0081113708)100:0.0049887080,PG3003:0.0139497021)100:0.0086497056,PG4060:0.0118227651)100:0.0028748057,(PG6242:0.0136594695,PG3023:0.0087400963)85:0.0005381446)100:0.0038467560,((((PG1013:0.0062331748,PG1008:0.0054002341)100:0.0035059827,PG6241:0.0147312576)95:0.0006803594,PG101…
chr03_395	(PG6244:0.0000024982,((((PG6148:0.0024006132,PG5068:0.0032319507)100:0.0030092931,((PG4017:0.0064254851,PG3022:0.0070603577)78:0.0009947828,((((PG5032:0.0054516124,PG6243:0.0051632888)100:0.0020199109,PG5076:0.0088827240)94:0.0021076502,PG4032:0.0115929009)57:0.0010683855,(((PG4042:0.0083331114,PG4036:0.0069314347)84:0.0004850559,PG4049:0.0082366398)100:0.0030537595,(((((((PG3005:0.0053404715,PG4…
chr03_396	(PG6244:0.0000020199,((PG6148:0.0051589135,PG5068:0.0080363892)77:0.0014220184,((PG4041:0.0076305922,(PG4017:0.0102752844,(PG5076:0.0129342711,((PG4032:0.0139329557,((((PG3005:0.0080810421,PG4005:0.0064406502)100:0.0043451276,PG6242:0.0092891481)100:0.0121630404,(PG4060:0.0097780629,PG3023:0.0111469687)100:0.0024315597)100:0.0038762242,(PG3003:0.0130885787,(((PG1013:0.0095749452,PG1008:0.01104734…
chr03_400	(PG6244:0.0013614759,PG6148:0.0011772339,((PG6055:0.0053270041,(PG6002:0.0062673893,PG5068:0.0035295976)99:0.0021265409)63:0.0013813429,(((PG4041:0.0081643072,(PG4032:0.0092263271,(((((PG3005:0.0037334057,PG4005:0.0043728970)100:0.0052348709,PG6242:0.0104155596)99:0.0022702108,(PG4060:0.0074293153,PG3023:0.0068043033)100:0.0024263509)100:0.0028077133,PG1011:0.0166787705)71:0.0009483672,((PG3003:0…
chr03_401	(PG6244:0.0028345442,((PG6148:0.0000022010,PG6055:0.0000022247)100:0.0046520410,(PG6002:0.0034571071,((PG4041:0.0098157259,((((PG5032:0.0047918556,PG3022:0.0039979386)100:0.0020500669,PG4042:0.0068699517)100:0.0012790498,(((PG6243:0.0052044550,PG4036:0.0070854521)94:0.0014106118,PG4049:0.0100964751)97:0.0005387269,PG5076:0.0082806097)100:0.0004886363)100:0.0032343182,(((PG4032:0.0106891961,(((((P…
chr03_402	(PG6244:0.0014324177,(PG6148:0.0000021257,PG6055:0.0003323800)100:0.0009119608,(((((PG6002:0.0037684569,PG5068:0.0049664171)100:0.0026720802,PG4041:0.0090532827)79:0.0006680221,PG5076:0.0075320936)98:0.0022470319,(PG4032:0.0117671913,((((PG3005:0.0061121450,PG4005:0.0073162359)100:0.0030821956,(PG6242:0.0109451693,((PG4060:0.0106470801,PG3023:0.0093548932)67:0.0010642453,PG3003:0.0098584756)57:0.…
chr03_406	(PG6244:0.0000022599,(PG6148:0.0000022599,(((((PG6002:0.0069081831,(PG4032:0.0128791774,((((((PG3005:0.0046434332,PG4005:0.0025968722)100:0.0032927275,PG6242:0.0087818800)100:0.0031114500,PG3003:0.0128321048)67:0.0007763784,(PG4060:0.0060379766,PG3023:0.0059143077)100:0.0038222584)100:0.0039846119,((((Heinz:0.0012549218,LA2093:0.0009519456)100:0.0125215411,Spenn:0.0078817323)100:0.0386201333,(SP2…
chr03_407	(PG6244:0.0000024506,(PG6148:0.0000024506,(PG6002:0.0052627523,(PG5068:0.0051783136,(((PG4041:0.0065987403,PG4017:0.0065891652)86:0.0005104545,((((PG5032:0.0056028376,PG3022:0.0065600851)100:0.0015240459,((PG4042:0.0072662580,PG4036:0.0057919062)64:0.0007776185,PG4049:0.0106105017)57:0.0004910471)99:0.0006042152,PG5076:0.0096339943)100:0.0045459428,PG6243:0.0081262357)68:0.0002055390)80:0.0012700…
chr03_411	(PG6244:0.0000026185,(PG6148:0.0000026343,PG6055:0.0000026185)82:0.0000022297,(PG6002:0.0005600935,(PG5068:0.0021703158,(((PG4041:0.0071019330,((((PG5032:0.0042602029,PG3022:0.0033234209)100:0.0022207099,((PG6243:0.0054364431,PG4042:0.0064950158)45:0.0002054913,PG4036:0.0060010132)44:0.0005223409)82:0.0012706763,PG4049:0.0091342363)92:0.0007511758,PG5076:0.0088883617)83:0.0006003971)48:0.00017448…
chr03_412	(PG6244:0.0000025108,(PG6148:0.0000866775,(PG6002:0.0011429370,(PG5068:0.0073717732,(PG4041:0.0059885299,(((PG4017:0.0118602688,(PG4049:0.0112053647,PG5076:0.0073688737)51:0.0004002814)62:0.0014618565,((((PG5032:0.0049017281,PG6243:0.0061665447)98:0.0016948524,PG3022:0.0086074514)99:0.0013120648,PG4042:0.0089512363)66:0.0013073637,PG4036:0.0075360518)100:0.0019034696)62:0.0010021425,(PG4032:0.011…
chr03_413	(PG6244:0.0001073430,PG6148:0.0000132381,(((PG6055:0.0030670222,PG6002:0.0048016515)83:0.0018121085,((PG4041:0.0084473634,((PG4017:0.0088881485,PG5076:0.0054570300)72:0.0008458425,((((PG5032:0.0037275502,PG6243:0.0038959925)100:0.0022160311,PG4042:0.0077201427)58:0.0003407850,PG4036:0.0058570726)83:0.0004984612,(PG3022:0.0073026586,PG4049:0.0100866994)94:0.0009616576)100:0.0007472051)97:0.0011160…
chr03_414	(PG6244:0.0000024087,PG6148:0.0000024087,((PG6055:0.0042302083,(((((((PG6002:0.0068248085,PG4032:0.0091383213)89:0.0015131656,((((PG3005:0.0080113422,(PG4005:0.0071329617,PG6242:0.0092244101)74:0.0014319930)80:0.0009738427,PG3003:0.0083623426)79:0.0012762020,(PG4060:0.0061187754,PG3023:0.0027468442)90:0.0010317801)100:0.0036620421,(((Heinz:0.0075086341,LA2093:0.0059448139)100:0.0086568022,Spenn:0…
chr03_415	(PG6244:0.0058354801,(((PG6148:0.0002723847,PG6002:0.0030809173)76:0.0011351563,PG6055:0.0018580270)100:0.0030310997,PG5068:0.0042469177)95:0.0008405825,((PG4041:0.0089812213,PG4017:0.0085829325)62:0.0005906865,(((((PG5032:0.0084577724,(PG3022:0.0054371083,PG6243:0.0032325371)98:0.0012394419)78:0.0008611422,(PG4042:0.0081681069,PG4036:0.0063433049)43:0.0008442158)77:0.0005601502,PG4049:0.01268130…
chr03_416	(PG6244:0.0003143107,PG6148:0.0025079820,((((((PG6055:0.0055685747,PG6002:0.0077279610)98:0.0029109897,((PG4017:0.0109614526,PG5076:0.0150071716)86:0.0020391794,PG4049:0.0147156117)49:0.0003176543)99:0.0058181083,(PG4032:0.0136859939,(((((PG3005:0.0060307312,PG4005:0.0059423790)100:0.0026537205,PG6242:0.0079271611)100:0.0093567750,((PG4060:0.0100123988,PG3003:0.0137681622)90:0.0024567066,PG3023:0…
chr03_420	(PG6244:0.0000020275,(PG6148:0.0059115596,(((((PG6002:0.0051297873,PG5068:0.0075118596)100:0.0052260222,PG4017:0.0115688376)99:0.0011336904,(PG4032:0.0131399340,((((((PG3005:0.0085471277,PG4005:0.0109575196)100:0.0079299656,PG4060:0.0180428475)87:0.0011939294,(((Heinz:0.0014628727,LA2093:0.0013807348)100:0.0133413983,Spenn:0.0094137200)100:0.0478556893,((PG0019:0.0004552068,PG0009:0.0002828008)10…
chr03_421	(PG6244:0.0003581151,(PG6148:0.0022706629,(PG6002:0.0049212311,(PG5068:0.0055376187,((PG4041:0.0077172295,PG4017:0.0068316174)78:0.0006753739,(((((PG5032:0.0074889566,PG6243:0.0063079971)85:0.0015313922,PG3022:0.0181675351)78:0.0013315345,(PG4042:0.0118468833,(PG4036:0.0058337794,PG4049:0.0116853569)74:0.0017823209)50:0.0014960140)40:0.0004977807,PG5076:0.0105124328)82:0.0014877491,(PG4032:0.0132…
chr03_424	(PG6244:0.0000347861,PG6148:0.0000022503,((PG6055:0.0038011558,(PG5068:0.0072641043,((((PG4041:0.0128084798,((((PG3005:0.0059623219,PG4005:0.0063211672)100:0.0067584101,((PG6242:0.0175316357,PG4060:0.0101819229)78:0.0012053580,PG3003:0.0110610118)53:0.0021662972)99:0.0040427936,PG3023:0.0128156912)96:0.0017927066,(((PG1013:0.0067216375,PG1008:0.0054972877)100:0.0035524871,PG6241:0.0142526598)92:0…
chr03_425	(PG6244:0.0000020136,(PG6148:0.0023615411,((PG6055:0.0041867193,PG5068:0.0027838152)100:0.0022262112,(((PG4041:0.0088187281,(((((PG5032:0.0056853677,PG6243:0.0055699478)89:0.0010112449,PG3022:0.0078864925)92:0.0008570589,PG4036:0.0074942247)90:0.0009703467,PG4049:0.0109740334)100:0.0046145889,PG4042:0.0106423405)100:0.0024385464)61:0.0010661227,(PG4017:0.0110962351,PG5076:0.0084182286)54:0.001221…
chr03_426	(PG6244:0.0000021302,(PG6148:0.0042004032,(PG6055:0.0031588683,((PG5068:0.0071181938,(PG4017:0.0070098883,((((PG5032:0.0058144148,PG3022:0.0071362489)82:0.0001120926,(((PG6243:0.0108899279,PG4036:0.0084900324)77:0.0015795592,PG5076:0.0081522438)75:0.0010410929,PG4042:0.0067923228)71:0.0015732862)98:0.0023736404,PG4049:0.0110146756)67:0.0009076006,(PG4032:0.0117601140,((((((PG3005:0.0072745921,PG4…
chr03_427	(PG6244:0.0000020149,((PG6148:0.0047181090,((PG4041:0.0057942686,PG5076:0.0070005487)62:0.0013362261,((((PG4017:0.0119118349,(PG6243:0.0096551422,PG4049:0.0096956677)98:0.0018443990)99:0.0023683317,(PG4032:0.0141603979,PG1011:0.0170564833)56:0.0053198219)54:0.0052536061,((((((PG3005:0.0050655361,PG4005:0.0077178853)88:0.0025734623,PG6242:0.0118247266)99:0.0060792312,PG3003:0.0125786273)96:0.00186…
chr03_429	(PG6244:0.0040129237,(PG6148:0.0063275975,PG5068:0.0061424140)84:0.0046547431,(((((PG6055:0.0072642896,PG4049:0.0096858751)74:0.0004130247,PG4017:0.0074210312)99:0.0036830655,(((((PG4032:0.0142001218,(((PG1013:0.0070184175,PG1008:0.0059528515)100:0.0024978396,PG6241:0.0133635300)99:0.0009440462,PG1011:0.0117177481)100:0.0062001873)100:0.0041665492,((Heinz:0.0021545536,LA2093:0.0007554469)100:0.01…
chr03_436	(PG6244:0.0023302898,PG6148:0.0003751088,(PG6055:0.0023643996,(((((PG6002:0.0129844085,(((PG5032:0.0072171104,PG6243:0.0081129315)83:0.0009215330,PG4042:0.0084615998)91:0.0010890158,PG3022:0.0134618062)58:0.0022440835)27:0.0032984485,PG4036:0.0105593896)28:0.0008216999,PG4041:0.0100366893)30:0.0013382381,(((PG4017:0.0079332449,PG4049:0.0166269569)100:0.0095214882,PG5076:0.0079463831)94:0.00564608…
chr03_437	(PG6244:0.0000025529,PG6148:0.0000020247,((PG6055:0.0030332301,PG5068:0.0025624448)82:0.0022820367,((((PG6002:0.0100671313,PG5076:0.0086678146)90:0.0007113725,PG4041:0.0088234875)76:0.0010874256,((PG4017:0.0077837598,PG4049:0.0135691512)99:0.0034758209,(PG4032:0.0095641890,((((PG3005:0.0034213301,PG4005:0.0044480592)100:0.0082808072,(PG6242:0.0186007709,((PG4060:0.0079188311,PG3023:0.0065294514)1…
chr03_439	(PG6244:0.0000028147,PG6148:0.0000022167,((((((PG6055:0.0064388807,PG5068:0.0047976598)100:0.0050441425,PG4032:0.0101794605)100:0.0049266314,((((((PG3005:0.0025803315,PG4005:0.0064786628)100:0.0040077422,PG6242:0.0103873290)92:0.0023049881,PG4060:0.0093304211)46:0.0006662282,PG3023:0.0144238304)52:0.0009641482,PG3003:0.0122877326)100:0.0042161747,((((PG1013:0.0066132360,PG1008:0.0069524795)100:0.…
chr03_440	(PG6244:0.0031219592,(PG6148:0.0023361869,(PG6055:0.0057074183,(PG5068:0.0072609862,((((PG4041:0.0097681456,(PG4032:0.0120413398,((((((PG3005:0.0057725120,PG4005:0.0049217423)100:0.0026317826,PG6242:0.0088253272)100:0.0029190101,(PG4060:0.0092361660,PG3023:0.0100412513)97:0.0023507636)92:0.0010607680,PG3003:0.0115259458)100:0.0017352682,(((PG1013:0.0075440845,PG1008:0.0062563101)100:0.0026072710,…
chr03_441	(PG6244:0.0057147817,(((PG6148:0.0046542246,PG6002:0.0055447753)100:0.0019548539,(PG4017:0.0088531510,(PG4032:0.0115550523,(((((((PG3005:0.0038444589,PG4005:0.0045081257)100:0.0041846710,PG6242:0.0108910356)100:0.0026283803,PG3023:0.0100246838)59:0.0013002388,PG3003:0.0097697663)56:0.0015254174,PG4060:0.0122505082)100:0.0038773975,(((Heinz:0.0017751423,LA2093:0.0010373336)100:0.0150991107,Spenn:0…
chr03_442	(PG6244:0.0060532654,PG6148:0.0061627999,(PG6055:0.0036954493,((PG6002:0.0093412580,((PG4041:0.0081805074,PG4017:0.0102032852)90:0.0018962031,(((((PG5032:0.0075363426,PG3022:0.0097023091)100:0.0024377620,PG4042:0.0092370501)91:0.0018391756,(PG6243:0.0089440547,PG4036:0.0094531219)95:0.0014601446)85:0.0010844279,PG4049:0.0135189563)100:0.0027560153,(PG5076:0.0118874098,(PG4032:0.0161606753,((((((P…
chr03_443	(PG6244:0.0051624354,(PG6148:0.0064693663,(((PG6002:0.0067944625,PG5068:0.0066917214)55:0.0007722476,PG5076:0.0110153713)63:0.0029207974,((PG4041:0.0121208497,((((((PG5032:0.0060685765,PG6243:0.0070150734)74:0.0008021521,PG3022:0.0083611944)91:0.0005221573,PG4042:0.0077527690)61:0.0003472723,PG4036:0.0082237407)100:0.0021029481,PG4049:0.0113687951)100:0.0046630476,(PG4032:0.0134494212,(((((PG3005…
chr03_444	(PG6244:0.0005235899,(PG6148:0.0016103385,((PG6002:0.0106938978,PG5068:0.0017951794)99:0.0032021957,((PG4041:0.0083611751,((((PG4017:0.0103797111,PG5076:0.0078937445)80:0.0015586933,(((PG5032:0.0044558800,PG3022:0.0052496203)100:0.0009668271,PG4049:0.0127959288)100:0.0060040120,PG6243:0.0056826770)94:0.0012198853)43:0.0007239459,PG4042:0.0084782351)81:0.0023375961,PG4036:0.0069745141)82:0.0011684…
chr03_445	(PG6244:0.0000025750,(PG6148:0.0000025593,(((PG6002:0.0055082196,PG5068:0.0055883770)96:0.0035228911,(PG4017:0.0080506628,PG5076:0.0094071575)100:0.0032932017)96:0.0066124356,((PG4041:0.0093071071,((((PG5032:0.0051203343,PG3022:0.0060300114)67:0.0015485585,PG6243:0.0070094379)100:0.0019273006,(PG4042:0.0073881079,PG4036:0.0076080042)100:0.0019729678)100:0.0014987857,PG4049:0.0116339431)100:0.0025…
chr03_448	(PG6244:0.0000020020,PG6148:0.0000020020,(PG6055:0.0000020020,(PG6002:0.0046047872,(PG5068:0.0027443797,(((PG4041:0.0092669697,(PG4017:0.0090891665,((((PG5032:0.0043139239,PG3022:0.0048205145)100:0.0020172810,PG4042:0.0071891321)51:0.0010290066,(PG6243:0.0073389210,PG4036:0.0064129617)100:0.0029750982)53:0.0003995682,PG4049:0.0087137890)91:0.0008342782)94:0.0009989488)96:0.0014620408,((PG4032:0.0…
chr03_451	(PG6244:0.0022382552,(PG6148:0.0000020826,PG6055:0.0000020670)100:0.0023478243,(((((((PG6002:0.0032327255,PG5068:0.0039068662)100:0.0044735890,(PG4041:0.0070459420,(PG4017:0.0080264012,PG5076:0.0103602644)71:0.0005629271)100:0.0027551403)99:0.0008162647,PG4032:0.0128835717)100:0.0013203579,((((PG5032:0.0080761771,PG6243:0.0059811972)99:0.0017433024,PG3022:0.0085240146)53:0.0004633800,PG4042:0.009…
chr03_452	(PG6244:0.0157440663,((((((((PG6148:0.0000025949,PG6055:0.0000025949)100:0.0028242210,PG5068:0.0028929938)100:0.0033783136,PG6002:0.0054081417)100:0.0054316892,PG4041:0.0122953209)81:0.0013021357,(((PG4017:0.0087121146,PG5076:0.0087578668)65:0.0011856425,(((PG5032:0.0042252015,PG6243:0.0034337577)100:0.0016612015,PG3022:0.0066149035)87:0.0016392404,((PG4042:0.0079775655,PG4036:0.0069988980)68:0.0…
chr03_453	(PG6244:0.0071106847,((PG6148:0.0064053057,PG6002:0.0071613025)60:0.0029770982,(PG6055:0.0083439974,(((PG4041:0.0099470296,PG4017:0.0086171350)54:0.0010100841,((((((PG5032:0.0089356807,PG6243:0.0070727077)92:0.0012717629,PG3022:0.0059178746)99:0.0014655482,PG4042:0.0094041362)53:0.0004555351,PG4036:0.0058884600)92:0.0004845012,PG4049:0.0104327026)100:0.0014820763,PG5076:0.0054881922)100:0.0023431…
chr03_455	(PG6244:0.0026472755,((((PG6148:0.0051328234,PG6002:0.0054960124)100:0.0032363148,(PG4041:0.0149803104,(PG4017:0.0095734465,(((((PG5032:0.0092378816,PG6243:0.0071475093)90:0.0010993930,PG3022:0.0092320292)65:0.0004341599,(PG4042:0.0081867464,PG4036:0.0093844136)98:0.0018708022)100:0.0022097802,(PG4049:0.0105260029,PG5076:0.0102686281)100:0.0012264408)100:0.0037730576,((((Heinz:0.0002888883,LA2093…
chr03_457	(PG6244:0.0026507405,(PG6148:0.0045628206,((PG6002:0.0044671090,PG5068:0.0033376927)100:0.0035049958,(PG4041:0.0099323173,((((PG4017:0.0115550820,(((PG5032:0.0054582536,PG3022:0.0079759641)50:0.0007672930,PG6243:0.0050879315)52:0.0004924151,(PG4042:0.0077799604,PG4049:0.0135006805)84:0.0012208680)100:0.0026405339)97:0.0023737726,PG4036:0.0080344860)59:0.0012079444,PG5076:0.0077151702)73:0.0027127…
chr03_458	(PG6244:0.0041396375,((PG6148:0.0005807095,PG6055:0.0001541168)100:0.0041808760,(PG6002:0.0030014079,PG5068:0.0033438276)100:0.0022821866)100:0.0015921097,((PG4041:0.0089851644,(((((PG5032:0.0058726541,PG6243:0.0066240696)56:0.0005902888,PG3022:0.0088812670)99:0.0013365246,PG4042:0.0095038151)69:0.0018295083,PG4036:0.0079048901)100:0.0019403333,(((PG4049:0.0151806429,((((((PG3005:0.0074639494,PG4…
chr03_459	(PG6244:0.0061106532,(PG6148:0.0000021304,PG6055:0.0000021540)100:0.0048527698,(((PG6002:0.0093372301,(((PG4041:0.0158445867,(((Heinz:0.0020779118,LA2093:0.0015073183)100:0.0147672109,Spenn:0.0088076315)100:0.0401958609,((PG0019:0.0002790885,PG0009:0.0002917866)100:0.0205112874,(SP2271:0.0466336712,SME:0.0976381133)100:0.0302493103)100:0.0097946148)100:0.0046769064)85:0.0033386128,((PG4017:0.0091…
chr03_460	(PG6244:0.0029658251,(((PG6148:0.0000735528,PG6055:0.0000363272)100:0.0041095338,PG6002:0.0035690079)74:0.0005356921,(PG4041:0.0058715286,((PG4017:0.0087541627,(((PG5032:0.0062125048,PG3022:0.0087905373)99:0.0018038198,(PG6243:0.0063022580,PG4036:0.0065345289)46:0.0009119326)74:0.0004945135,(PG4042:0.0086797374,(PG4049:0.0126100314,(PG4032:0.0108929478,((((((PG3005:0.0045884364,PG4005:0.005270250…
chr03_461	(PG6244:0.0086321832,(((((PG6148:0.0000021268,PG6055:0.0000029919)100:0.0064171036,(PG6002:0.0037709234,PG5068:0.0054398912)100:0.0031536288)79:0.0021473307,(((PG5032:0.0068955561,(PG3022:0.0060715763,PG6243:0.0070025392)73:0.0007785900)80:0.0009296138,PG4042:0.0096215748)79:0.0009518715,PG4049:0.0096804342)100:0.0025560280)57:0.0012648415,((PG4032:0.0174365463,(((Heinz:0.0015172279,LA2093:0.0014…
chr03_462	(PG6244:0.0000024255,(((PG6148:0.0000026066,PG6002:0.0000022128)100:0.0036502164,PG5068:0.0054397791)72:0.0024533953,((PG4041:0.0076300521,PG4017:0.0084908189)83:0.0011788865,(((PG5032:0.0075647860,PG4042:0.0085635300)72:0.0008794231,PG4036:0.0072031402)88:0.0010162023,(((PG3022:0.0068462094,PG6243:0.0081117788)100:0.0019351706,(PG4049:0.0113024504,PG5076:0.0076791672)100:0.0017959278)99:0.001819…
chr03_463	(PG6244:0.0000022321,((PG6148:0.0000026218,PG6055:0.0000020295)43:0.0000020295,PG6002:0.0000026218)48:0.0000026500,(PG5068:0.0056910110,(PG4041:0.0077676551,((PG4017:0.0112759250,(PG4032:0.0186733039,((((((PG3005:0.0066984625,PG4005:0.0098940471)100:0.0057428076,PG6242:0.0140154006)80:0.0016558555,(PG4060:0.0116689421,PG3023:0.0133810195)56:0.0015735258)85:0.0017476384,PG3003:0.0143473148)100:0.0…
chr03_464	(PG6244:0.0000026081,((PG6148:0.0030818804,(PG5068:0.0073304188,((((PG4041:0.0083738760,PG4017:0.0079639766)96:0.0014009163,PG5076:0.0092658795)82:0.0011184913,((((PG5032:0.0080748345,(PG3022:0.0103948386,PG6243:0.0057288760)54:0.0014198996)75:0.0011885679,PG4036:0.0078641419)85:0.0010462441,PG4049:0.0128909274)47:0.0008073805,PG4042:0.0087001289)100:0.0020709413)71:0.0009427018,(PG4032:0.0134716…
chr03_465	(PG6244:0.0000024490,(((PG6148:0.0055983261,PG6002:0.0041037424)92:0.0011786431,((((PG4041:0.0071477685,PG4017:0.0070853681)75:0.0003330536,PG4042:0.0110374698)65:0.0005402225,((PG5032:0.0066140288,PG6243:0.0095404497)81:0.0014326309,PG3022:0.0071303821)100:0.0018299463)97:0.0006579133,(((PG4036:0.0076020125,PG4049:0.0118892148)100:0.0025806722,PG5076:0.0073895175)100:0.0071652763,((PG4032:0.0186…
chr03_466	(PG6244:0.0000026209,((PG6148:0.0073732566,(PG6002:0.0029552981,PG5068:0.0027232411)100:0.0016148458)94:0.0020183886,((PG4041:0.0098469880,(PG4017:0.0067619484,(((PG5032:0.0072007847,(PG3022:0.0068918132,PG6243:0.0060447935)95:0.0020833504)100:0.0050350292,PG4042:0.0083604795)30:0.0008078814,((PG4036:0.0056729527,PG4049:0.0102541220)94:0.0012322635,PG5076:0.0082699502)46:0.0006910916)68:0.0008383…
chr03_467	(PG6244:0.0001183965,(PG6148:0.0027559855,((PG6002:0.0025511811,PG5068:0.0027991762)100:0.0027453288,(PG4041:0.0084332175,(((PG4017:0.0078925617,PG5076:0.0063313419)96:0.0007248694,((((PG5032:0.0059686161,PG6243:0.0071204886)70:0.0010725154,PG3022:0.0064908195)100:0.0009890651,(PG4042:0.0078016562,PG4036:0.0055025345)98:0.0011477397)93:0.0003236746,PG4049:0.0098287406)99:0.0007654004)72:0.0004467…
chr03_468	(PG6244:0.0003623852,(((PG6148:0.0069201237,PG6002:0.0058679119)79:0.0022409785,((((PG4041:0.0117135708,(((PG5032:0.0067371485,PG6243:0.0056935843)97:0.0030427820,PG4049:0.0129812016)58:0.0006885278,PG4042:0.0121469885)95:0.0013818244)43:0.0015310118,PG4017:0.0132189232)53:0.0039945310,((PG3022:0.0107283911,PG4036:0.0093872800)80:0.0016458931,PG5076:0.0103600334)74:0.0005328871)48:0.0015089136,(P…
chr03_469	(PG6244:0.0040197455,(((PG6148:0.0038828758,PG6002:0.0029345444)100:0.0047841452,(PG4032:0.0108205876,(((((PG3005:0.0051268458,PG4005:0.0071787669)100:0.0020427162,PG6242:0.0095849529)100:0.0021845247,((PG4060:0.0089979727,PG3023:0.0081825696)88:0.0015932385,PG3003:0.0136484743)52:0.0010288158)100:0.0068755507,(((Heinz:0.0011458197,LA2093:0.0014276708)100:0.0142592912,Spenn:0.0110300204)100:0.045…
chr03_471	(PG6244:0.0010277344,(((PG6148:0.0079527313,PG6002:0.0073460389)79:0.0018854115,(((((PG4041:0.0112502287,PG4017:0.0104820277)88:0.0010900439,PG5076:0.0083922282)91:0.0008975310,PG4049:0.0133707159)94:0.0015559084,(((PG5032:0.0059358788,PG6243:0.0056798973)91:0.0010533850,PG3022:0.0071032410)99:0.0012805064,(PG4042:0.0071601896,PG4036:0.0071471254)100:0.0011511084)100:0.0033938234)99:0.0021743174,…
chr03_472	(PG6244:0.0000029840,(((((PG6148:0.0067165621,PG5068:0.0051643749)100:0.0038857553,PG4042:0.0119600431)63:0.0002640602,PG4017:0.0093503507)90:0.0011110556,(PG4041:0.0101995623,(((((PG5032:0.0055957384,PG3022:0.0049000978)100:0.0019197908,PG6243:0.0064328501)100:0.0022761508,(PG4036:0.0075963541,PG4049:0.0091297899)100:0.0018451542)100:0.0022798635,PG5076:0.0073011664)93:0.0016377323,(PG4032:0.011…
chr03_473	(PG6244:0.0000024300,(((PG6148:0.0030878015,PG5068:0.0040704053)98:0.0013745124,((PG4041:0.0065274820,PG4017:0.0072254747)75:0.0013434355,((((PG5032:0.0046676534,PG3022:0.0048214999)100:0.0020881117,((PG6243:0.0063701028,PG4042:0.0084365640)98:0.0013061286,(PG4036:0.0049960820,PG4049:0.0094576121)84:0.0009385681)45:0.0000020108)68:0.0020412323,(PG4032:0.0126530792,((((((PG3005:0.0055979534,PG4005…
chr03_474	(PG6244:0.0006749033,(((((PG6148:0.0071195021,(PG6002:0.0051112360,PG4041:0.0044414875)99:0.0031627798)100:0.0025691105,(((((PG5032:0.0058405928,(PG3022:0.0057384104,PG6243:0.0042494475)65:0.0015382132)93:0.0016582338,PG4042:0.0075936637)86:0.0013937752,PG4036:0.0081851668)72:0.0005491604,PG4049:0.0125060891)64:0.0019716732,PG5076:0.0090222496)100:0.0019797339)100:0.0027042220,((((PG4032:0.015694…
chr03_475	(PG6244:0.0086224490,(((((PG6148:0.0035627364,((PG6055:0.0000021207,PG6002:0.0000479161)100:0.0032359576,PG5068:0.0027780564)63:0.0006679465)100:0.0031276394,((PG4041:0.0058689972,PG4017:0.0063194460)99:0.0007078709,PG5076:0.0071869263)87:0.0004310109)100:0.0024978527,(PG4032:0.0111023995,((((((PG3005:0.0066437354,PG4005:0.0061891141)88:0.0019989470,PG3023:0.0074305467)82:0.0008236013,(PG6242:0.0…
chr03_478	(PG6244:0.0005744012,((PG6148:0.0027043951,PG6055:0.0052446237)59:0.0012994264,(PG5068:0.0061162369,((PG4041:0.0100955105,((PG5032:0.0079695507,(PG3022:0.0067609968,PG6243:0.0051076903)45:0.0005071494)91:0.0027865530,(PG4042:0.0087280686,((PG4036:0.0072264886,PG4049:0.0101173946)100:0.0016222996,(PG4032:0.0105103726,(((((PG3005:0.0045139668,PG4005:0.0055763199)100:0.0031326737,PG6242:0.0106141851…
chr03_479	(PG6244:0.0036172375,((PG6148:0.0000025906,PG6055:0.0000025906)82:0.0000020101,PG6002:0.0000026064)100:0.0033717095,(PG5068:0.0061028701,((PG4041:0.0105058527,((PG4017:0.0080899853,(((((PG5032:0.0056956464,PG6243:0.0055957273)100:0.0034628443,PG3022:0.0072953313)99:0.0016609334,PG4042:0.0076211434)57:0.0003106292,PG4049:0.0110281998)78:0.0009744097,PG4036:0.0090272852)100:0.0016833792)88:0.001144…
chr03_480	(PG6244:0.0002322645,PG6148:0.0002875546,(((PG6055:0.0000027808,PG6002:0.0000027808)100:0.0040731775,PG5068:0.0037402409)94:0.0024023153,(PG4041:0.0103055684,(((PG4017:0.0166458913,((((PG3005:0.0062323624,PG4005:0.0053910949)100:0.0030789059,PG6242:0.0107214285)100:0.0063159122,PG4060:0.0105517448)84:0.0035342208,(((PG3023:0.0098860906,PG3003:0.0146460713)99:0.0023674509,((PG1013:0.0047318091,PG1…
chr03_481	(PG6244:0.0000022300,PG6148:0.0000022143,(PG6055:0.0026190134,(((((((((PG6002:0.0108469389,PG4049:0.0113568712)99:0.0010486340,(PG4060:0.0079273351,PG3023:0.0080668172)100:0.0041212651)100:0.0024088068,(((((PG1013:0.0061562078,PG1008:0.0038666241)100:0.0033984249,PG6241:0.0149861511)100:0.0024304068,PG1011:0.0117433380)100:0.0042136646,((PG0019:0.0004473846,PG0009:0.0007406283)100:0.0141791418,(S…
chr03_482	(PG6244:0.0000022259,PG6148:0.0000026134,((PG6055:0.0061952905,PG5068:0.0061718319)100:0.0035032232,(PG6002:0.0056763673,(PG4041:0.0066803622,(PG4017:0.0091357887,((((PG5032:0.0052003086,PG6243:0.0060914332)97:0.0014083078,PG3022:0.0067957775)100:0.0018740136,PG4042:0.0099869033)99:0.0014717350,(((PG4036:0.0068485458,PG4049:0.0137444349)91:0.0016471858,(PG4032:0.0145817963,(((((PG3005:0.005298478…
chr03_483	(PG6244:0.0000026463,PG6148:0.0001507115,((PG6055:0.0064970294,((((((PG4041:0.0072765464,PG4017:0.0098055707)52:0.0025489907,((((PG5032:0.0069872687,PG3022:0.0068676871)90:0.0013809400,PG6243:0.0069867653)99:0.0016393176,((PG4042:0.0076117702,PG4049:0.0098315171)76:0.0008085722,PG4036:0.0092344364)65:0.0003368304)93:0.0015834026,PG5076:0.0087987274)98:0.0019541894)100:0.0060796537,(((PG1013:0.006…
chr03_487	(PG6244:0.0035831185,(PG6148:0.0050171481,((((PG6002:0.0131580292,(((PG4032:0.0121328564,(((PG1013:0.0070010260,PG1008:0.0054773291)100:0.0035652292,PG6241:0.0121202648)100:0.0037052647,PG1011:0.0166720664)100:0.0034836408)98:0.0013081873,(((Heinz:0.0033512494,LA2093:0.0037433626)100:0.0121751187,Spenn:0.0106049405)100:0.0313423539,((PG0019:0.0020215034,PG0009:0.0014988080)100:0.0172670163,(SP227…
chr03_492	(PG6244:0.0000029262,(PG6148:0.0000029262,PG6055:0.0000029262)93:0.0000029262,(((((PG6002:0.0066409563,PG4041:0.0064810477)65:0.0021913386,(((PG5032:0.0064888356,PG3022:0.0060463736)100:0.0013796505,PG4049:0.0132510314)39:0.0000021523,(PG4036:0.0067857943,PG5076:0.0066752020)66:0.0016172195)50:0.0008705719)65:0.0010039769,(PG4032:0.0103658785,(((((PG3005:0.0045462457,PG4005:0.0047776437)100:0.005…
chr03_493	(PG6244:0.0000025499,(PG6148:0.0000025499,PG6055:0.0000025499)90:0.0000025499,((PG6002:0.0091240316,((PG4041:0.0102049662,(PG4017:0.0124599608,PG4049:0.0152981896)78:0.0009332155)94:0.0037344944,(((PG5032:0.0091994434,PG3022:0.0104092366)99:0.0064213469,((PG6243:0.0091409241,PG4036:0.0134307583)88:0.0021634998,PG4042:0.0109922128)85:0.0029490349)93:0.0036320399,(PG5076:0.0224618808,((PG4032:0.022…
chr03_494	(PG6244:0.0000029283,(PG6148:0.0000028730,((((((PG6002:0.0050069801,PG5076:0.0056583822)100:0.0027766517,PG4041:0.0100489060)93:0.0008942297,PG4017:0.0079489819)100:0.0029983352,(PG4032:0.0187893153,((((((PG3005:0.0048809876,PG4005:0.0056473168)100:0.0046308637,PG3003:0.0110978236)100:0.0042302241,PG4060:0.0109011818)100:0.0043592127,PG3023:0.0225655160)55:0.0055467256,PG6242:0.0159682247)100:0.0…
chr03_495	(PG6244:0.0000028267,(PG6148:0.0000028267,((((PG6002:0.0027861480,PG5076:0.0034154208)100:0.0059847520,((PG5032:0.0066464633,(PG3022:0.0056930856,PG6243:0.0055102332)89:0.0018557950)100:0.0026069896,(PG4042:0.0074073488,PG4036:0.0084411863)100:0.0025701051)93:0.0011909037)99:0.0009583375,(((PG4041:0.0070297855,PG4017:0.0065760695)93:0.0003581750,PG4049:0.0111840503)100:0.0031207600,(((PG4032:0.01…
chr03_498	(PG6244:0.0000029204,(PG6148:0.0000029204,(((PG6002:0.0072205972,PG5076:0.0054643203)100:0.0041799609,(((PG4041:0.0087602157,PG4017:0.0113718275)98:0.0020450534,PG4049:0.0121308745)87:0.0012805902,(((((PG5032:0.0077670645,PG6243:0.0075512950)78:0.0019799275,PG4042:0.0102231413)53:0.0026984099,PG4036:0.0107674835)31:0.0003950459,PG3022:0.0119349299)100:0.0039173479,(((PG4032:0.0174657270,(PG4060:0…
chr03_499	(PG6244:0.0002376515,(PG6148:0.0000022114,PG6055:0.0000022114)100:0.0005558828,((((PG6002:0.0037549458,PG5076:0.0034395192)100:0.0030962149,PG4041:0.0107783188)93:0.0007005143,((PG4017:0.0087350375,(PG4032:0.0096973320,(((((PG3005:0.0050183449,(PG4005:0.0052605175,PG6242:0.0112817968)97:0.0017873931)97:0.0025334656,PG3003:0.0100918111)90:0.0007650360,(PG4060:0.0076002681,PG3023:0.0121734662)95:0.…
chr03_500	(PG6244:0.0034432400,((PG6148:0.0000023788,PG6055:0.0000396893)100:0.0063864234,((((PG6002:0.0052401251,PG5076:0.0052498340)100:0.0020469432,((((PG5032:0.0047480269,PG3022:0.0054186989)100:0.0015600902,PG4049:0.0115881772)55:0.0004924637,(PG6243:0.0057757326,PG4036:0.0061004329)99:0.0013494469)55:0.0002626216,PG4042:0.0101211847)98:0.0014804766)77:0.0005467370,PG4017:0.0074677983)95:0.0016657472,…
chr03_502	(PG6244:0.0049851840,((PG6148:0.0000829281,PG6055:0.0000021327)100:0.0028815709,PG5068:0.0037111637)99:0.0008627558,(((((((((PG6002:0.0034101521,PG5076:0.0033164175)100:0.0055240650,(PG4017:0.0072138342,(PG6243:0.0062093565,PG4036:0.0070615414)100:0.0008611928)100:0.0036287540)100:0.0024086071,(((PG1013:0.0077984378,PG1008:0.0082234225)97:0.0013166775,PG6241:0.0142432996)100:0.0010627140,PG1011:0…
chr03_503	(PG6244:0.0037483490,(PG6148:0.0000023674,PG6055:0.0014879827)100:0.0046095400,((((((PG6002:0.0078157671,((PG5032:0.0075319578,(PG3022:0.0072768834,PG6243:0.0066205329)52:0.0007011445)100:0.0014553244,((PG4042:0.0071438068,PG4036:0.0058920191)100:0.0010710747,PG4049:0.0109008372)97:0.0014833294)97:0.0021365628)99:0.0033803090,(PG4032:0.0131878173,((((((PG3005:0.0057693758,PG4005:0.0061894491)100:…
chr03_504	(PG6244:0.0056191512,(PG6148:0.0000028365,PG6055:0.0000023136)100:0.0056376894,((((((((PG6002:0.0061047879,PG5076:0.0072795889)100:0.0051685323,((PG5032:0.0070080362,PG6243:0.0092235598)68:0.0017288626,PG4042:0.0093345305)44:0.0003792631)54:0.0013966362,PG3022:0.0083731736)47:0.0003939169,(PG4036:0.0102904405,PG4049:0.0113210849)67:0.0014369702)100:0.0033560271,PG4017:0.0084903225)100:0.004662971…
chr03_505	(PG6244:0.0000020405,(PG6148:0.0000020405,PG6055:0.0000020405)92:0.0000023321,(((((PG6002:0.0015974636,PG5076:0.0024100043)100:0.0076449620,PG4017:0.0091617289)87:0.0015808751,((((PG5032:0.0090744817,PG3022:0.0077948924)97:0.0019393135,(PG6243:0.0112532845,(PG4042:0.0101397037,PG4036:0.0058036055)100:0.0051162220)97:0.0018550230)100:0.0033537863,PG4049:0.0233524549)56:0.0022132920,((PG4032:0.0158…
chr03_509	(PG6244:0.0038169617,((PG6148:0.0000020904,PG6055:0.0000020904)100:0.0022995946,PG5068:0.0051744047)97:0.0015126149,(((PG6002:0.0071780793,PG5076:0.0053688728)96:0.0025171878,((((PG4041:0.0055870675,((PG5032:0.0040352197,(PG3022:0.0083020073,PG6243:0.0068557707)100:0.0022859696)52:0.0008488291,PG4042:0.0075776476)99:0.0015179798)82:0.0010588359,PG4017:0.0063110516)75:0.0004935231,PG4049:0.0111664…
chr03_510	(PG6244:0.0054195771,(((PG6148:0.0050880628,PG5068:0.0068159433)99:0.0025289161,(((PG6002:0.0083745057,PG5076:0.0075277267)98:0.0034291930,((((PG5032:0.0075254101,PG3022:0.0087821191)76:0.0014363546,PG6243:0.0074229723)76:0.0005226053,(PG4042:0.0087435156,PG4036:0.0102692792)50:0.0005494855)100:0.0020831145,PG4049:0.0154775509)63:0.0019981255)34:0.0017827655,(PG4017:0.0113314560,(PG4032:0.0139152…
chr03_511	(PG6244:0.0001795532,(PG6148:0.0026549419,(((((PG6002:0.0025317603,PG5076:0.0012996071)100:0.0056939708,(PG4041:0.0065219740,PG4017:0.0103202098)97:0.0011521127)54:0.0007260904,(((((PG5032:0.0049643494,PG3022:0.0060880915)93:0.0004450741,PG6243:0.0044179669)100:0.0015446138,PG4042:0.0084673446)65:0.0003739966,PG4049:0.0142467889)45:0.0004643885,PG4036:0.0089235829)97:0.0018890879)51:0.0012404621,…
chr03_512	(PG6244:0.0016851393,(PG6148:0.0030043275,PG6055:0.0000023984)92:0.0016637293,(((((PG6002:0.0021441908,PG5076:0.0020354136)100:0.0057544223,PG4041:0.0098747659)91:0.0015308941,((((PG5032:0.0050777417,PG3022:0.0049997620)100:0.0032132068,(PG6243:0.0064508127,PG4042:0.0090290503)62:0.0008730843)36:0.0004384375,PG4036:0.0078351966)72:0.0009726595,PG4049:0.0109112148)100:0.0020585941)100:0.0018943121…
chr03_514	(PG6244:0.0022667291,(((PG6148:0.0041430808,PG6055:0.0045665675)100:0.0032994144,((PG6002:0.0091081316,PG5076:0.0063862253)100:0.0035564536,(((PG4017:0.0109700017,((PG4042:0.0102657134,PG4036:0.0072616808)99:0.0019029862,PG4049:0.0127885509)82:0.0004004316)89:0.0041270997,(PG5032:0.0059443387,(PG3022:0.0049960490,PG6243:0.0060169927)100:0.0017970388)100:0.0027924441)100:0.0040514946,(PG4032:0.012…
chr03_515	(PG6244:0.0004587649,(PG6148:0.0001531894,PG6055:0.0000024145)98:0.0003135926,(((((PG6002:0.0107693359,PG5076:0.0078180031)100:0.0036609589,PG4049:0.0133490218)73:0.0017883631,(PG5068:0.0112968194,PG4041:0.0152496582)21:0.0009695063)21:0.0014330632,((((PG5032:0.0082191993,PG4036:0.0121610705)88:0.0022987788,PG3022:0.0071411969)79:0.0015559197,PG6243:0.0061959418)100:0.0078553372,(((PG4042:0.01689…
chr03_516	(PG6244:0.0048771840,((PG6148:0.0024819555,PG6055:0.0016031887)100:0.0013514701,PG5068:0.0035507269)100:0.0019538923,(((PG6002:0.0022924020,PG5076:0.0025283249)100:0.0051425840,((PG4017:0.0076397189,((PG5032:0.0058445047,(PG3022:0.0064635589,PG6243:0.0046031410)84:0.0009548972)100:0.0019036265,(PG4042:0.0086325796,(PG4036:0.0068238619,PG4049:0.0099820810)78:0.0006198232)100:0.0020735447)100:0.001…
chr03_517	(PG6244:0.0021235340,(PG6148:0.0043480845,((((((PG6002:0.0012243697,PG5076:0.0019827661)100:0.0030540059,(PG5032:0.0073644267,(PG3022:0.0049299789,PG6243:0.0049864289)99:0.0006190538)63:0.0011446221)43:0.0003657488,PG4017:0.0058848064)69:0.0006043748,(((PG4042:0.0086404289,PG4036:0.0054844258)95:0.0007926782,PG4049:0.0090341571)100:0.0070550545,PG4032:0.0108732046)51:0.0012391772)98:0.0033973815,…
chr03_518	(PG6244:0.0069015900,((((PG6148:0.0051801902,PG5068:0.0058685005)96:0.0012345813,((PG6055:0.0061165411,PG4017:0.0153180822)93:0.0019483983,PG4041:0.0066260840)94:0.0060960230)86:0.0014311392,PG4036:0.0089010368)90:0.0040442913,(((PG4032:0.0129513937,((((PG3005:0.0049693934,(PG4005:0.0056600480,PG6242:0.0091033316)100:0.0073135547)93:0.0018661753,PG4060:0.0082952846)91:0.0015308478,PG3023:0.008132…
chr03_519	(PG6244:0.0052031687,(PG6148:0.0067854180,(PG6055:0.0056983931,(((PG6002:0.0059849417,PG5076:0.0048457197)100:0.0037234276,PG4041:0.0093128677)91:0.0010708794,((PG4017:0.0131220919,(PG4049:0.0178126267,(((PG4032:0.0151213026,(((Heinz:0.0010982377,LA2093:0.0017264798)100:0.0149691810,Spenn:0.0121866178)100:0.0440640338,((PG0019:0.0018145373,PG0009:0.0005431345)100:0.0189251111,(SP2271:0.0597194305…
chr03_520	(PG6244:0.0048595952,(((((PG6148:0.0019594512,PG6055:0.0034461977)100:0.0044143493,PG4041:0.0049909713)92:0.0008888780,(PG6002:0.0023026775,PG5076:0.0026147882)100:0.0052218576)52:0.0020240126,((PG5032:0.0042545267,((PG3022:0.0065275261,PG4042:0.0089026737)83:0.0010839088,PG6243:0.0049790994)51:0.0009291881)96:0.0015659180,PG4036:0.0077669568)72:0.0010829129)33:0.0007108917,(PG4017:0.0102926991,(…
chr03_521	(PG6244:0.0036980508,PG6148:0.0039913675,(PG6055:0.0068301025,(((((PG6002:0.0024283605,PG5076:0.0020273781)100:0.0079438289,((((PG5032:0.0094453125,PG3022:0.0093169910)84:0.0013292679,(PG6243:0.0078290914,PG4042:0.0084973006)93:0.0015601470)93:0.0011278492,PG4049:0.0172560762)55:0.0008120635,PG4036:0.0099843804)69:0.0017012489)50:0.0019771108,PG4017:0.0139879809)30:0.0005492264,(PG4041:0.01174835…
chr03_522	(PG6244:0.0058750634,((PG6148:0.0042645934,PG6055:0.0030819486)100:0.0016175108,PG5068:0.0060471614)86:0.0008290050,((((PG6002:0.0030549460,PG5076:0.0030797363)100:0.0043562537,((PG4041:0.0089786034,PG4017:0.0097686210)85:0.0014874551,((((PG5032:0.0057179820,PG3022:0.0053800648)96:0.0007531001,PG4042:0.0071061843)90:0.0006162030,PG6243:0.0060280454)92:0.0004688994,PG4036:0.0089310655)94:0.0015910…
chr03_523	(PG6244:0.0054378642,(PG6148:0.0044724348,(PG6055:0.0024689120,PG5068:0.0061286593)55:0.0007351818)100:0.0041981599,(((((PG6002:0.0063268899,PG5076:0.0065254991)100:0.0023661811,(PG4032:0.0131337999,(((((PG3005:0.0049931005,PG4005:0.0052949370)100:0.0046016334,PG3003:0.0101560929)90:0.0010949428,PG3023:0.0113405376)59:0.0008333299,(PG6242:0.0127570457,PG4060:0.0094509676)59:0.0007246782)100:0.003…
chr03_524	(PG6244:0.0000029340,(((((PG6148:0.0093838185,(((PG6002:0.0091728315,((PG5032:0.0051183044,PG6243:0.0054110060)100:0.0044392062,((PG3022:0.0078579472,(PG4042:0.0095455751,PG5076:0.0078764551)60:0.0006550441)56:0.0005921516,(PG4036:0.0071497687,PG4049:0.0134585513)98:0.0008398204)55:0.0003237979)61:0.0011817551)100:0.0014461472,PG4041:0.0128163763)65:0.0004771941,PG4017:0.0102296101)86:0.000806825…
chr03_525	(PG6244:0.0000022612,(PG6148:0.0064116060,(((((((((((PG6002:0.0036244847,PG5076:0.0046971690)100:0.0049750254,PG4017:0.0112066901)90:0.0027750260,PG4049:0.0132894008)90:0.0033548645,PG3023:0.0166088327)55:0.0021195093,(((PG1013:0.0073987864,PG1008:0.0070316955)100:0.0049528572,PG6241:0.0161915625)100:0.0018339913,PG1011:0.0125481159)100:0.0068856464)50:0.0021143209,((((PG3005:0.0062130226,PG4005:…
chr03_526	(PG6244:0.0040799110,(((PG6148:0.0065172342,PG4041:0.0074600844)100:0.0030694003,(((((PG6002:0.0032587051,PG5076:0.0049139630)100:0.0026089745,(PG5032:0.0090981344,PG3022:0.0064414477)100:0.0039494376)85:0.0017135885,((PG6243:0.0100593770,PG4042:0.0099940354)73:0.0012622454,PG4036:0.0087258403)73:0.0016524110)68:0.0005999670,PG4049:0.0150632894)87:0.0013942412,(PG4017:0.0088683331,(((PG4032:0.011…
chr03_527	(PG6244:0.0021588062,((PG6148:0.0027750199,PG6055:0.0044140372)88:0.0014792071,((((((PG6002:0.0044393067,PG5076:0.0043387728)100:0.0026373157,PG4042:0.0109314825)89:0.0017126590,PG4017:0.0088985687)36:0.0008001501,(PG4032:0.0144004626,((((((PG3005:0.0049272374,PG4005:0.0042091570)100:0.0049106206,PG6242:0.0101783956)100:0.0011478816,PG3003:0.0112046909)100:0.0022221737,(PG4060:0.0098895627,PG3023…
chr03_528	(PG6244:0.0057680433,(PG6148:0.0048701975,(PG6055:0.0080731676,((PG6002:0.0048959610,PG5076:0.0046646720)100:0.0038510004,((((PG4041:0.0103510031,(((PG5032:0.0061782000,PG6243:0.0062082812)100:0.0019269467,PG4042:0.0078496616)83:0.0008893195,PG3022:0.0085850778)94:0.0010645907)66:0.0006647617,(PG4036:0.0088130668,PG4049:0.0126279842)97:0.0020871913)59:0.0008221613,PG4017:0.0125903075)72:0.0006330…
chr03_530	(PG6244:0.0000022987,PG6148:0.0000020137,((PG6055:0.0054336834,PG5068:0.0040987362)58:0.0008337339,((((PG6002:0.0028962509,PG5076:0.0037755316)100:0.0060311509,((PG4017:0.0098928790,PG4049:0.0120580921)64:0.0013082665,((PG5032:0.0057531842,PG3022:0.0079977140)98:0.0019308957,(PG6243:0.0066799304,(PG4042:0.0110104201,PG4036:0.0067935313)99:0.0022148703)92:0.0035176157)87:0.0014179726)42:0.00044577…
chr03_531	(PG6244:0.0000020298,PG6148:0.0000020534,((PG6055:0.0061445909,PG5068:0.0037769500)79:0.0019117263,((PG6002:0.0069185352,PG5076:0.0031018828)100:0.0039399308,((PG4041:0.0068792414,(((((PG5032:0.0051152813,PG3022:0.0061134611)55:0.0006360048,PG6243:0.0068867467)89:0.0005104832,(PG4042:0.0119644269,PG4036:0.0050490974)98:0.0017596535)92:0.0003695184,PG4049:0.0136232855)70:0.0022059094,(((PG4032:0.0…
chr03_533	(PG6244:0.0003478533,((((PG6148:0.0070046508,PG4017:0.0094921527)50:0.0007840212,(((((PG6002:0.0032289792,PG5076:0.0047148056)100:0.0060140504,PG4049:0.0104081675)100:0.0018863106,PG4041:0.0108643199)66:0.0001219018,((((((PG3005:0.0052320374,PG4005:0.0065885288)100:0.0030975728,(PG6242:0.0109591054,PG4060:0.0096813110)69:0.0009973170)98:0.0024682778,PG3003:0.0162530632)83:0.0021059323,PG3023:0.01…
chr03_534	(PG6244:0.0030911464,((PG6148:0.0075514381,(((((PG6002:0.0026644259,PG5076:0.0037964271)100:0.0058949666,((((PG5032:0.0051886906,PG6243:0.0048162890)100:0.0021957564,PG3022:0.0077261581)78:0.0013455763,PG4042:0.0081808659)78:0.0014409858,PG4036:0.0075834243)100:0.0023231016)100:0.0033334351,(PG4017:0.0087767766,PG4049:0.0127659949)99:0.0015038885)50:0.0006126039,(PG4032:0.0118850139,(((((PG3005:0…
chr03_536	(PG6244:0.0031291270,((PG6148:0.0048674811,PG6055:0.0034355041)100:0.0037952868,((((PG6002:0.0048429567,PG5076:0.0067682300)100:0.0025803248,(PG4041:0.0081393308,PG4017:0.0067581944)73:0.0010559574)38:0.0004003097,((((PG5032:0.0052820755,PG3022:0.0097421511)93:0.0011113597,(PG6243:0.0061315484,PG4036:0.0055622556)95:0.0014877119)90:0.0009686449,PG4042:0.0081758035)95:0.0005726955,PG4049:0.0125573…
chr03_537	(PG6244:0.0051747705,(PG6148:0.0058808773,(PG6055:0.0087969586,(((((PG6002:0.0054089911,PG5076:0.0054785612)100:0.0022249009,PG4017:0.0074275771)72:0.0007038720,(((PG5032:0.0058003950,PG6243:0.0088290555)56:0.0008133428,(PG3022:0.0066695709,PG4036:0.0067000238)40:0.0006567147)52:0.0007168680,(PG4042:0.0115378486,PG4049:0.0131873158)88:0.0013162896)72:0.0008683036)75:0.0007681528,(PG4032:0.0114593…
chr03_538	(PG6244:0.0052309843,PG6148:0.0096706285,((PG6055:0.0068618361,(((PG6002:0.0053380487,PG5076:0.0038421396)100:0.0026468131,(((PG4041:0.0083200989,PG4049:0.0102782882)67:0.0005643263,(PG4032:0.0129646209,(((((PG3005:0.0044310940,PG4005:0.0065486716)100:0.0027417549,PG6242:0.0117116415)96:0.0012278994,(PG4060:0.0071230687,PG3023:0.0090170974)85:0.0018384207)100:0.0017835792,PG3003:0.0105141613)100:…
chr03_539	(PG6244:0.0047464087,(PG6148:0.0060980300,((PG6002:0.0011364514,PG5076:0.0008200078)100:0.0051892060,(PG4041:0.0066198947,(PG4017:0.0075277204,((((((PG5032:0.0018372799,PG3022:0.0024647374)100:0.0026591629,PG4036:0.0029268649)84:0.0005248160,PG6243:0.0067152557)92:0.0006788411,PG4042:0.0070394269)64:0.0002614159,PG4049:0.0102342183)100:0.0015405264,(PG4032:0.0105884265,((((((PG3005:0.0049182046,P…
chr03_540	(PG6244:0.0030662328,(PG6148:0.0045590632,(PG6055:0.0051130909,((((((PG6002:0.0032031749,PG5076:0.0072160414)100:0.0052468346,((((PG5032:0.0056974687,PG3022:0.0051120179)99:0.0013313266,PG6243:0.0067934199)70:0.0009013607,(PG4042:0.0076369937,PG4049:0.0084299620)87:0.0006748315)55:0.0002931946,PG4036:0.0098741984)100:0.0016001353)100:0.0028786066,PG4041:0.0084109026)100:0.0031605826,(((((PG3005:0…
chr03_541	(PG6244:0.0020593827,PG6148:0.0012938739,(PG6055:0.0071181183,(((((PG6002:0.0055330760,PG5076:0.0046504984)100:0.0038381801,PG4041:0.0083389986)97:0.0016456994,(PG4017:0.0092996640,((((PG5032:0.0069117085,PG6243:0.0060343733)83:0.0017869477,PG4049:0.0107776222)49:0.0003383418,PG4042:0.0093990246)63:0.0013514124,(PG3022:0.0089456993,PG4036:0.0077730592)63:0.0015253947)93:0.0013845052)97:0.00089878…
chr03_543	(PG6244:0.0000026774,PG6148:0.0000027088,((PG6055:0.0060522337,((((PG6002:0.0031650284,PG5076:0.0025014875)100:0.0047255969,(((PG5032:0.0053959812,PG6243:0.0052639059)93:0.0025526305,((PG4042:0.0112540952,PG4049:0.0088729826)90:0.0015205493,PG4036:0.0068948678)100:0.0020662535)73:0.0021583440,PG3022:0.0109219839)86:0.0021364482)57:0.0008376575,(PG4017:0.0114943804,(PG4032:0.0129980200,(((((PG3005…
chr03_544	(PG6244:0.0022613127,PG6148:0.0014333810,((((((PG6055:0.0070951195,PG4041:0.0072533593)100:0.0007600147,PG4049:0.0130993962)98:0.0011474631,(PG4032:0.0111313780,(((((PG3005:0.0095542493,(PG4005:0.0078434900,PG6242:0.0102425245)70:0.0011134029)95:0.0006522974,PG3003:0.0108870913)100:0.0037292215,(PG4060:0.0087328760,PG3023:0.0089587138)94:0.0025019859)64:0.0021203703,(((PG1013:0.0063055688,PG1008:…
chr03_546	(PG6244:0.0046084047,(((((((PG6148:0.0041983629,PG3022:0.0042177498)100:0.0019302146,(PG5032:0.0044128895,PG6243:0.0062655186)79:0.0006913125)99:0.0009971033,PG4036:0.0068486488)79:0.0006034309,PG4042:0.0080453997)100:0.0026268509,(PG4017:0.0083607761,(((PG4032:0.0159884641,((((PG3005:0.0085617287,PG4005:0.0093669205)97:0.0027570589,(PG6242:0.0109126158,PG3003:0.0131647131)89:0.0014384292)84:0.00…
chr03_551	(PG6244:0.0000567777,PG6148:0.0001121680,(((PG6055:0.0057572057,PG6002:0.0036394805)99:0.0014996449,PG5068:0.0047798256)100:0.0018706668,(PG4041:0.0087359687,(((PG4017:0.0097299847,((((PG5032:0.0059089873,PG3022:0.0072417442)93:0.0016402754,PG4036:0.0063899499)52:0.0004523688,PG4042:0.0078722021)75:0.0015054675,PG4049:0.0133051187)79:0.0018683435)53:0.0018687725,(((PG4032:0.0175966567,((((PG3005:…
chr03_552	(PG6244:0.0002450360,PG6148:0.0000600850,(((((((((((PG6055:0.0026362719,PG6002:0.0026455514)100:0.0042844508,PG5068:0.0078064482)100:0.0045592629,PG5076:0.0109629107)100:0.0008403257,PG4041:0.0082753136)100:0.0042731588,(PG4017:0.0112431997,(((PG4032:0.0158674947,(((PG1013:0.0061226043,PG1008:0.0065117667)100:0.0051370388,PG6241:0.0137402095)100:0.0064074529,PG1011:0.0147430235)100:0.0045307143)1…
chr03_553	(PG6244:0.0005305338,PG6148:0.0008075260,((((((((((PG6055:0.0034526560,PG6002:0.0034224322)100:0.0032159859,PG5068:0.0061508039)100:0.0022819269,(PG4032:0.0116157968,(((((((PG3005:0.0089573190,PG4005:0.0077048254)99:0.0020931957,PG6242:0.0106195384)72:0.0008872666,PG3023:0.0085070050)62:0.0020047951,PG4060:0.0092465860)89:0.0013341856,PG3003:0.0106993464)100:0.0082837218,(((Heinz:0.0016351559,LA2…
chr03_555	(PG6244:0.0019034075,(((((((PG6148:0.0104170742,(((PG6055:0.0037190886,PG6002:0.0044949950)100:0.0017612790,PG5068:0.0065241334)100:0.0029536286,(PG4032:0.0121430170,((((((PG3005:0.0056462902,PG4005:0.0046531502)100:0.0025182781,PG6242:0.0116915696)75:0.0021480742,(PG4060:0.0086163481,PG3023:0.0089926472)100:0.0030416579)64:0.0005497150,PG3003:0.0120170528)91:0.0026196172,(((PG1013:0.0065785086,P…
chr03_556	(PG6244:0.0064246659,(PG6148:0.0070218650,PG5068:0.0052688756)100:0.0038002852,((PG6055:0.0076575568,((((PG4041:0.0072755533,PG5076:0.0077271403)54:0.0012966461,(((PG5032:0.0073086651,PG6243:0.0068144441)76:0.0010177278,PG3022:0.0088309548)76:0.0006153433,((PG4042:0.0083467863,PG4036:0.0054613819)88:0.0007080169,PG4049:0.0093381540)86:0.0012165888)100:0.0038101164)75:0.0007506643,PG4017:0.0081902…
chr03_558	(PG6244:0.0014764914,((PG6148:0.0061759933,PG5068:0.0044738502)96:0.0016687475,((((PG6002:0.0077062981,PG4041:0.0088451419)66:0.0006796433,((PG5032:0.0057287632,PG3022:0.0068361044)98:0.0015339282,PG4042:0.0074027592)100:0.0035213255)80:0.0027198193,(PG4032:0.0113571960,((((((PG3005:0.0039453993,PG4005:0.0063352621)100:0.0025584578,PG6242:0.0081733850)100:0.0018560052,PG3003:0.0108927289)92:0.001…
chr03_559	(PG6244:0.0002338670,PG6148:0.0005057760,(((((((((PG6055:0.0067039115,(PG6002:0.0071098113,PG4041:0.0063498819)100:0.0027416171)100:0.0012522513,PG5076:0.0088414842)98:0.0016612975,(((PG3022:0.0088580366,PG6243:0.0049850085)75:0.0021615923,PG4042:0.0087326365)75:0.0014042844,(PG4036:0.0066260987,PG4049:0.0088540216)99:0.0012984641)75:0.0013232365)74:0.0020846527,PG4032:0.0103742100)41:0.001031833…
chr03_560	(PG6244:0.0000801273,(PG6148:0.0020060590,((PG6002:0.0082412065,((PG4041:0.0075491001,(PG4017:0.0079964306,(((((PG5032:0.0046049791,PG3022:0.0057122510)100:0.0011937481,PG6243:0.0051328686)100:0.0017900689,(PG4042:0.0068460175,PG4036:0.0087533991)66:0.0006422251)85:0.0010365660,PG4049:0.0108006876)62:0.0008308604,PG5076:0.0062904588)82:0.0009927308)60:0.0004542219)88:0.0013639541,(PG4032:0.013507…
chr03_562	(PG6244:0.0030961156,((((PG6148:0.0000020698,PG6055:0.0000917218)100:0.0116834133,(PG4032:0.0131867834,(((((((PG3005:0.0045982291,PG4005:0.0050243707)100:0.0059594624,PG3003:0.0136224200)41:0.0014297398,PG6242:0.0134167953)64:0.0016717792,PG4060:0.0103626273)68:0.0017220823,PG3023:0.0097307129)100:0.0080733203,(((Heinz:0.0018496026,LA2093:0.0019351555)100:0.0120984343,Spenn:0.0105558808)100:0.042…
chr03_563	(PG6244:0.0047433733,((PG6148:0.0000021145,PG6055:0.0000021145)100:0.0101823679,(((PG6002:0.0111836419,PG4041:0.0094657794)86:0.0027664700,(PG4032:0.0157226126,(((((((PG3005:0.0052031369,PG4005:0.0058674965)100:0.0058384510,PG6242:0.0121875307)91:0.0017578094,PG4060:0.0114699673)98:0.0021666273,PG3003:0.0142427977)98:0.0016722280,PG3023:0.0132160600)100:0.0052427023,(((PG1013:0.0055128061,PG1008:…
chr03_565	(PG6244:0.0066439356,(((PG6148:0.0000027804,PG6055:0.0000028117)100:0.0011898108,PG6002:0.0014672157)100:0.0045900103,PG5068:0.0044733262)97:0.0010753631,((((PG4041:0.0086045955,PG5076:0.0060689084)66:0.0001535294,(((PG5032:0.0061441671,PG6243:0.0050859909)58:0.0008902913,PG3022:0.0080777558)69:0.0006769226,(PG4042:0.0081149547,PG4036:0.0071885471)52:0.0004755266)96:0.0011653439)100:0.0016478011,…
chr03_566	(PG6244:0.0041821902,((PG6148:0.0000021449,PG6002:0.0000721941)72:0.0000021449,PG6055:0.0000351409)100:0.0036652473,(PG5068:0.0054168900,(PG4041:0.0085642648,((PG4017:0.0077982246,(((((PG5032:0.0055435127,PG4042:0.0076134192)57:0.0009397302,(PG6243:0.0049378449,PG4036:0.0042308013)85:0.0019900442)52:0.0004204658,PG3022:0.0076895606)55:0.0005132231,PG5076:0.0081546433)99:0.0009472427,PG4049:0.0099…
chr03_567	(PG6244:0.0000027279,(((PG6148:0.0000027279,PG6002:0.0000027279)83:0.0000027279,(((((PG4041:0.0044179156,(PG4017:0.0099253984,(PG4032:0.0131587593,((((((((PG3005:0.0053999098,PG4005:0.0079480136)83:0.0026421972,PG6242:0.0099350501)76:0.0011182343,PG3023:0.0105024471)78:0.0016774115,(PG4060:0.0106549958,PG3003:0.0130382976)82:0.0031821159)100:0.0107275521,(SP2271:0.0552297147,SME:0.1091924109)100:…
chr03_568	(PG6244:0.0045218663,(((PG6148:0.0000025761,PG6002:0.0000880318)84:0.0000021861,PG6055:0.0000025291)100:0.0043264250,(PG4041:0.0066298067,(((PG4017:0.0062020767,((((PG5032:0.0057752462,PG3022:0.0047605499)93:0.0004892289,PG6243:0.0057871963)100:0.0006462259,PG4042:0.0079698055)100:0.0016103388,(PG4036:0.0077963552,PG4049:0.0078546287)61:0.0005624996)86:0.0002408045)95:0.0007078186,PG5076:0.005621…
chr03_569	(PG6244:0.0076514975,(((PG6148:0.0002075873,PG6002:0.0000025317)99:0.0002056002,PG6055:0.0001039809)100:0.0099227604,(((PG4041:0.0087615276,PG4017:0.0087369753)100:0.0021341483,(PG4032:0.0137251758,((((((PG3005:0.0042024011,PG4005:0.0086988201)100:0.0035585878,PG6242:0.0111192102)100:0.0021673080,PG3003:0.0116191372)68:0.0011760027,(PG4060:0.0119520275,PG3023:0.0093730900)100:0.0038629023)100:0.0…
chr03_571	(PG6244:0.0036716419,((PG6148:0.0000024786,PG6055:0.0000588215)100:0.0044880627,PG6002:0.0020857966)100:0.0067869522,(PG5068:0.0037905629,((((PG4041:0.0060898262,PG4017:0.0100710926)75:0.0012547697,((((PG5032:0.0050306821,PG3022:0.0048060330)98:0.0007807454,PG6243:0.0063050916)99:0.0006457839,PG4042:0.0073426135)99:0.0010323808,(PG4036:0.0057796432,PG4049:0.0099256491)42:0.0003049615)100:0.005206…
chr03_572	(PG6244:0.0003330474,(((PG6148:0.0000027616,PG6055:0.0000023526)100:0.0056629523,PG5068:0.0040006763)100:0.0040526269,(PG4041:0.0121859915,(((PG4017:0.0111635991,PG5076:0.0121350044)96:0.0021694824,(((PG5032:0.0055604956,PG6243:0.0056765464)100:0.0016687482,(PG3022:0.0093347364,(PG4042:0.0069322222,PG4036:0.0073399805)100:0.0016559864)98:0.0012588466)95:0.0014373974,PG4049:0.0108242191)100:0.0027…
chr03_574	(PG6244:0.0000023540,(((PG6148:0.0000021270,PG6055:0.0007104382)100:0.0096732594,(PG4041:0.0091241832,(PG4017:0.0110026674,(((((PG5032:0.0043901556,PG6243:0.0045629052)82:0.0006982455,PG3022:0.0054004246)100:0.0049388339,(PG4042:0.0083486970,PG4036:0.0074492915)62:0.0015203642)100:0.0034252732,PG4049:0.0123240328)61:0.0017908263,(PG5076:0.0134350092,(((PG4032:0.0142799860,((((PG3005:0.0087011575,…
chr03_575	(PG6244:0.0000434226,((((PG6148:0.0101617346,(PG4032:0.0146739424,(((((((PG3005:0.0080927022,PG4005:0.0052645613)95:0.0025867540,PG6242:0.0111164833)60:0.0009552432,PG4060:0.0122252581)90:0.0019470440,PG3003:0.0136486367)71:0.0012513055,PG3023:0.0143310461)100:0.0073052230,(((Heinz:0.0013021019,LA2093:0.0013967615)100:0.0150569803,Spenn:0.0104471728)100:0.0393660899,((PG0019:0.0007349847,PG0009:0…
chr03_576	(PG6244:0.0000576639,((PG6148:0.0045306709,(PG5068:0.0044315921,(PG4041:0.0088329624,((PG4017:0.0091261355,(((((PG5032:0.0056862035,PG3022:0.0057165951)100:0.0022130706,(PG6243:0.0062322785,PG4036:0.0059562070)99:0.0013035283)99:0.0004275162,PG4042:0.0088463462)99:0.0010906459,PG4049:0.0134079708)99:0.0014768948,PG5076:0.0081607834)94:0.0011062970)49:0.0001625444,(PG4032:0.0129469933,((((PG3005:0…
chr03_577	(PG6244:0.0000028127,(((PG6148:0.0039334681,((((PG4041:0.0067468071,(((PG5032:0.0052462253,PG6243:0.0033316928)99:0.0013796728,PG3022:0.0046751680)98:0.0011996719,(PG4042:0.0081867401,(PG4036:0.0052953885,PG4049:0.0095217014)88:0.0014950081)39:0.0001817506)61:0.0006221018)59:0.0005378593,PG4017:0.0057457662)92:0.0007781108,PG5076:0.0051747449)96:0.0008420096,(PG4032:0.0092532661,(((((PG3005:0.004…
chr03_578	(PG6244:0.0000020691,((PG6148:0.0033143481,(PG6002:0.0033742287,PG5068:0.0031883413)99:0.0008030260)100:0.0022760231,((((PG4041:0.0069758732,PG5076:0.0064064960)76:0.0005622784,(PG4032:0.0084058469,((((((PG3005:0.0044466889,PG4005:0.0048954718)100:0.0031623802,(PG4060:0.0065041212,PG3023:0.0084759944)94:0.0007776764)91:0.0008791791,PG6242:0.0096776795)87:0.0009151112,PG3003:0.0089837282)100:0.004…
chr03_579	(PG6244:0.0006976439,(((PG6148:0.0077298131,(PG4041:0.0086810243,((PG4017:0.0079303669,((((PG5032:0.0070571834,PG3022:0.0064149214)70:0.0010036675,PG6243:0.0064688794)100:0.0015579368,((PG4042:0.0086893785,PG4036:0.0051668183)80:0.0006133408,PG4049:0.0092686380)52:0.0004942350)100:0.0026203634,((PG4032:0.0116565294,((((PG3005:0.0054646920,PG4005:0.0074177910)100:0.0032252633,PG6242:0.0089687586)1…
chr03_580	(PG6244:0.0019037108,(PG6148:0.0091381173,((((((PG6055:0.0099173420,(((PG5032:0.0065147285,(PG3022:0.0094314310,PG6243:0.0066754053)93:0.0013932754)95:0.0007443390,(PG4042:0.0084317112,PG4036:0.0071183846)98:0.0014975587)100:0.0016038080,PG4049:0.0134280220)100:0.0023773016)82:0.0010519037,PG5076:0.0106191579)100:0.0025245746,PG5068:0.0099754270)70:0.0043570162,(PG4032:0.0131659557,((((((PG3005:0…
chr03_581	(PG6244:0.0013547923,(((((PG6148:0.0076273822,PG4041:0.0062146620)100:0.0044077839,(((PG4032:0.0148884088,(((PG1013:0.0049464856,PG1008:0.0043129839)100:0.0060791660,PG6241:0.0157291718)100:0.0026162878,PG1011:0.0137575178)100:0.0049608327)96:0.0017613307,((((PG3005:0.0080147948,PG4005:0.0113506944)100:0.0023746414,PG6242:0.0115540313)97:0.0015782004,PG3023:0.0120123386)85:0.0017625368,(PG4060:0.…
chr03_582	(PG6244:0.0000841081,(((PG6148:0.0033884844,(((PG4041:0.0039896936,PG5076:0.0046522834)34:0.0007558760,((PG4017:0.0038337748,(PG5032:0.0039966875,PG6243:0.0018410871)81:0.0007470779)33:0.0001709468,(PG3022:0.0058963032,(PG4042:0.0052331563,PG4036:0.0037788354)100:0.0038708901)52:0.0021349603)39:0.0023094266)20:0.0012406496,((PG4049:0.0130832132,(((((((PG3005:0.0048034615,PG4005:0.0086272723)99:0.…
chr03_583	(PG6244:0.0000027450,((PG6148:0.0049612005,(PG4041:0.0066280320,((PG4017:0.0114545190,PG4049:0.0137625676)84:0.0027889657,((((((PG5032:0.0054883287,PG3022:0.0057574416)90:0.0008239373,PG6243:0.0073295360)98:0.0012448544,PG5076:0.0054207994)96:0.0014123670,PG4042:0.0094522951)100:0.0035258971,(((PG4032:0.0127007272,(((PG1013:0.0068965717,PG1008:0.0068221057)100:0.0053418985,PG6241:0.0134946084)92:…
chr03_584	(PG6244:0.0000020363,((PG6148:0.0082005071,(((PG4041:0.0067934863,(PG4017:0.0065398482,PG4049:0.0106922289)84:0.0005316087)95:0.0010393527,(((((PG5032:0.0048141117,PG6243:0.0044832988)99:0.0012029412,PG3022:0.0060907667)92:0.0005113110,PG5076:0.0065417419)100:0.0013153931,PG4042:0.0074655196)66:0.0004224001,PG4036:0.0063413922)100:0.0011359587)99:0.0011333036,(((PG4032:0.0138490062,(((Heinz:0.001…
chr03_589	(PG6244:0.0056794680,PG6148:0.0055076237,(((PG6055:0.0010937196,PG6002:0.0005774915)100:0.0035340077,PG5068:0.0028916828)99:0.0026805630,(PG4041:0.0084530985,((PG4017:0.0092506650,((((((PG5032:0.0062139659,PG6243:0.0053763537)100:0.0021078638,PG4042:0.0077394491)99:0.0006356911,PG3022:0.0065531429)99:0.0007786550,PG5076:0.0073862825)63:0.0005702244,PG4036:0.0085852423)92:0.0008488224,PG4049:0.011…
chr03_590	(PG6244:0.0038915921,((PG6148:0.0091040160,PG5068:0.0071024762)99:0.0026236781,(((PG4041:0.0097357121,(((((PG5032:0.0046053235,PG6243:0.0051932439)100:0.0017953416,PG3022:0.0080745369)100:0.0015457248,PG4042:0.0094373889)100:0.0014824381,PG4036:0.0096851122)95:0.0014696190,PG4049:0.0136916936)84:0.0023457414)44:0.0008291777,(PG4017:0.0099462538,PG5076:0.0102054109)66:0.0011386622)51:0.0014132026,…
chr03_591	(PG6244:0.0057122723,PG6148:0.0040294785,(((PG6055:0.0000021333,PG6002:0.0002564150)100:0.0052806045,PG5068:0.0076492371)100:0.0029050931,(PG4041:0.0095151646,((((PG4017:0.0100149068,PG4049:0.0177952729)91:0.0021910982,PG5076:0.0104818474)92:0.0022337831,(PG4032:0.0115432570,(((((PG3005:0.0080532936,PG6242:0.0113252203)100:0.0059676106,PG4005:0.0109632005)99:0.0024525093,(PG4060:0.0073577781,PG30…
chr03_592	(PG6244:0.0043884475,((PG6148:0.0056071589,PG4041:0.0067264204)100:0.0068156899,(((PG4017:0.0076077620,PG5076:0.0069622624)100:0.0020262775,PG4049:0.0134262971)54:0.0006051807,(((((PG5032:0.0048208282,PG3022:0.0059247196)83:0.0009428599,PG6243:0.0052107341)99:0.0020255514,PG4042:0.0094133318)69:0.0013632878,PG4036:0.0072715865)100:0.0028935644,((((PG4032:0.0139660186,((((Heinz:0.0008490043,LA2093…
chr03_593	(PG6244:0.0039559938,((PG6148:0.0047153742,(PG4041:0.0087251707,(((PG4017:0.0126504036,((PG5032:0.0071944304,PG3022:0.0056415828)94:0.0020443637,(PG4042:0.0068840741,PG4036:0.0073828908)98:0.0013098012)100:0.0017846911)63:0.0017566818,((PG6243:0.0091389600,PG5076:0.0113111860)71:0.0015691207,PG4049:0.0141708150)48:0.0009735349)64:0.0026749429,(PG4032:0.0138013296,((((((PG3005:0.0040725500,PG4005:…
chr03_594	(PG6244:0.0026811207,((PG6148:0.0057169607,((((PG4041:0.0088617300,PG5076:0.0080891478)67:0.0007804797,PG4017:0.0087307545)67:0.0003609378,((((PG5032:0.0054733971,PG3022:0.0060422139)100:0.0012633623,(PG6243:0.0068542188,PG4042:0.0075085960)98:0.0013916759)100:0.0022021695,PG4036:0.0072675039)100:0.0024721287,((((PG4032:0.0153982837,((PG1013:0.0059986170,PG1008:0.0054601486)100:0.0043728220,PG624…
chr03_595	(PG6244:0.0036812804,(PG6148:0.0065733052,(PG4041:0.0095838534,(((PG4017:0.0088948134,((((PG5032:0.0036559928,PG6243:0.0050568778)100:0.0016815841,PG3022:0.0072791069)95:0.0010913478,(PG4042:0.0077416208,PG4036:0.0065985382)95:0.0019544303)95:0.0018509134,PG5076:0.0072929071)100:0.0028644954)64:0.0006411294,PG4049:0.0119068563)59:0.0007294994,(PG4032:0.0115499157,(((((PG3005:0.0045190763,PG4005:0…
chr03_596	(PG6244:0.0033886889,(PG6148:0.0063611409,((PG6055:0.0002787232,PG6002:0.0000024843)100:0.0040166048,(PG4041:0.0087208192,((PG4017:0.0085198054,((((PG5032:0.0062413268,PG3022:0.0060247722)100:0.0014910182,(PG6243:0.0076027871,(PG4042:0.0089370271,PG4036:0.0075744429)100:0.0015752270)81:0.0025055015)98:0.0020159516,PG5076:0.0080405895)63:0.0012869661,PG4049:0.0118950238)37:0.0002522256)58:0.000604…
chr03_597	(PG6244:0.0034378191,((PG6148:0.0048264035,((PG4041:0.0085459544,(PG4032:0.0100188768,((((PG3005:0.0065753864,PG4005:0.0072357381)100:0.0042191188,((PG4060:0.0073721563,PG3023:0.0082475704)98:0.0023292687,PG3003:0.0138401899)91:0.0036703584)74:0.0013364363,PG6242:0.0125746268)100:0.0029273092,((((PG1013:0.0075181981,PG1008:0.0062574136)100:0.0042473502,PG6241:0.0147515614)100:0.0026986289,PG1011:…
chr03_599	(PG6244:0.0066616954,((PG6148:0.0089954495,((((PG6002:0.0019734347,PG5076:0.0022785442)100:0.0046056843,PG4041:0.0099867789)66:0.0004896799,((((PG5032:0.0042585195,PG6243:0.0055817731)95:0.0013422330,PG3022:0.0077798292)100:0.0013165466,(PG4042:0.0074732320,PG4036:0.0086106969)91:0.0014415098)96:0.0010414588,PG4049:0.0105948954)61:0.0002235253)98:0.0008309880,(PG4017:0.0084418797,(PG4032:0.013278…
chr03_601	(PG6244:0.0035261459,(((((PG6148:0.0000659555,PG6055:0.0001335235)100:0.0065506291,PG4041:0.0090806508)74:0.0011976217,((PG6002:0.0020380045,PG5076:0.0036197722)100:0.0057832163,PG4017:0.0088719998)65:0.0007665974)66:0.0006135408,(PG4032:0.0109180090,(((((PG3005:0.0052349856,PG4005:0.0050606353)100:0.0031689518,PG6242:0.0122605167)96:0.0013582048,(PG4060:0.0088694052,PG3023:0.0067031900)88:0.0011…
chr03_602	(PG6244:0.0016006152,(((PG6148:0.0011237201,PG6055:0.0016760438)100:0.0041381658,PG4041:0.0123969732)66:0.0005596060,(((PG6002:0.0037321136,PG5076:0.0034409927)100:0.0029520345,((((PG5032:0.0063289010,(PG3022:0.0062476532,PG6243:0.0054795472)57:0.0008272050)99:0.0014680161,PG4042:0.0073054211)82:0.0015880411,PG4036:0.0078823890)57:0.0009164358,(PG4049:0.0114567719,((PG4032:0.0096479661,(((((PG300…
chr03_603	(PG6244:0.0038050673,PG6148:0.0038894124,(((PG6055:0.0061073869,PG4017:0.0071463096)99:0.0007515402,(PG6002:0.0065745427,PG3022:0.0072401800)69:0.0008415444)69:0.0004640156,((((PG5068:0.0068833590,(PG4041:0.0065718314,PG5076:0.0057072349)69:0.0010475465)69:0.0008934539,(((PG5032:0.0042935954,PG6243:0.0048369784)100:0.0016485949,PG4042:0.0072331860)90:0.0007860549,PG4049:0.0104669308)86:0.00086720…
chr03_605	(PG6244:0.0019193386,(PG6148:0.0014875768,((((PG6055:0.0053508739,PG4017:0.0054272829)99:0.0004550532,(((PG5032:0.0023096425,PG6243:0.0031487271)100:0.0026835372,PG4042:0.0055095580)100:0.0007940528,PG4049:0.0077762859)100:0.0011080187)82:0.0006727895,(((PG6002:0.0004709051,PG5076:0.0006588700)100:0.0054487055,PG4041:0.0042479371)97:0.0005937969,(PG3022:0.0043227097,PG4036:0.0046720653)98:0.00072…
chr03_606	(PG6244:0.0003911445,PG6148:0.0000023173,((((PG6055:0.0013127137,PG6002:0.0031935122)98:0.0022663973,((((((PG4041:0.0029934117,PG3022:0.0042196415)100:0.0006426571,PG5076:0.0035914975)64:0.0001104989,PG4036:0.0039090199)98:0.0013434785,(PG5032:0.0041815241,PG6243:0.0032255792)100:0.0009321201)98:0.0012184965,(PG4042:0.0067639207,PG4049:0.0064295634)85:0.0004122350)69:0.0003352835,(((PG4032:0.0090…
chr04_003	(PG6244:0.0000024029,PG6148:0.0000024029,(((PG6055:0.0026142329,PG5068:0.0042044959)100:0.0019272049,(PG4041:0.0044908983,(PG4017:0.0063572355,((((((PG5032:0.0048034049,PG6243:0.0030665654)94:0.0007639864,PG3022:0.0046687772)100:0.0014126146,PG4042:0.0079214060)100:0.0010540177,PG4036:0.0065193727)97:0.0007460241,(PG4049:0.0101988481,(PG4032:0.0103297855,(((((PG3005:0.0024511426,PG4005:0.00376266…
chr04_004	(PG6244:0.0000020304,PG6148:0.0000020304,((((PG6055:0.0061776437,PG4041:0.0084648715)76:0.0014396712,((PG4017:0.0080925007,((((((PG5032:0.0043061351,PG3022:0.0043647043)100:0.0019628181,PG6243:0.0040906585)99:0.0013544462,PG4042:0.0094881244)100:0.0015656003,PG4036:0.0053544197)56:0.0018950029,PG5076:0.0070725690)34:0.0007706758,PG4049:0.0131335244)97:0.0008420983)97:0.0007071122,(PG4032:0.010049…
chr04_005	(PG6244:0.0000021997,(PG6148:0.0000028692,((PG6055:0.0069238417,((((((PG4041:0.0092073959,((PG5032:0.0058631018,PG3022:0.0074795831)96:0.0020920428,PG4042:0.0098115764)74:0.0010268681)68:0.0020548783,PG5076:0.0107081466)31:0.0014084891,(((PG4032:0.0107646272,((PG3005:0.0060339690,PG4005:0.0079678215)88:0.0021637210,((PG6242:0.0101280094,(PG4060:0.0057493193,PG3023:0.0076077043)92:0.0005151481)98:…
chr04_009	(PG6244:0.0028639000,(PG6148:0.0028258528,PG6002:0.0028669304)97:0.0004338220,((PG6055:0.0060776614,(PG4041:0.0095283073,(PG4017:0.0083884473,((((PG5032:0.0063440600,PG6243:0.0070383538)86:0.0005443466,((PG3022:0.0062850245,PG4036:0.0070194219)89:0.0010415001,(PG4042:0.0064929464,PG4049:0.0109926171)91:0.0009605904)98:0.0010000803)100:0.0020940068,PG5076:0.0092543083)100:0.0029989344,(PG4032:0.01…
chr04_012	(PG6244:0.0074279101,((PG6148:0.0013816405,PG6002:0.0019523216)100:0.0038039428,PG5068:0.0052484789)100:0.0028968910,(PG6055:0.0079112940,(PG4041:0.0102550544,((PG4017:0.0130215000,(((((PG5032:0.0053382452,PG3022:0.0068059538)100:0.0021907565,PG6243:0.0082490599)96:0.0017189846,PG4042:0.0103334483)96:0.0016829518,(PG4036:0.0089174345,PG5076:0.0091280784)49:0.0014145581)100:0.0024668004,PG4049:0.0…
chr04_013	(PG6244:0.0049330484,(((PG6148:0.0000023014,PG6002:0.0000023162)100:0.0088866604,PG5068:0.0078601691)91:0.0019608357,(((PG4041:0.0125861465,(((PG5032:0.0102583628,((PG3022:0.0083557447,PG6243:0.0070769528)96:0.0012629899,(PG4042:0.0075697701,PG4036:0.0100650958)93:0.0018504777)96:0.0038582431)92:0.0015628599,PG4049:0.0121886052)64:0.0011928813,(PG4032:0.0214968027,(((((PG3005:0.0106553024,PG4005:…
chr04_014	(PG6244:0.0028086799,((((PG6148:0.0010357238,PG6002:0.0007214132)100:0.0062226920,PG5068:0.0058465430)100:0.0028619289,(((PG5032:0.0087765764,(PG4042:0.0087207140,PG4036:0.0074306082)42:0.0012007824)49:0.0007472764,((PG3022:0.0073076348,PG6243:0.0075146344)100:0.0026764768,(PG4049:0.0123211272,((PG4032:0.0134738085,((((PG3005:0.0059463258,PG4005:0.0053028099)100:0.0034033534,PG6242:0.0107807207)1…
chr04_021	(PG6244:0.0001139969,(PG6148:0.0000025773,PG6055:0.0000025773)100:0.0004471281,(((((((PG6002:0.0047586863,PG5076:0.0081541990)100:0.0019936339,(PG5032:0.0040341950,PG3022:0.0057961757)100:0.0031463301)98:0.0012297984,(PG6243:0.0075820517,PG4036:0.0067264666)89:0.0013891423)75:0.0009939016,PG4042:0.0091996825)100:0.0018232036,((PG4041:0.0121777148,((PG4032:0.0165278813,((PG1013:0.0102992402,PG1008…
chr04_024	(PG6244:0.0000020407,PG6148:0.0000020250,(PG6055:0.0021179786,((((PG6002:0.0088168515,PG5076:0.0089094844)100:0.0027445265,(PG4041:0.0116558520,(((((PG4036:0.0110404627,PG4049:0.0123192410)74:0.0029521043,PG4032:0.0130736159)69:0.0011450794,(((PG1013:0.0084515150,PG1008:0.0071339231)100:0.0025064515,PG6241:0.0130600883)100:0.0043063051,PG1011:0.0117725450)100:0.0051813605)55:0.0018265786,((((Hein…
chr04_026	(PG6244:0.0034954959,((((PG6148:0.0000029915,PG6055:0.0001066285)100:0.0117872837,((PG4032:0.0133057366,((((PG3005:0.0060556613,PG4005:0.0080189818)100:0.0034931532,PG6242:0.0125935388)97:0.0015847213,(PG4060:0.0119543481,PG3023:0.0115943033)82:0.0011685880)100:0.0015217306,PG3003:0.0124838869)94:0.0012056979)72:0.0011295188,((((PG1013:0.0068501460,PG1008:0.0057008007)100:0.0043075268,PG6241:0.01…
chr04_027	(PG6244:0.0059033806,(PG6148:0.0000024494,PG6055:0.0006315770)100:0.0073939364,(((((PG6002:0.0057674232,PG5076:0.0071755162)100:0.0046530359,(((PG5032:0.0084633730,(PG6243:0.0075147572,(PG4042:0.0139648274,PG4036:0.0079731843)61:0.0006001492)50:0.0003854639)49:0.0004609845,PG3022:0.0117950230)60:0.0009953734,PG4049:0.0156863258)99:0.0026386521)99:0.0017642041,((((((PG3005:0.0073839762,PG6242:0.01…
chr04_028	(PG6244:0.0008818228,PG6148:0.0007358028,(PG6055:0.0047596271,((((PG6002:0.0045282858,PG5076:0.0046040512)100:0.0055378197,((PG4041:0.0128787439,PG4017:0.0123717231)82:0.0017462790,((PG4032:0.0103259790,PG3023:0.0136736470)79:0.0021260842,((((PG3005:0.0150668375,(PG4005:0.0085225906,PG6242:0.0145810731)87:0.0023409983)60:0.0014207024,PG4060:0.0108231774)99:0.0026707458,((((PG1013:0.0090516383,PG1…
chr04_029	(PG6244:0.0059037631,((PG6148:0.0021392963,PG6055:0.0028466123)100:0.0083175106,((((PG6002:0.0078636331,PG5076:0.0053477272)100:0.0074816738,(PG4017:0.0117500011,(((((PG5032:0.0063236627,PG3022:0.0084591976)100:0.0018293420,PG4036:0.0088022475)100:0.0032383889,PG4042:0.0096013076)59:0.0007454631,PG6243:0.0091713844)100:0.0029585977,PG4049:0.0132988175)94:0.0019833638)62:0.0016514570)57:0.00119179…
chr04_037	(PG6244:0.0049349778,((PG6148:0.0086874934,(((((PG6002:0.0060299494,PG5076:0.0057845910)100:0.0046491930,(((PG5032:0.0065641847,PG3022:0.0060348957)97:0.0018196290,(PG6243:0.0056364225,PG4036:0.0088628049)83:0.0063539517)51:0.0020790378,(PG4042:0.0108844556,PG4049:0.0116307690)80:0.0026984236)71:0.0020659694)59:0.0017151661,PG4041:0.0146661201)54:0.0010794480,(PG4032:0.0130192325,(((((PG3005:0.00…
chr04_038	(PG6244:0.0045915765,((((((PG6148:0.0100395953,((((((PG3005:0.0084744451,PG4005:0.0076787133)87:0.0011537943,PG6242:0.0114194623)100:0.0019715541,PG4060:0.0102039044)99:0.0012464807,(PG3023:0.0091665041,PG3003:0.0111753611)99:0.0009069636)100:0.0046140013,(((PG1013:0.0067077461,PG1008:0.0061184746)100:0.0037112831,PG6241:0.0145963769)100:0.0006707242,PG1011:0.0088265030)100:0.0046243661)100:0.001…
chr04_039	(PG6244:0.0066778716,((((PG6148:0.0092359016,PG4017:0.0103868892)100:0.0036364348,(((PG6002:0.0071007430,PG5076:0.0081355095)97:0.0017711533,(((PG5032:0.0064787654,PG4036:0.0099776238)51:0.0014093667,(PG4042:0.0090645218,PG4049:0.0130169507)52:0.0006085311)59:0.0008066923,(PG3022:0.0088231997,PG6243:0.0064868407)99:0.0011981740)100:0.0052504417)100:0.0033483050,((PG4032:0.0127328250,(((((PG3005:0…
chr04_042	(PG6244:0.0023826611,((PG6148:0.0001879754,PG6055:0.0001919847)100:0.0041170979,PG5068:0.0038977198)94:0.0003863151,(((((((((((PG6002:0.0026820054,PG5076:0.0044105223)100:0.0050114692,(PG5032:0.0056944388,PG3022:0.0055897819)81:0.0010190810)100:0.0018840920,PG4036:0.0068541142)100:0.0046399567,PG6243:0.0060774260)87:0.0021687032,PG4042:0.0068158095)98:0.0026976412,PG4049:0.0195683523)81:0.0009682…
chr04_043	(PG6244:0.0032647507,PG6148:0.0000023147,(PG6055:0.0014302985,(((((((PG6002:0.0027659301,PG5076:0.0019491031)100:0.0036228991,((PG5032:0.0064914075,(PG6243:0.0064205778,PG4036:0.0067966204)63:0.0014421320)49:0.0002256483,PG3022:0.0044056793)99:0.0021198962)92:0.0008901259,PG4042:0.0081346937)58:0.0009184790,PG4049:0.0122863889)82:0.0020078250,(PG4041:0.0076737382,(PG4032:0.0169558509,((((((PG3005…
chr04_044	(PG6244:0.0000024167,PG6148:0.0000024167,(PG6055:0.0000024324,((((((PG6002:0.0074563569,PG5076:0.0034170188)93:0.0048646350,((PG5032:0.0109181716,(PG3022:0.0083022561,PG6243:0.0017547929)86:0.0009499245)78:0.0060753333,((PG4042:0.0061746882,PG4049:0.0096650211)99:0.0057134616,PG4036:0.0047857551)70:0.0019885603)68:0.0027359611)96:0.0038770813,PG4017:0.0074873681)96:0.0054773703,(PG4041:0.02388516…
chr04_047	(PG6244:0.0045584537,(PG6148:0.0077066577,((((PG6002:0.0083797395,PG5076:0.0080221026)96:0.0018440161,(PG4041:0.0085004338,PG4017:0.0081559935)93:0.0010558414)98:0.0010914035,((((PG5032:0.0084882468,PG4042:0.0082373546)62:0.0019424635,((PG3022:0.0081052426,PG6243:0.0076353393)63:0.0013525443,PG4036:0.0093812603)66:0.0010307934)100:0.0028502220,PG4049:0.0135411168)100:0.0016968361,(PG4032:0.012974…
chr04_048	(PG6244:0.0000027233,(PG6148:0.0056818784,((((PG6002:0.0036036227,PG5076:0.0023792759)100:0.0044827765,PG4017:0.0068231106)86:0.0006844216,(PG4041:0.0062609973,(((((PG5032:0.0063370614,PG4042:0.0071314981)64:0.0005851335,PG4049:0.0146292592)65:0.0007031154,(PG3022:0.0043124010,PG6243:0.0058455254)100:0.0024686180)99:0.0012617277,PG4036:0.0073847004)99:0.0017376551,(PG4032:0.0101128512,((((PG3005:…
chr04_050	(PG6244:0.0000026697,(PG6148:0.0004120803,((((PG6002:0.0023020558,PG5076:0.0024423851)100:0.0059457993,PG5068:0.0074827632)81:0.0004692441,(((((PG5032:0.0068487920,PG4042:0.0073108989)93:0.0011710854,(PG3022:0.0080638348,PG6243:0.0057576726)93:0.0013634424)98:0.0014926861,PG4036:0.0082428005)72:0.0011506335,PG4049:0.0143316841)93:0.0008842387,(PG4032:0.0127632123,((((PG3005:0.0063261574,PG4005:0.…
chr04_051	(PG6244:0.0004635543,(PG6148:0.0044407385,((((((PG6002:0.0087983513,PG5076:0.0081579568)100:0.0076005486,PG4017:0.0155960273)99:0.0019323443,(PG4032:0.0210376362,(((((PG3005:0.0091428979,PG4005:0.0116491959)100:0.0047479837,PG6242:0.0158175100)100:0.0037063596,PG3003:0.0218293283)64:0.0032477139,(PG4060:0.0195457234,PG3023:0.0161490073)100:0.0038051466)57:0.0033679700,((((PG1013:0.0149409046,PG10…
chr04_058	(PG6244:0.0082774696,(((((PG6148:0.0012696890,PG6055:0.0002026919)100:0.0195142967,(((PG3005:0.0105852609,PG4005:0.0107341086)100:0.0046504031,PG3003:0.0161363905)100:0.0059616508,((((PG6242:0.0216184725,(PG4060:0.0083031200,PG3023:0.0071297072)100:0.0055143477)100:0.0047845974,(((Heinz:0.0015166131,LA2093:0.0019468508)100:0.0142503734,Spenn:0.0115438619)100:0.0384905366,(PG0019:0.0003986423,PG00…
chr04_060	(PG6244:0.0052479043,(PG6148:0.0047833186,PG6055:0.0019380450)100:0.0046570022,((((((PG6002:0.0113905511,PG4042:0.0092851345)92:0.0012342420,(((PG5032:0.0072841152,PG5076:0.0078712747)92:0.0019760125,PG3022:0.0058980840)100:0.0049416444,(PG6243:0.0032917266,PG4036:0.0056139482)100:0.0030117727)96:0.0021353767)100:0.0036517028,PG4032:0.0169882075)82:0.0035482314,((PG4041:0.0136885585,PG4049:0.0200…
chr04_062	(PG6244:0.0002149217,PG6148:0.0000023631,(((((PG6055:0.0093845269,(PG5068:0.0069946995,PG4049:0.0119027196)62:0.0009532284)100:0.0036053808,((((PG6002:0.0169025090,PG4036:0.0091143131)64:0.0009492753,(PG5032:0.0061107476,PG3022:0.0053610164)100:0.0025776823)68:0.0035108161,(PG6243:0.0049895955,PG4042:0.0072103322)100:0.0041723274)66:0.0023932001,PG5076:0.0066581916)70:0.0061809716)41:0.0005219463…
chr04_064	(PG6244:0.0045398516,((PG6148:0.0000025315,PG6055:0.0000027276)100:0.0035685297,PG5068:0.0054816739)93:0.0030132538,((((((PG6002:0.0074446322,PG5076:0.0060534498)97:0.0020240040,(PG4042:0.0080948494,PG4036:0.0076470243)100:0.0032983611)61:0.0005244575,((PG5032:0.0064288591,PG3022:0.0057839426)68:0.0012541396,PG6243:0.0069443817)100:0.0021714444)100:0.0042194181,(PG4049:0.0165408908,(PG4032:0.0154…
chr04_065	(PG6244:0.0075973545,((PG6148:0.0000024043,PG6055:0.0000023886)100:0.0065847320,(((((((PG6002:0.0054457827,PG4036:0.0091945360)100:0.0032334363,PG4042:0.0081403224)100:0.0048708925,(PG3022:0.0097109522,PG4049:0.0158104582)92:0.0045234755)90:0.0021470198,(((((PG4032:0.0156591911,((PG3005:0.0102596473,PG4005:0.0108829632)89:0.0018989911,PG3003:0.0136286511)70:0.0016691603)99:0.0032465284,((Heinz:0.…
chr04_069	(PG6244:0.0136999826,((((((((PG6148:0.0000020208,PG6055:0.0000696540)100:0.0093269893,PG5068:0.0077350434)79:0.0064236256,(PG6002:0.0084722311,PG5076:0.0034017480)100:0.0030263990)61:0.0023151566,(PG4041:0.0111216757,PG4017:0.0093449794)94:0.0017428534)72:0.0012948480,(PG5032:0.0079525832,PG6243:0.0054462123)96:0.0016882415)77:0.0050653936,PG3022:0.0094284920)47:0.0004677946,(PG4042:0.0090452096,…
chr04_070	(PG6244:0.0062723354,(((PG6148:0.0001005575,PG6055:0.0001001105)100:0.0050702059,PG4041:0.0068178746)100:0.0034456476,(((((PG6002:0.0051078759,PG5076:0.0051706677)100:0.0043138116,(PG3022:0.0093817299,PG6243:0.0070812671)92:0.0028324504)61:0.0019562254,((PG5032:0.0071454147,PG4042:0.0092870385)50:0.0010968635,(PG4036:0.0113737357,PG4049:0.0117615757)43:0.0014648448)96:0.0034198538)45:0.0010649705…
chr04_072	(PG6244:0.0051178501,((PG6148:0.0006288632,PG6055:0.0008791741)100:0.0071268763,(((((PG6002:0.0055059861,PG5076:0.0090867489)100:0.0046009763,((((PG5032:0.0070805087,PG4042:0.0088339523)95:0.0027935884,PG3022:0.0089554099)100:0.0043847434,(PG6243:0.0069246768,PG4036:0.0078897128)88:0.0031626905)91:0.0015501332,PG4049:0.0123783930)92:0.0016317082)85:0.0015216853,PG4017:0.0112378286)84:0.0023762810…
chr04_075	(PG6244:0.0000020006,PG6148:0.0000029854,((((PG6055:0.0037922696,PG5068:0.0062941852)100:0.0042275180,(PG6002:0.0030030362,PG5076:0.0042768762)100:0.0044005649)98:0.0017149720,(((((PG4017:0.0148954005,((PG5032:0.0055794925,(PG3022:0.0046064472,PG6243:0.0064417453)84:0.0008367840)75:0.0004467901,PG4042:0.0065671055)100:0.0068969440)85:0.0037269190,(((((PG3005:0.0056528566,PG6242:0.0146884821)60:0.…
chr04_077	(PG6244:0.0027078058,((PG6148:0.0015746802,PG6055:0.0018033356)100:0.0049631119,PG5068:0.0044025732)100:0.0052314405,(((((((PG6002:0.0014631016,PG5076:0.0020243167)100:0.0041377961,((PG5032:0.0037901107,PG3022:0.0018760779)98:0.0011313302,PG6243:0.0039703087)100:0.0018184269)59:0.0004936218,PG4036:0.0056698213)41:0.0000029323,PG4042:0.0083344369)86:0.0008430445,PG4049:0.0127702500)100:0.002356230…
chr04_078	(PG6244:0.0000670195,((PG6148:0.0079054013,PG5068:0.0070450810)100:0.0048211627,((((PG6002:0.0026981249,PG5076:0.0040713303)100:0.0080019123,(PG4032:0.0125899121,((((((((PG3005:0.0062270169,PG4005:0.0070480676)64:0.0011690737,PG6242:0.0104681725)100:0.0020612741,PG3023:0.0107893423)92:0.0011339878,PG4060:0.0171534392)55:0.0008577637,PG3003:0.0126122187)76:0.0034773611,((PG1013:0.0102278967,PG1008…
chr04_079	(PG6244:0.0037462149,((PG6148:0.0091824808,(((((((PG6002:0.0029231911,PG5076:0.0026678914)100:0.0068555194,((PG5032:0.0062957690,PG4042:0.0105389504)98:0.0012281389,PG6243:0.0105475602)58:0.0007955684)66:0.0020540042,PG3022:0.0098568282)50:0.0004310066,(PG4036:0.0073018493,PG4049:0.0120415104)100:0.0071994059)68:0.0013059875,(PG4032:0.0166090355,(((((((PG3005:0.0052687970,PG4005:0.0079966137)100:…
chr04_080	(PG6244:0.0106558858,(PG6148:0.0100622161,PG5068:0.0073376889)63:0.0024761525,((((((((PG6055:0.0095070291,PG4017:0.0124888172)100:0.0047911050,PG4049:0.0241821958)90:0.0016874210,((((((PG3005:0.0057372122,PG4005:0.0070080169)100:0.0059248100,(PG6242:0.0135231625,PG3023:0.0126982130)57:0.0014274647)64:0.0011799456,PG4060:0.0145290154)73:0.0012835778,PG3003:0.0133984497)89:0.0017743883,(((PG1013:0.…
chr04_081	(PG6244:0.0070975218,(PG6148:0.0058816440,(((((PG6002:0.0002767843,PG5076:0.0008541414)100:0.0035506118,((((PG5032:0.0036554622,PG3022:0.0057531654)80:0.0011452586,PG6243:0.0069482000)97:0.0010106737,PG4042:0.0081197944)97:0.0017718649,(PG4036:0.0069496906,PG4049:0.0067104098)59:0.0008187502)43:0.0003224521)93:0.0017457124,(PG4017:0.0102808139,(PG4032:0.0145835566,((((PG3005:0.0051248568,PG4005:0…
chr04_082	(PG6244:0.0036913618,PG6148:0.0028500965,((PG6055:0.0059388647,PG5068:0.0031080146)52:0.0015187717,((((((PG6002:0.0020495777,PG5076:0.0027247543)100:0.0094574470,PG4049:0.0156776663)96:0.0035616813,(((PG5032:0.0042654897,PG3022:0.0079841399)100:0.0024664842,PG6243:0.0072988014)100:0.0027791798,(PG4042:0.0118083626,PG4036:0.0101247154)87:0.0011838757)100:0.0029653579)82:0.0005932314,PG4041:0.01270…
chr04_086	(PG6244:0.0153709669,(PG6148:0.0000029659,PG6055:0.0008423542)100:0.0054783964,(((((((PG6002:0.0149362995,PG5032:0.0093355242)84:0.0021106021,(PG6243:0.0071866366,PG4036:0.0105253899)98:0.0017319539)84:0.0048823223,((PG4017:0.0188234839,PG5076:0.0150897732)69:0.0035841434,((((PG4032:0.0242476285,((PG3005:0.0043670946,PG3023:0.0097036408)100:0.0072382305,PG4005:0.0089799153)100:0.0068057114)39:0.0…
chr04_088	(PG6244:0.0033875092,((PG6148:0.0000022240,PG6055:0.0000024574)100:0.0054267493,((((PG6002:0.0057012624,PG5076:0.0078159453)98:0.0040038257,PG4017:0.0086726218)94:0.0043453738,((PG4041:0.0091940509,(((PG4032:0.0167735145,(((PG3005:0.0076416020,(PG4005:0.0105311169,PG6242:0.0128300158)80:0.0021466151)99:0.0027341037,(PG4060:0.0146772586,PG3023:0.0166568328)91:0.0016446638)90:0.0022726875,PG3003:0.…
chr04_089	(PG6244:0.0081172089,(((PG6148:0.0000026489,PG6055:0.0008364639)100:0.0051786089,PG5068:0.0023992381)92:0.0005961171,PG4041:0.0070316221)93:0.0003027322,((((((PG6002:0.0019366423,PG5076:0.0017575092)100:0.0063034881,PG3022:0.0073268425)90:0.0018923475,(PG4049:0.0122798216,((((((PG4032:0.0107087052,((PG3005:0.0045906949,PG4005:0.0073436075)93:0.0017901845,PG6242:0.0093636042)94:0.0014986164)48:0.0…
chr04_090	(PG6244:0.0052598677,((PG6148:0.0030400745,PG6055:0.0033507005)100:0.0037506137,(((((PG6002:0.0043840007,PG5076:0.0056005654)100:0.0029237449,PG4041:0.0100298573)91:0.0011639814,PG4017:0.0096444559)87:0.0011789545,((((PG5032:0.0070155912,PG6243:0.0056766458)70:0.0010454853,PG3022:0.0089000496)70:0.0007586175,(PG4042:0.0096897293,PG4036:0.0074874112)37:0.0005928773)88:0.0007459531,PG4049:0.0100031…
chr04_091	(PG6244:0.0119396431,(((PG6148:0.0110269827,PG5068:0.0098032907)82:0.0023521916,(PG4041:0.0129088044,((PG5032:0.0068967359,PG3022:0.0065598266)100:0.0033916765,PG4036:0.0086882922)100:0.0033948488)58:0.0011333019)81:0.0035555227,PG6055:0.0115085757)84:0.0022417425,(((PG6002:0.0032255143,PG5076:0.0032510089)100:0.0063591780,PG6243:0.0101015816)96:0.0018277278,((PG4017:0.0098043152,(PG4032:0.014880…
chr04_092	(PG6244:0.0027996872,PG6148:0.0046159888,((PG6055:0.0150520006,(((((((PG6002:0.0050156433,PG5076:0.0041849114)100:0.0115697502,PG4036:0.0139911475)99:0.0039465769,((PG5032:0.0047020853,PG3022:0.0113835215)73:0.0018151462,PG6243:0.0064601440)100:0.0073352074)55:0.0015764486,PG4042:0.0130726343)81:0.0018474247,(PG4032:0.0125217248,((((PG3005:0.0078317186,PG4005:0.0062998225)100:0.0030615427,PG4060:…
chr04_093	(PG6244:0.0000026548,PG6148:0.0000022986,(PG6055:0.0021114794,((((((PG6002:0.0057732461,PG5076:0.0029902979)100:0.0049307278,(((PG5032:0.0051759964,PG3022:0.0058825854)100:0.0049046730,PG6243:0.0078504859)77:0.0008545767,(PG4042:0.0104310581,PG4036:0.0077109016)42:0.0004193474)91:0.0016784825)61:0.0015616355,(PG4049:0.0159172583,((PG4032:0.0223239809,((((PG1013:0.0054204488,PG1008:0.0072376959)10…
chr04_095	(PG6244:0.0000025773,(PG6148:0.0000022365,((((((PG6002:0.0044741879,PG5076:0.0058675201)100:0.0046399673,(((PG5032:0.0068897560,PG3022:0.0071865632)53:0.0009971260,PG6243:0.0073818852)98:0.0018196257,(PG4042:0.0097681492,PG4036:0.0058063188)49:0.0010789193)100:0.0029232062)76:0.0011114971,(PG4049:0.0137372730,(PG4032:0.0151710648,(((PG3005:0.0075913230,PG4005:0.0096909873)100:0.0054276669,((PG624…
chr04_096	(PG6244:0.0082190584,((PG6148:0.0081191254,PG6055:0.0067831425)100:0.0031510790,((((((PG6002:0.0047173831,PG5076:0.0024844523)100:0.0051795472,((((PG5032:0.0092108542,PG4042:0.0076550827)99:0.0020152328,PG6243:0.0079218433)92:0.0002814687,PG3022:0.0062646785)100:0.0016641405,PG4036:0.0092672483)96:0.0026485776)58:0.0024443095,PG4017:0.0092617476)35:0.0007171827,PG4041:0.0122606668)94:0.0022009297…
chr04_105	(PG6244:0.0071782803,(((((PG6148:0.0120469731,(((PG4032:0.0139680442,((((PG3005:0.0100351238,PG6242:0.0109821040)71:0.0015431579,(PG4060:0.0124877235,PG3003:0.0275021403)39:0.0004288610)96:0.0049423476,PG4005:0.0129219782)94:0.0019704396,PG3023:0.0134285383)100:0.0097882167)68:0.0048192462,(((PG1013:0.0093609593,PG1008:0.0075037227)100:0.0035878243,PG6241:0.0179483844)100:0.0051556571,PG1011:0.02…
chr04_106	(PG6244:0.0035076501,(PG6148:0.0058551708,(((((((PG6055:0.0074610203,PG5076:0.0067887329)100:0.0037915389,(((((PG5032:0.0059362452,PG6243:0.0055390039)90:0.0020351129,PG3022:0.0082601028)93:0.0006250351,PG4042:0.0106010567)99:0.0013415640,PG4049:0.0122379382)92:0.0008928968,PG4036:0.0109754116)95:0.0016710893)100:0.0031417182,PG4032:0.0159669199)93:0.0056891763,((((PG3005:0.0085586183,PG4005:0.00…
chr04_107	(PG6244:0.0000025112,((((((((PG6148:0.0020241073,PG4041:0.0022092639)100:0.0129935429,(((PG6055:0.0048320316,PG5076:0.0026631872)82:0.0032284562,(PG5032:0.0077788100,PG4042:0.0063726773)58:0.0002494032)89:0.0028448876,((PG3022:0.0036202212,PG6243:0.0025238690)100:0.0027744736,PG4036:0.0040535994)100:0.0078914893)45:0.0008967222)74:0.0048801746,PG4049:0.0147336267)100:0.0098861675,PG4017:0.0189717…
chr04_109	(PG6244:0.0026394149,((PG6148:0.0067757719,((((PG6002:0.0038853163,PG5076:0.0053662842)100:0.0040294141,PG4049:0.0209865794)62:0.0004237749,(PG4017:0.0100194138,(((PG5032:0.0056392365,PG3022:0.0084559315)88:0.0010872084,(PG4042:0.0074618314,PG4036:0.0066511617)100:0.0035057014)82:0.0005536453,PG6243:0.0067518792)92:0.0011565494)59:0.0010632770)100:0.0040573937,(((((PG4032:0.0093580949,PG4060:0.01…
chr04_110	(PG6244:0.0036696039,(((PG6148:0.0048341846,PG5068:0.0056229559)78:0.0010945282,PG4041:0.0059427880)100:0.0056256263,((PG6002:0.0063091145,PG5076:0.0067220164)100:0.0036413006,((PG4017:0.0062614425,((((PG5032:0.0070406382,PG3022:0.0053429947)49:0.0010546620,PG4036:0.0058465940)25:0.0002558250,(PG4042:0.0088769604,PG4049:0.0137534593)53:0.0014016306)57:0.0009649246,PG6243:0.0069026698)100:0.002245…
chr04_111	(PG6244:0.0047993754,(PG6148:0.0143706644,(((PG6002:0.0017195820,PG5076:0.0026414709)100:0.0053029750,PG4017:0.0075499504)72:0.0011815756,((PG4041:0.0091017110,((PG5032:0.0051280601,((PG3022:0.0049866373,PG4042:0.0058629030)100:0.0009235867,PG6243:0.0055856870)98:0.0008143107)100:0.0022101874,PG4036:0.0087945231)94:0.0012908612)45:0.0002767361,(PG4049:0.0124855304,(((((PG4032:0.0074835999,PG4060:…
chr04_112	(PG6244:0.0072294977,PG6148:0.0056632184,((PG6055:0.0062898679,PG5068:0.0066530705)100:0.0044802153,(((((((((PG6002:0.0046042512,PG5076:0.0051192376)100:0.0037303054,PG5032:0.0064735740)75:0.0006762654,PG4036:0.0108079723)76:0.0012416312,(PG3022:0.0095131475,PG4042:0.0097498964)97:0.0054425153)80:0.0021713379,PG6243:0.0077543345)100:0.0024138506,PG4049:0.0158837836)99:0.0024963451,(PG4032:0.01858…
chr04_113	(PG6244:0.0000021665,PG6148:0.0000021665,((PG6055:0.0059473605,(((((PG6002:0.0122993321,PG4017:0.0084792885)59:0.0010032078,PG5076:0.0055700422)96:0.0014316451,(((PG5032:0.0083645436,PG3022:0.0041970160)70:0.0017033683,PG6243:0.0067699628)69:0.0010081221,((PG4042:0.0087667843,PG4036:0.0044241962)89:0.0028193203,PG4049:0.0123034518)57:0.0008878213)86:0.0005093053)89:0.0008062576,((((PG4032:0.01864…
chr04_114	(PG6244:0.0000029293,PG6148:0.0000024784,((((((((((PG6055:0.0071117233,PG5068:0.0041906044)52:0.0025966306,PG4041:0.0052480449)100:0.0042041525,PG4017:0.0118973525)56:0.0007393899,((((PG4032:0.0102522984,((PG3005:0.0045406355,PG4005:0.0042516181)100:0.0042449379,((PG6242:0.0095532077,PG3003:0.0093600390)92:0.0014458676,(PG4060:0.0054826924,PG3023:0.0064306749)99:0.0019028265)38:0.0003941606)83:0.…
chr04_115	(PG6244:0.0005865622,PG6148:0.0002930709,((PG6055:0.0053843436,PG5068:0.0017636529)100:0.0043716910,(((((PG6002:0.0023769065,PG5076:0.0061974439)100:0.0053740776,(PG5032:0.0045507851,((PG3022:0.0061379691,PG6243:0.0038324120)90:0.0016942391,(PG4042:0.0089703614,(PG4036:0.0076604631,PG4049:0.0088864663)94:0.0015520240)83:0.0002055018)52:0.0014154452)84:0.0003722484)70:0.0005244238,PG4017:0.0065846…
chr04_116	(PG6244:0.0000028098,PG6148:0.0000028098,((PG6055:0.0028424907,PG5068:0.0033102877)100:0.0052843115,(((PG6002:0.0016997803,PG5076:0.0030762964)100:0.0046448246,(((PG4041:0.0099467058,(PG5032:0.0058026177,PG6243:0.0051451134)100:0.0021162820)71:0.0011421358,PG3022:0.0063260495)57:0.0005657597,((PG4042:0.0080327234,PG4036:0.0061203105)94:0.0004255191,PG4049:0.0109744019)100:0.0011297877)47:0.000576…
chr04_117	(PG6244:0.0000020343,PG6148:0.0000020186,((PG6055:0.0033048871,PG5068:0.0048670902)100:0.0023176804,((((PG6002:0.0049322659,(((PG5032:0.0054413483,(PG3022:0.0044887821,(PG6243:0.0040832949,PG4042:0.0049245464)100:0.0014263494)71:0.0001744909)86:0.0003536417,PG4049:0.0104828325)71:0.0000849610,PG4036:0.0065785933)84:0.0005594693)64:0.0007436785,PG5076:0.0066181687)54:0.0004584410,(PG4017:0.0073741…
chr04_118	(PG6244:0.0000020531,PG6148:0.0000020531,(PG6055:0.0012114970,((((((PG6002:0.0058544194,PG5076:0.0040905081)100:0.0028723774,PG4036:0.0063112893)54:0.0003202913,PG4049:0.0078256120)93:0.0009619820,(PG4041:0.0092046816,(PG4017:0.0086740955,(((PG5032:0.0036949472,PG6243:0.0039385575)96:0.0018518720,PG3022:0.0039663724)100:0.0024241960,PG4042:0.0080192992)100:0.0023355625)82:0.0004201371)87:0.000660…
chr04_119	(PG6244:0.0071141559,((PG6148:0.0020242620,PG6055:0.0030701844)100:0.0062734332,PG5068:0.0055363994)48:0.0022094570,((((PG6002:0.0025691214,PG5076:0.0017645310)100:0.0101632114,PG4041:0.0100232919)36:0.0003290391,(PG4032:0.0103098294,(((((PG3005:0.0033584238,PG6242:0.0120031950)89:0.0031159247,PG4005:0.0092413038)100:0.0039945950,PG3003:0.0121145776)32:0.0006243489,(PG4060:0.0146320285,PG3023:0.0…
chr04_123	(PG6244:0.0077716176,(((PG6148:0.0081044584,PG4041:0.0119383595)56:0.0016163367,(((((PG6002:0.0036530142,PG5076:0.0022944875)100:0.0061985293,(PG5032:0.0080159529,(PG3022:0.0086928024,PG6243:0.0045608451)87:0.0012865010)100:0.0038421259)58:0.0007401000,(PG4036:0.0109688971,PG4049:0.0134574994)97:0.0018335474)100:0.0049538808,((PG4032:0.0122755894,(((((PG3005:0.0037163089,PG4005:0.0059630744)100:0…
chr04_124	(PG6244:0.0036253444,((PG6148:0.0023927056,PG6055:0.0019622992)100:0.0029909360,((((((PG6002:0.0018058711,PG5076:0.0032136470)100:0.0046115649,((((PG5032:0.0039973179,PG6243:0.0055578041)100:0.0014692080,PG3022:0.0064059893)99:0.0008764539,PG4042:0.0078096947)52:0.0007441990,PG4036:0.0077696843)100:0.0021060897)63:0.0002440291,PG4049:0.0113002996)100:0.0015772602,PG4032:0.0098723316)55:0.00137628…
chr04_125	(PG6244:0.0013395829,((PG6148:0.0021296350,PG6055:0.0022672970)100:0.0027941532,(((PG6002:0.0050262861,PG5076:0.0077687027)99:0.0025116140,((PG4017:0.0077363898,(PG4049:0.0119838330,(PG4032:0.0118705239,((((PG3005:0.0073879992,PG4005:0.0122126463)96:0.0014766813,PG6242:0.0094497026)100:0.0042994401,((PG4060:0.0089438757,PG3003:0.0098571785)100:0.0019192198,PG3023:0.0102465270)100:0.0021774632)100…
chr04_126	(PG6244:0.0014707928,((PG6148:0.0007683322,PG6055:0.0016104303)100:0.0103724733,((((((((PG6002:0.0055791103,(PG3022:0.0023870110,PG6243:0.0084417256)51:0.0005939605)40:0.0018907624,((PG4041:0.0027524321,PG4017:0.0055435363)69:0.0001896782,PG4036:0.0064953276)28:0.0013574270)41:0.0000025312,PG5032:0.0048666776)94:0.0047795397,PG4042:0.0129608909)100:0.0049741721,PG6242:0.0139624292)48:0.0013304742…
chr04_135	(PG6244:0.0022066911,((PG6148:0.0000023152,PG6002:0.0000023152)100:0.0034112008,PG6055:0.0021562859)55:0.0002762866,(PG5068:0.0028639943,((PG4041:0.0089909673,(((((((PG5032:0.0031203642,PG3022:0.0030351493)100:0.0012232430,PG6243:0.0037001830)99:0.0013593015,PG4036:0.0031827747)93:0.0007690603,PG4042:0.0061893503)100:0.0014093862,PG5076:0.0048670202)98:0.0007476163,PG4049:0.0127235418)100:0.00431…
chr04_141	(PG6244:0.0020904763,((PG6148:0.0000023606,PG6002:0.0000023606)100:0.0009500918,PG5068:0.0001878377)97:0.0005560770,((((PG6055:0.0248704011,PG5032:0.0221359573)99:0.0104158054,(PG4041:0.0097098317,PG4017:0.0069764925)78:0.0000529784)99:0.0082772442,((((((PG3022:0.0017346908,PG6243:0.0012075784)100:0.0022307328,PG4042:0.0048254945)99:0.0016291630,PG4036:0.0057568617)89:0.0003850773,PG4049:0.007646…
chr04_158	(PG6244:0.0026420234,(((PG6148:0.0000024191,PG6002:0.0000027902)100:0.0016022273,(((PG4041:0.0053530043,((PG5076:0.0085029952,(((((((PG3005:0.0015445630,PG4005:0.0029207287)100:0.0042447595,PG3003:0.0082241783)79:0.0005696429,(PG4060:0.0055842919,PG3023:0.0046845251)77:0.0002212045)69:0.0004408308,PG6242:0.0090549019)100:0.0119310602,(((PG1013:0.0066636219,PG1008:0.0087079851)100:0.0068888993,PG6…
chr04_421	(PG6244:0.0012543805,(PG6148:0.0016572329,((((((PG6002:0.0009805214,PG5076:0.0007344218)100:0.0029307420,((PG4041:0.0034420344,PG4017:0.0038550409)97:0.0006653832,((((PG5032:0.0009164002,PG3022:0.0022062273)100:0.0037336898,PG6243:0.0038750046)100:0.0015481131,(PG4042:0.0035497794,PG4036:0.0052369878)97:0.0007300943)98:0.0005020903,PG4049:0.0086474899)79:0.0005809584)49:0.0000658349)100:0.0030385…
chr04_426	(PG6244:0.0026181896,((PG6148:0.0028992027,(((((PG6002:0.0005085219,PG5076:0.0010287849)100:0.0045626612,PG4041:0.0043036037)100:0.0012231210,PG4017:0.0062942904)83:0.0001983507,((((PG4032:0.0096578940,(((PG3005:0.0030478618,PG4005:0.0031746169)99:0.0016505467,(PG6242:0.0089572721,PG4060:0.0046620979)53:0.0003540752)83:0.0003739563,PG3023:0.0053096952)86:0.0010605049)100:0.0089176598,PG3003:0.009…
chr04_433	(PG6244:0.0010743412,PG6148:0.0015894760,(((((PG6055:0.0010756991,PG5068:0.0019034575)100:0.0034450891,((PG4042:0.0061833437,PG4049:0.0070540000)100:0.0019723098,((((PG4032:0.0087518494,(((PG3005:0.0029326146,PG4005:0.0021883334)100:0.0032974646,PG6242:0.0070022146)93:0.0004586646,(PG4060:0.0082124667,PG3023:0.0060250906)86:0.0002414732)95:0.0004416760)80:0.0002987193,PG3003:0.0110785230)100:0.00…
chr04_439	(PG6244:0.0002294288,(PG6148:0.0006993123,((((((PG6002:0.0017144393,PG5076:0.0006664958)100:0.0042381462,PG4049:0.0086372929)92:0.0003175333,(((PG4032:0.0081762083,(((PG1013:0.0031009157,PG1008:0.0030041495)100:0.0064697313,PG6241:0.0124167848)65:0.0000846725,PG1011:0.0109090493)81:0.0002183149)90:0.0004351739,((PG3005:0.0013958568,PG4005:0.0020716775)100:0.0048725159,((PG6242:0.0072400995,(PG406…
chr04_445	(PG6244:0.0000023159,(PG6148:0.0019871888,(((((PG6002:0.0007783163,PG5076:0.0009469681)100:0.0026821011,PG4041:0.0057948617)99:0.0009749778,((((((((PG5032:0.0006533111,PG3022:0.0014605753)99:0.0013414786,PG6243:0.0019911424)100:0.0047253691,(PG4042:0.0059014816,PG4036:0.0043159197)95:0.0007576260)100:0.0174308605,((PG0019:0.0000026613,PG0009:0.0001611312)100:0.0163239494,(SP2271:0.0489454975,SME:…
chr04_447	(PG6244:0.0009864189,((((PG6148:0.0044290853,(PG4041:0.0049053474,PG4017:0.0067481351)89:0.0003042949)98:0.0004959147,(PG6002:0.0006247898,PG5076:0.0009239738)100:0.0054692271)47:0.0000822136,(((((((((((PG5032:0.0020524930,PG3022:0.0018832996)100:0.0014083207,PG6243:0.0022954489)100:0.0017114597,PG4042:0.0046841106)100:0.0011184869,PG4036:0.0042558047)100:0.0022730864,PG4049:0.0090200609)100:0.00…
chr04_455	(PG6244:0.0022306647,(PG6148:0.0024072992,((((((((PG6002:0.0009547891,PG5076:0.0008444633)100:0.0026566771,PG4036:0.0055446898)100:0.0056176983,(PG5032:0.0042416638,PG3022:0.0027021649)100:0.0041085207)100:0.0017630944,(((PG1013:0.0079673961,PG1008:0.0076969198)100:0.0025147452,PG6241:0.0158730283)88:0.0003028532,PG1011:0.0085693856)100:0.0024793417)100:0.0017026593,(((PG4049:0.0193913441,(PG0019…
chr04_457	(PG6244:0.0000022096,((PG6148:0.0048688112,(((((PG6002:0.0010518214,PG5076:0.0006550005)100:0.0048773011,PG4017:0.0071040991)90:0.0001834555,((((PG5032:0.0024020672,PG6243:0.0016570231)100:0.0014257444,PG3022:0.0036990533)100:0.0019289588,(PG4042:0.0047412758,PG4036:0.0054757253)77:0.0004371185)50:0.0000020821,PG4049:0.0071127060)100:0.0011471477)100:0.0006891349,(PG4032:0.0065791807,(((((PG3005:…
chr04_459	(PG6244:0.0000024155,((((PG6148:0.0031946832,PG5068:0.0038096028)71:0.0011774018,((PG4041:0.0087825442,PG4049:0.0122256676)96:0.0009925678,((PG4032:0.0102769158,(((((PG3005:0.0044952159,PG4005:0.0053262314)100:0.0045393511,(PG3023:0.0055532232,PG3003:0.0095182977)78:0.0004675618)65:0.0002580239,PG4060:0.0076933375)97:0.0018250116,PG6242:0.0103638288)100:0.0086414640,(((Heinz:0.0011757499,LA2093:0…
chr04_473	(PG6244:0.0000024958,(((PG6148:0.0021634486,PG4041:0.0019665744)100:0.0017041587,((PG6002:0.0007570657,PG5076:0.0012013669)100:0.0043455582,(((PG4017:0.0062799428,((PG5032:0.0011286820,PG6243:0.0023247113)100:0.0033081940,PG4042:0.0078817048)100:0.0018665171)95:0.0005923327,((PG3022:0.0052496180,PG4049:0.0060617508)59:0.0004129432,PG4036:0.0054644926)100:0.0021703099)98:0.0007679650,((PG4032:0.01…
chr04_479	(PG6244:0.0000023683,(PG6148:0.0000023683,PG6055:0.0001931869)89:0.0000023763,(((((((PG6002:0.0006226361,PG5076:0.0009092679)100:0.0049264765,PG4049:0.0100771147)100:0.0034514577,(((PG5032:0.0055240566,(PG3022:0.0032536794,PG6243:0.0036873922)99:0.0013902072)100:0.0018299665,PG4042:0.0052312856)100:0.0041967305,PG4036:0.0086920231)89:0.0017834580)50:0.0008025923,(PG4032:0.0130423779,(((((((PG3005…
chr04_480	(PG6244:0.0021978909,(PG6148:0.0007631168,PG6055:0.0005847791)100:0.0049504663,(((PG6002:0.0031881797,PG5076:0.0034223709)100:0.0027620653,(PG4041:0.0069251509,(PG4017:0.0075952906,((((PG5032:0.0029537224,PG3022:0.0037368668)91:0.0019484299,PG6243:0.0044157557)100:0.0022364364,((PG4042:0.0062982832,PG4049:0.0086693053)88:0.0001018820,PG4036:0.0051635008)99:0.0015613924)99:0.0017325184,((PG4032:0.…
chr04_481	(PG6244:0.0021387541,PG6148:0.0021997939,((PG6055:0.0024675999,PG5068:0.0036990501)87:0.0011331128,((((((PG6002:0.0018823904,PG5076:0.0011999051)100:0.0032365632,(PG4042:0.0048081452,PG4036:0.0040328451)100:0.0017350595)51:0.0003852501,(PG4017:0.0072161571,((PG5032:0.0048024532,PG6243:0.0044999174)55:0.0010719860,PG3022:0.0060097015)58:0.0009087891)99:0.0023044469)100:0.0038921953,(PG4032:0.01165…
chr04_490	(PG6244:0.0001177180,(PG6148:0.0000029041,PG6055:0.0000029041)98:0.0001534531,(((((((((PG6002:0.0034682576,PG5076:0.0035556771)100:0.0018003736,((((PG5032:0.0033287731,PG6243:0.0038744424)97:0.0006993751,(PG4042:0.0033614238,PG4036:0.0031235806)100:0.0016452661)64:0.0001097593,PG3022:0.0051187726)100:0.0012718761,PG4049:0.0094578023)100:0.0016215436)87:0.0012930196,(PG4041:0.0064420370,PG4017:0.0…
chr04_491	(PG6244:0.0036402963,((PG6148:0.0000027579,PG6055:0.0000027579)100:0.0019497650,PG5068:0.0026794467)94:0.0011124092,(((PG6002:0.0029981626,PG5076:0.0015011669)100:0.0033835375,((PG4017:0.0065738587,((PG5032:0.0053900263,((PG3022:0.0040610139,PG6243:0.0036840649)90:0.0009839543,PG4042:0.0046843730)86:0.0005390802)100:0.0014550703,(PG4036:0.0049813419,PG4049:0.0078605752)92:0.0009052085)91:0.000624…
chr04_493	(PG6244:0.0064892119,(((((PG6148:0.0000838293,PG6055:0.0000021280)100:0.0064249705,PG4017:0.0061550058)74:0.0005234919,(((PG6002:0.0025068994,PG5076:0.0025015486)100:0.0030211088,(PG5032:0.0067058636,((((PG3022:0.0048596528,PG6243:0.0047004661)100:0.0008256952,PG4042:0.0042013469)100:0.0012745926,PG4049:0.0081288175)95:0.0004312826,PG4036:0.0059284311)84:0.0003060103)100:0.0037782396)100:0.001181…
chr04_497	(PG6244:0.0046809694,((PG6148:0.0000021841,PG6055:0.0000021841)100:0.0025674272,PG5068:0.0046084172)64:0.0006838033,((PG6002:0.0068094688,(PG4017:0.0081823583,(((((((PG5032:0.0036136924,PG3022:0.0039410476)60:0.0004524934,PG6243:0.0032866695)98:0.0026458922,PG4042:0.0071028981)79:0.0024594703,PG4036:0.0067029868)99:0.0013955656,PG5076:0.0053292920)100:0.0020033259,(PG4032:0.0101399716,((((((PG300…
chr04_499	(PG6244:0.0006033990,PG6148:0.0020943096,(PG6055:0.0025170241,((((((PG6002:0.0044190231,PG5076:0.0040661754)100:0.0017452294,PG4049:0.0105030411)63:0.0003420852,(PG4041:0.0091044952,PG4017:0.0054946870)63:0.0004036400)55:0.0006480806,((((PG5032:0.0042026802,PG3022:0.0035879243)96:0.0017344474,PG6243:0.0039627621)100:0.0034018536,PG4042:0.0067338722)61:0.0004784565,PG4036:0.0075249521)91:0.0011244…
chr04_500	(PG6244:0.0006402072,PG6148:0.0085358744,((PG6055:0.0015686731,PG5068:0.0031701642)94:0.0013497064,(((((((PG6002:0.0050961754,PG5076:0.0035908112)100:0.0036097014,(PG4032:0.0079097577,(((((PG3005:0.0046982360,PG4005:0.0062783572)100:0.0030570252,PG6242:0.0103109923)100:0.0016962023,(PG4060:0.0076629114,PG3023:0.0069529822)100:0.0024059929)94:0.0014005441,PG3003:0.0140602314)100:0.0031080284,((((P…
chr04_503	(PG6244:0.0098782042,((PG6148:0.0024695272,PG5068:0.0025165999)75:0.0007735567,((((((((((((PG6002:0.0005623517,PG5076:0.0020577204)100:0.0044687339,(PG4041:0.0059713036,(PG4036:0.0033569377,PG4049:0.0100005735)76:0.0002279556)47:0.0002556529)54:0.0005222751,PG4042:0.0043127166)73:0.0005199008,PG5032:0.0043185868)49:0.0003054557,PG6243:0.0035347378)53:0.0002270161,PG3022:0.0058763468)100:0.0085352…
chr04_508	(PG6244:0.0000023100,((((PG6148:0.0052380793,PG5068:0.0050808202)100:0.0041304812,((PG6002:0.0055932977,PG5076:0.0046285410)100:0.0023088750,((PG5032:0.0049720483,PG3022:0.0051356551)100:0.0043736426,PG6243:0.0053871270)89:0.0027689722)85:0.0008697746)89:0.0028889268,((PG4041:0.0102435387,(PG4032:0.0119847374,(((((PG3005:0.0034520786,PG4005:0.0050368720)100:0.0041385444,PG6242:0.0080183081)67:0.0…
chr04_510	(PG6244:0.0000024793,(PG6148:0.0000024793,PG6055:0.0000024793)80:0.0000024793,((((((PG6002:0.0040108943,PG5076:0.0039925024)96:0.0015958501,(PG4041:0.0042783401,(((PG5032:0.0020555857,PG3022:0.0017348221)100:0.0020882979,PG6243:0.0048233961)87:0.0004540311,PG4042:0.0065661251)98:0.0011344663)83:0.0006784430)70:0.0000024793,PG4017:0.0043584571)99:0.0010893469,(PG4036:0.0061596498,PG4049:0.00912933…
chr04_512	(PG6244:0.0027883261,PG6148:0.0020760152,((((PG6055:0.0053507435,PG5068:0.0065953517)99:0.0010833405,PG4041:0.0076109371)84:0.0004216390,((PG4017:0.0056689696,(((((PG5032:0.0047631530,PG6243:0.0022869623)100:0.0017487460,PG3022:0.0050493625)94:0.0008062530,PG4042:0.0068901971)99:0.0011812847,PG4049:0.0100397653)84:0.0001073598,PG4036:0.0045937496)99:0.0007140207)91:0.0003207671,(PG4032:0.00824634…
chr04_513	(PG6244:0.0036803679,(PG6148:0.0037020829,PG5068:0.0017544278)83:0.0015344864,((PG6055:0.0076842467,(PG4017:0.0055676548,((PG5032:0.0014759241,PG6243:0.0017003878)98:0.0032521368,((PG3022:0.0093432203,PG4042:0.0049046858)63:0.0014612496,PG4036:0.0085876977)73:0.0016404255)99:0.0031096718)61:0.0006893935)77:0.0007072054,((((PG6002:0.0037310289,PG5076:0.0066128449)99:0.0036570495,PG4049:0.006563165…
chr04_520	(PG6244:0.0000028511,(PG6148:0.0014536521,(PG5068:0.0028160101,(((PG4041:0.0069782729,PG5076:0.0054938025)92:0.0011157115,(((((PG5032:0.0036548216,PG3022:0.0041895478)87:0.0009007137,PG6243:0.0048897544)100:0.0017419712,(PG4042:0.0066796898,PG4036:0.0043768808)84:0.0004796224)100:0.0023748807,PG4049:0.0098411262)76:0.0020632888,(PG4032:0.0082465810,(((((((PG3005:0.0035700590,PG4005:0.0038858325)1…
chr04_521	(PG6244:0.0001494445,(((PG6148:0.0027194860,PG5068:0.0044760489)100:0.0037680182,(((PG4041:0.0078165757,((((PG4032:0.0112844790,((PG1013:0.0063638360,PG1008:0.0062355485)100:0.0048515418,(PG6241:0.0162426960,PG1011:0.0083644050)85:0.0001292281)100:0.0061832632)87:0.0010139380,(PG3005:0.0031276133,PG4005:0.0049448936)100:0.0059965498)90:0.0019838594,((PG6242:0.0114334771,(PG4060:0.0108978914,PG300…
chr04_522	(PG6244:0.0075815567,((((((PG6148:0.0052156233,PG4017:0.0075152074)100:0.0024576697,(PG4032:0.0099611774,((((PG3005:0.0073565804,PG4005:0.0049795448)99:0.0015812304,PG4060:0.0072387383)68:0.0004194169,(PG6242:0.0085373358,(PG3023:0.0093738702,PG3003:0.0107944648)75:0.0009128631)77:0.0012856692)100:0.0044536720,((((PG1013:0.0029860066,PG1008:0.0040376219)100:0.0028335739,PG6241:0.0136057944)91:0.0…
chr04_526	(PG6244:0.0017094600,((PG6148:0.0000021534,PG6002:0.0000021534)100:0.0023938142,(PG5068:0.0050676354,(((((PG4041:0.0080744266,((PG3022:0.0068813233,PG4042:0.0071648312)64:0.0008374972,PG6243:0.0054184026)94:0.0010533078)44:0.0007891519,((PG5032:0.0071215056,(PG4036:0.0063276124,PG4049:0.0132427555)52:0.0002075284)61:0.0004362344,PG5076:0.0074890685)65:0.0009632262)31:0.0003533467,PG4017:0.0085601…
chr04_528	(PG6244:0.0022333343,(((PG6148:0.0000023523,PG6002:0.0000914241)100:0.0039079264,((((PG4041:0.0045359002,PG5076:0.0064193779)100:0.0028236543,PG4017:0.0064160200)99:0.0023920271,((((PG5032:0.0098962562,(PG3022:0.0097419090,PG6243:0.0070644221)62:0.0007426869)44:0.0005122501,PG4042:0.0071582557)81:0.0016818466,PG4036:0.0083180813)100:0.0015575634,PG4049:0.0143988167)85:0.0010578154)100:0.003572113…
chr04_532	(PG6244:0.0018389514,((((((PG6148:0.0000020876,PG6002:0.0000020876)99:0.0015189541,PG4041:0.0008058679)100:0.0045256965,PG4032:0.0058613699)52:0.0000020955,((((PG4017:0.0035409195,((PG5032:0.0015322514,PG3022:0.0003642786)100:0.0029409996,PG6243:0.0056126644)93:0.0004492078)93:0.0008177761,PG5076:0.0042391799)82:0.0004048343,PG4049:0.0077240360)82:0.0004045000,(PG3005:0.0013073021,PG4005:0.000866…
chr04_534	(PG6244:0.0000029782,PG6148:0.0000029782,(((PG6055:0.0010103122,PG6002:0.0016637324)100:0.0029906725,(PG4041:0.0101116067,((PG4017:0.0094716070,(((PG5032:0.0064453091,PG6243:0.0051492211)100:0.0023439220,((PG3022:0.0069636727,(PG4042:0.0097579908,PG4036:0.0059010532)95:0.0007754994)87:0.0007250962,PG4049:0.0120850622)81:0.0006952775)93:0.0009842599,PG5076:0.0094436154)91:0.0012022672)65:0.0008406…
chr04_535	(PG6244:0.0017136509,PG6148:0.0014522589,((((PG6055:0.0000024858,PG6002:0.0000024858)100:0.0037981127,PG5068:0.0042883300)100:0.0022055888,(PG4017:0.0052070105,(((((PG5032:0.0054237340,(PG3022:0.0050947567,PG6243:0.0054491982)96:0.0009648297)90:0.0011294283,(PG4042:0.0083649168,PG4036:0.0075158957)35:0.0005923028)43:0.0003589555,PG4049:0.0093003358)100:0.0020386055,(((((PG4032:0.0112312415,(((PG1…
chr04_541	(PG6244:0.0018447913,((((PG6148:0.0073562723,PG5068:0.0046722567)98:0.0020032390,PG4041:0.0062122234)53:0.0006962698,(((PG6002:0.0046790241,PG5076:0.0050196103)100:0.0021803358,(((((PG5032:0.0060876105,PG3022:0.0038440894)99:0.0025407851,PG6243:0.0058868744)99:0.0022678520,PG4042:0.0069739861)70:0.0009190280,PG4036:0.0079638890)71:0.0009626287,PG4049:0.0152652651)93:0.0024371368)68:0.0003929755,P…
chr04_543	(PG6244:0.0013268922,PG6148:0.0010407667,((((((((PG6055:0.0075388055,PG4032:0.0068474753)98:0.0011969634,(((((PG3005:0.0020129220,PG4005:0.0022293380)97:0.0005249145,(PG4060:0.0021492416,PG3023:0.0024580351)96:0.0009823067)95:0.0005703693,PG6242:0.0044763650)100:0.0067578545,PG3003:0.0087345441)71:0.0009386104,((((PG1013:0.0071260677,PG1008:0.0062101681)100:0.0035493450,(PG6241:0.0126715769,PG101…
chr04_544	(PG6244:0.0027496063,(PG6148:0.0018535966,PG6055:0.0020815808)97:0.0009281817,(((PG6002:0.0017617047,PG5076:0.0010990131)100:0.0030583803,(((((PG4041:0.0022169163,PG5032:0.0045746530)100:0.0030554962,(PG3022:0.0057145229,(PG6243:0.0033844271,PG4042:0.0039483439)72:0.0004183366)84:0.0014254703)100:0.0011473700,(PG4017:0.0038048490,PG4036:0.0082631964)80:0.0000916358)100:0.0015699872,((((PG4049:0.0…
chr04_545	(PG6244:0.0060532933,(PG6148:0.0037762468,PG5068:0.0063717238)87:0.0019627133,(PG6055:0.0098235318,(((PG6002:0.0083757232,PG5076:0.0063006229)86:0.0014709933,(((PG4041:0.0069465839,PG4017:0.0051118033)56:0.0010150003,(((PG3022:0.0055253461,PG6243:0.0052629791)99:0.0030922709,(PG4042:0.0065358816,PG4036:0.0054248785)94:0.0026224825)93:0.0010537812,PG4049:0.0098446480)57:0.0013041004)67:0.000635126…
chr04_546	(PG6244:0.0000020518,PG6148:0.0000023334,((((PG6055:0.0036648518,PG5068:0.0048488832)100:0.0026199100,(PG4041:0.0081253208,(((((PG5032:0.0036644124,PG6243:0.0035794259)51:0.0008813299,PG3022:0.0062734695)47:0.0005600512,PG4036:0.0073080358)55:0.0003462071,PG4042:0.0063364613)80:0.0004810534,PG4049:0.0083205438)99:0.0012877166)95:0.0008406088)73:0.0003795012,(PG4017:0.0089668340,(PG4032:0.01348231…
chr04_555	(PG6244:0.0047907609,((PG6148:0.0039234640,PG6055:0.0057467684)99:0.0019222803,(((((((PG6002:0.0061802028,PG4042:0.0098939609)67:0.0004222600,PG4049:0.0142693103)57:0.0003883606,((PG3022:0.0062223271,PG6243:0.0055176423)90:0.0004144553,PG4036:0.0063564395)81:0.0005632918)100:0.0058042081,(((PG4032:0.0194346237,(((PG3005:0.0092498713,PG4005:0.0084885714)100:0.0019537028,((PG4060:0.0103960085,PG302…
chr04_557	(PG6244:0.0000781514,PG6148:0.0000022386,(((PG6055:0.0011209851,PG5068:0.0011012542)100:0.0053148577,((((PG6002:0.0023812019,PG5076:0.0015468134)100:0.0073330570,(((PG5032:0.0042092048,PG3022:0.0074410512)100:0.0026166401,PG6243:0.0049872326)77:0.0003483203,((PG4042:0.0086784799,PG4049:0.0099249053)99:0.0020733222,PG4036:0.0058485739)41:0.0003272105)60:0.0012012084)99:0.0014385873,PG4017:0.010035…
chr04_559	(PG6244:0.0000020149,PG6148:0.0000020149,(PG6055:0.0034608352,(((((PG6002:0.0075869643,PG5076:0.0060699861)100:0.0031911520,((PG5032:0.0078324209,PG3022:0.0076708401)95:0.0018586148,((PG6243:0.0066442014,PG4036:0.0086529509)64:0.0011957108,(PG4042:0.0112074381,PG4049:0.0158384553)37:0.0005175635)56:0.0009817364)98:0.0016741023)100:0.0037048834,PG4017:0.0126129608)98:0.0022499828,(PG4041:0.0196541…
chr04_560	(PG6244:0.0000022557,PG6148:0.0000983158,((PG6055:0.0042621552,((PG6002:0.0026160828,PG5076:0.0026220509)100:0.0041582351,((((PG4041:0.0094452627,PG4017:0.0090077255)100:0.0028123201,(((PG4032:0.0144187142,PG6242:0.0153691989)72:0.0008095122,(((PG1013:0.0069783845,PG1008:0.0044496376)100:0.0041660643,PG6241:0.0111153015)84:0.0001595177,PG1011:0.0095726293)100:0.0100922878)73:0.0011639551,((((PG30…
chr04_562	(PG6244:0.0000024236,((((PG6148:0.0075737731,((PG4041:0.0091739181,(PG4017:0.0085734187,PG5076:0.0102584693)95:0.0016778071)42:0.0008768787,(PG4032:0.0110427268,(((((PG3005:0.0076301274,PG4005:0.0063433448)99:0.0029026786,PG6242:0.0107516873)86:0.0024215454,((PG4060:0.0093543687,PG3023:0.0120533960)56:0.0034012493,PG3003:0.0126753041)69:0.0011169185)100:0.0039496373,((((Heinz:0.0014690241,LA2093:…
chr04_563	(PG6244:0.0002499652,PG6148:0.0003937031,(((((((PG6055:0.0050564227,(PG6002:0.0031094935,PG5068:0.0032794843)100:0.0016674068)100:0.0054734279,((PG4017:0.0140058409,(((((PG5032:0.0048203999,PG3022:0.0072272767)89:0.0001881737,PG6243:0.0050307555)100:0.0009406548,PG4049:0.0082014780)100:0.0013274213,PG4036:0.0056019173)92:0.0002692857,PG4042:0.0087822338)96:0.0011327977)99:0.0010516130,PG5076:0.00…
chr04_566	(PG6244:0.0042919654,(((PG6148:0.0054125915,PG6002:0.0089873275)99:0.0018470226,((((PG4041:0.0064306164,PG4049:0.0208417280)81:0.0023164926,(PG4032:0.0117731984,(((((((PG3005:0.0115576309,PG4005:0.0081742085)57:0.0021025283,PG3003:0.0161439313)52:0.0017801753,PG6242:0.0142211436)43:0.0010689783,PG4060:0.0102566612)87:0.0045782423,PG3023:0.0146177458)100:0.0043706551,(((Heinz:0.0008556641,LA2093:0…
chr04_567	(PG6244:0.0017665989,(((PG6148:0.0020101262,PG6002:0.0023837523)100:0.0023457196,(((PG4041:0.0055367126,PG4049:0.0087212611)61:0.0000485700,(PG4017:0.0070926907,(((((PG5032:0.0034757392,PG6243:0.0040606240)99:0.0013086051,PG3022:0.0043766781)100:0.0017019935,PG4036:0.0063219237)92:0.0012616366,PG4042:0.0084266713)72:0.0005476302,PG5076:0.0051892904)99:0.0009039896)81:0.0026594865)73:0.0015214916,…
chr04_576	(PG6244:0.0001491507,PG6148:0.0000020930,(PG6055:0.0025325927,((((PG6002:0.0060682548,(((PG4017:0.0066938941,PG5076:0.0049245328)94:0.0006287206,PG6243:0.0052308527)40:0.0002916705,PG4049:0.0092865946)45:0.0003063774)69:0.0006360635,(((PG5032:0.0038890411,PG3022:0.0042706728)100:0.0021210170,PG4036:0.0039545887)94:0.0006451267,PG4042:0.0062908546)40:0.0000026076)100:0.0046240949,(((PG4041:0.00617…
chr04_577	(PG6244:0.0045477249,PG6148:0.0048328162,((PG6055:0.0051247623,PG6002:0.0041711131)95:0.0018140508,(((PG5068:0.0096269303,PG4041:0.0083006133)84:0.0006428632,(PG4032:0.0103482786,((((((PG3005:0.0053309850,PG4005:0.0052305727)100:0.0039169917,PG6242:0.0091567041)100:0.0017453663,PG3003:0.0090948063)98:0.0018482116,PG3023:0.0095512384)84:0.0037602885,PG4060:0.0125190899)99:0.0048205879,((((PG1013:0…
chr04_579	(PG6244:0.0070359581,(((PG6148:0.0046254127,PG4041:0.0048571462)100:0.0045936148,(PG4017:0.0088615773,(((((((PG5032:0.0055093965,PG3022:0.0054539637)56:0.0006348432,PG6243:0.0048426278)98:0.0015094739,PG4036:0.0061458859)97:0.0014590671,PG4042:0.0079433582)100:0.0038627569,PG4049:0.0135562546)99:0.0022981714,PG5076:0.0084043423)100:0.0023292368,(PG4032:0.0103564894,((((PG3005:0.0098963768,PG6242:…
chr04_580	(PG6244:0.0069683847,PG6148:0.0052391885,((PG6055:0.0052442014,(PG6002:0.0085698180,PG5068:0.0035268769)99:0.0029646150)99:0.0026620718,((PG4041:0.0132967142,(((PG4032:0.0128203455,(PG3003:0.0167784826,(((PG1013:0.0061028087,PG1008:0.0053168075)100:0.0062186101,PG6241:0.0135366811)96:0.0015571639,PG1011:0.0117967477)100:0.0072982352)72:0.0021088193)67:0.0014747096,(((PG3005:0.0059080678,PG4005:0.…
chr04_583	(PG6244:0.0000026127,PG6148:0.0000022885,(((PG6055:0.0066058455,PG6002:0.0042490474)86:0.0021570061,(PG4041:0.0107855352,(PG4017:0.0089891002,((((((PG5032:0.0051759895,PG6243:0.0054750842)98:0.0019104685,PG3022:0.0079832595)100:0.0050638396,(PG4032:0.0157146049,((((((PG3005:0.0051997611,PG4005:0.0072929322)100:0.0044124144,PG6242:0.0124468785)66:0.0007167757,(PG4060:0.0073416800,PG3023:0.00970666…
chr04_587	(PG6244:0.0000023479,(PG6148:0.0000023479,PG6055:0.0000023479)83:0.0000023479,((((PG6002:0.0093166096,((PG4041:0.0044695353,PG4017:0.0033635042)100:0.0036292312,((PG5032:0.0041277317,PG3022:0.0043418917)100:0.0027854179,(((PG6243:0.0059146971,PG4036:0.0074528854)99:0.0030283902,PG4049:0.0091662358)69:0.0002158907,PG4042:0.0079490786)51:0.0006009728)100:0.0018263231)100:0.0015823199)50:0.000289586…
chr04_588	(PG6244:0.0016862173,(((((((PG6148:0.0034148634,PG5068:0.0040988059)96:0.0023180232,PG4041:0.0065315962)67:0.0010387091,PG4017:0.0069451517)91:0.0017150655,((((PG5032:0.0057939445,PG6243:0.0053662631)67:0.0011606946,PG3022:0.0070912879)89:0.0007936375,(PG4042:0.0074948483,PG4036:0.0053716464)66:0.0004259837)100:0.0037598186,PG4049:0.0128299076)100:0.0042820904)99:0.0044378944,(PG4032:0.0143950886…
chr04_589	(PG6244:0.0029695942,((PG6148:0.0000023558,PG6055:0.0000020367)100:0.0053415671,(PG6002:0.0062842966,((((PG4041:0.0072914470,(PG5032:0.0057212224,((PG3022:0.0047638071,PG6243:0.0074350069)62:0.0013477393,PG5076:0.0061423434)56:0.0004680862)62:0.0012958970)50:0.0004150878,PG4036:0.0064898645)56:0.0010859005,((PG4017:0.0084091116,PG4049:0.0083998365)89:0.0005882693,PG4042:0.0088460285)57:0.00113044…
chr04_590	(PG6244:0.0000027766,(PG6148:0.0000027766,PG6055:0.0000027766)90:0.0000027766,(((((PG6002:0.0104604517,PG5068:0.0074630178)55:0.0010380116,(PG4032:0.0125222922,((((((PG3005:0.0121186402,PG4005:0.0091088469)77:0.0042656985,(PG6242:0.0112719227,PG3023:0.0093427771)71:0.0005997417)69:0.0006768146,PG3003:0.0147640375)100:0.0029805580,PG4060:0.0115837348)99:0.0031411161,((PG1013:0.0134952748,PG1008:0.…
chr04_591	(PG6244:0.0000021186,PG6148:0.0000021029,(((((((PG6055:0.0038502641,PG5068:0.0083555784)100:0.0017366511,PG6002:0.0059351178)100:0.0050651284,(PG4032:0.0140780455,((((((PG3005:0.0037742994,PG4005:0.0053216514)100:0.0059835277,PG6242:0.0230791476)58:0.0014737119,PG4060:0.0083033006)81:0.0034077073,PG3023:0.0085596124)82:0.0064995201,(((PG1013:0.0084249206,PG1008:0.0083609762)100:0.0016890192,PG624…
chr04_593	(PG6244:0.0000028913,PG6148:0.0000022399,(((((PG6055:0.0089215304,(PG4032:0.0133860643,((((PG3005:0.0073551353,PG6242:0.0102403161)100:0.0078826194,((PG4005:0.0102337255,(PG4060:0.0102560032,PG3023:0.0081726504)95:0.0022417379)49:0.0000852757,PG3003:0.0150945961)67:0.0025911978)98:0.0029187712,(((PG1013:0.0063876156,PG1008:0.0062938181)100:0.0034528185,PG6241:0.0148365184)90:0.0004201135,PG1011:0…
chr04_594	(PG6244:0.0000026089,PG6148:0.0000026089,(((PG6055:0.0056234963,(PG4041:0.0088550197,((PG4017:0.0061060768,PG5076:0.0066358661)94:0.0011361113,(((PG5032:0.0062454627,(PG3022:0.0055068687,PG6243:0.0064281174)46:0.0005471485)100:0.0018567441,(PG4042:0.0085806963,PG4036:0.0059375983)88:0.0017190475)35:0.0004980885,(PG4049:0.0117860051,(PG4032:0.0099403393,((((((PG3005:0.0038148545,PG4005:0.004623105…
chr04_595	(PG6244:0.0024392128,((PG6148:0.0009395375,PG6002:0.0008063312)100:0.0009370949,(PG6055:0.0008123516,PG5068:0.0007415318)100:0.0005746697)100:0.0012026528,(PG4041:0.0046826393,((PG4017:0.0052838500,PG5076:0.0045807136)76:0.0002378894,(((((PG5032:0.0050499246,PG6243:0.0025680229)84:0.0003561224,PG4042:0.0045033264)100:0.0006664786,PG3022:0.0047337757)99:0.0005199530,PG4036:0.0045895487)100:0.00086…
chr04_597	(PG6244:0.0000029967,(((PG6148:0.0000024955,PG6055:0.0001201323)100:0.0045842654,(((((PG4041:0.0084809101,PG5076:0.0088131298)58:0.0010932952,(PG4017:0.0117443998,((PG5032:0.0064308405,PG4036:0.0077840313)85:0.0013327118,PG3022:0.0053627739)99:0.0030103383)45:0.0009017899)51:0.0005029571,PG4032:0.0167352639)90:0.0039034221,((((((PG3005:0.0083429160,PG4005:0.0065884577)100:0.0038916913,PG6242:0.00…
chr04_598	(PG6244:0.0000024174,(PG6148:0.0000789247,PG6055:0.0013885568)93:0.0022540553,(PG6002:0.0012282451,(PG5068:0.0024473715,(PG4041:0.0071430726,(((PG4017:0.0086371656,PG5076:0.0073975101)67:0.0010489562,(PG4032:0.0130803073,((((((((PG3005:0.0044342623,PG4005:0.0067354941)100:0.0028238027,PG6242:0.0107073463)100:0.0013003918,PG4060:0.0089712170)100:0.0012772671,PG3023:0.0087597618)100:0.0041062473,PG…
chr04_600	(PG6244:0.0000028657,(PG6148:0.0000028815,((((PG6002:0.0055517260,PG4041:0.0070886717)100:0.0017138572,((PG5068:0.0093244610,(PG4032:0.0098166045,(((((PG3005:0.0068626590,(PG4005:0.0056949352,PG6242:0.0066424041)94:0.0016249220)100:0.0038216901,(PG4060:0.0076247321,PG3023:0.0131084027)100:0.0033132512)100:0.0088587861,(((Heinz:0.0008320879,LA2093:0.0006355351)100:0.0131909996,Spenn:0.0118547004)1…
chr04_603	(PG6244:0.0038698642,((PG6148:0.0076078522,(PG6055:0.0065353853,PG5068:0.0050067788)82:0.0015159748)79:0.0006836978,(PG4041:0.0117367537,((PG4017:0.0179286658,((((PG5032:0.0066193402,(PG3022:0.0074459903,PG6243:0.0086935210)47:0.0009382830)76:0.0019168582,PG4042:0.0095680265)88:0.0011908394,PG5076:0.0127569835)51:0.0014504653,(PG4036:0.0086278960,PG4049:0.0118271935)85:0.0011533963)100:0.00228169…
chr04_604	(PG6244:0.0000022444,(PG6148:0.0000022287,PG6055:0.0000022444)86:0.0000025675,(PG6002:0.0078829697,(PG5068:0.0077647131,(PG4041:0.0113757207,(PG4017:0.0151034643,((((((PG5032:0.0059146092,PG6243:0.0079251430)100:0.0015963171,PG3022:0.0082389212)80:0.0006389885,PG4042:0.0102178710)99:0.0014141571,PG4036:0.0082694941)100:0.0013443349,(PG4049:0.0124949714,PG5076:0.0082128492)90:0.0013173678)100:0.00…
chr04_606	(PG6244:0.0054053260,((PG6148:0.0000023234,PG6002:0.0000023234)100:0.0024122930,PG6055:0.0031553465)83:0.0015877986,((PG5068:0.0150092860,(PG4041:0.0091304663,((PG4017:0.0107417008,(((PG5032:0.0055281241,PG6243:0.0035679755)99:0.0017133769,PG3022:0.0059903251)99:0.0021895322,(PG4042:0.0074288172,PG4036:0.0078588458)100:0.0026046844)99:0.0024448526)85:0.0023943965,PG5076:0.0100619142)55:0.00088201…
chr04_607	(PG6244:0.0024511147,(((((PG6148:0.0080912804,(((PG4032:0.0176212829,(((PG1013:0.0061053715,PG1008:0.0066757617)100:0.0050642619,PG6241:0.0153513731)89:0.0007247238,PG1011:0.0104721972)100:0.0085555774)99:0.0036360841,(((Heinz:0.0010321758,LA2093:0.0007900153)100:0.0174986579,Spenn:0.0160317828)100:0.0513962769,((PG0019:0.0004158392,PG0009:0.0007456125)100:0.0197101205,(SP2271:0.0637834730,SME:0.…
chr04_611	(PG6244:0.0003553725,(PG6148:0.0006272422,(PG6055:0.0076620214,((PG6002:0.0085991197,PG5068:0.0068694874)91:0.0011216722,((PG4017:0.0128869021,((PG4049:0.0179390464,(PG4032:0.0156483320,((((PG1013:0.0068078349,PG1008:0.0063170352)100:0.0044921519,PG6241:0.0155902950)94:0.0003871930,PG1011:0.0102362598)100:0.0066817635,(((Heinz:0.0003822913,LA2093:0.0001910464)100:0.0178804640,Spenn:0.0106988445)1…
chr04_615	(PG6244:0.0037861368,(((((PG6148:0.0002184670,PG6002:0.0000021212)100:0.0047081385,PG5068:0.0036996360)100:0.0050182366,((PG4017:0.0101627192,((((PG5032:0.0070105067,PG4042:0.0074939318)92:0.0007948720,PG4036:0.0081817617)96:0.0014462067,(PG3022:0.0111440371,PG6243:0.0077067629)96:0.0009728079)99:0.0010754717,PG4049:0.0134482671)88:0.0009504975)99:0.0016789243,(PG4032:0.0102761749,(((((PG3005:0.0…
chr04_616	(PG6244:0.0004823682,(PG6148:0.0048071158,((((((PG6055:0.0047890706,PG4041:0.0084452707)100:0.0031067212,(((((PG3005:0.0044592446,PG4005:0.0056704508)100:0.0024603034,PG6242:0.0085034240)100:0.0053718330,(((PG1013:0.0067056120,PG1008:0.0063797394)100:0.0042322510,PG6241:0.0134410215)100:0.0014643255,PG1011:0.0109007635)100:0.0064812714)78:0.0028699844,((((Heinz:0.0009447474,LA2093:0.0015138625)10…
chr04_617	(PG6244:0.0007604807,PG6148:0.0010028906,((PG6055:0.0053606316,PG5068:0.0036443704)56:0.0017093593,(((PG6002:0.0086463019,PG4041:0.0108879632)88:0.0007398066,(PG4036:0.0102512843,(PG4032:0.0124138692,(((((PG3005:0.0043668492,PG4005:0.0058716549)100:0.0032095877,PG6242:0.0091576077)100:0.0042329863,((PG4060:0.0087534975,PG3003:0.0113587344)99:0.0012370438,PG3023:0.0096216031)100:0.0014397554)90:0.…
chr04_619	(PG6244:0.0000022064,(((((PG6148:0.0082057838,PG5068:0.0023271329)78:0.0015238312,PG6055:0.0036312971)81:0.0020904889,(((((((PG5032:0.0048922423,PG4042:0.0128089974)100:0.0022083535,PG3022:0.0063343676)100:0.0049391723,PG4049:0.0111508681)99:0.0027494257,(PG4032:0.0163576702,((((PG3005:0.0131790368,PG3023:0.0146945319)61:0.0033156657,PG4060:0.0116370967)67:0.0036474538,(PG4005:0.0217037852,(PG624…
chr04_620	(PG6244:0.0046692953,((((((PG6148:0.0023029334,PG6055:0.0021819741)99:0.0009939374,PG5068:0.0016290929)100:0.0024540991,PG6002:0.0066696312)100:0.0036466591,(PG4032:0.0102409592,((((PG3005:0.0070808584,PG3003:0.0120446865)100:0.0040866052,(((PG4005:0.0113215763,PG4060:0.0072417782)56:0.0006789357,PG3023:0.0078550733)95:0.0015942043,PG6242:0.0109909830)48:0.0004551230)62:0.0011964212,(((Heinz:0.00…
chr04_621	(PG6244:0.0000024101,PG6148:0.0001637023,(((PG6055:0.0014579295,PG6002:0.0037695575)81:0.0017323230,PG5068:0.0024072338)72:0.0011439151,(PG4041:0.0087375153,((((PG4017:0.0118536458,(((((PG5032:0.0048595979,PG3022:0.0039578045)69:0.0009123865,PG6243:0.0032527827)100:0.0033590712,PG4042:0.0089205078)55:0.0002219780,PG4036:0.0074751488)60:0.0005133956,PG4049:0.0099447080)100:0.0048004221)73:0.000736…
chr04_623	(PG6244:0.0054868464,((PG6148:0.0014382781,PG6002:0.0005363925)100:0.0020485420,PG5068:0.0025157378)100:0.0021796995,((((PG6055:0.0032875671,PG4041:0.0022828774)100:0.0045051875,PG4017:0.0064715518)58:0.0003116189,((((((PG5032:0.0050117964,PG6243:0.0045439377)100:0.0014635505,PG3022:0.0058416068)94:0.0003600212,PG4042:0.0076250686)63:0.0002683657,PG4049:0.0104676686)79:0.0003224133,PG4036:0.00648…
chr04_624	(PG6244:0.0000020802,((((((PG6148:0.0075429959,PG4041:0.0076026948)100:0.0041919555,(((PG5032:0.0069677816,PG6243:0.0067884306)84:0.0013335848,PG3022:0.0088473565)75:0.0003076844,PG4036:0.0064735262)100:0.0021221299)67:0.0020244528,(PG4017:0.0146306292,(PG4042:0.0089780517,PG4049:0.0094565956)82:0.0011945663)97:0.0024440116)62:0.0006923402,(((((PG5076:0.0176223763,PG4032:0.0118854222)99:0.0036823…
chr04_626	(PG6244:0.0000021422,((PG6148:0.0003599063,(PG5068:0.0037359267,(((((PG4041:0.0093093884,(((PG4032:0.0119422754,(((PG1013:0.0041039909,PG1008:0.0043134682)100:0.0073531229,PG6241:0.0160986482)99:0.0028105574,PG1011:0.0132342636)91:0.0016687572)40:0.0008652146,((((PG3005:0.0028890966,PG4005:0.0038223604)100:0.0049313827,PG3023:0.0065019790)100:0.0016471948,(PG6242:0.0093193828,PG4060:0.0072311590)…
chr04_627	(PG6244:0.0000026238,(((((((PG6148:0.0028386011,PG5068:0.0042581740)100:0.0021472613,PG4041:0.0062091017)100:0.0017993871,(((PG5032:0.0031050740,PG3022:0.0039663307)100:0.0019097091,PG4036:0.0067859923)100:0.0017039431,PG4042:0.0070430822)99:0.0010511244)100:0.0135131410,((PG6243:0.0065226217,PG5076:0.0056376219)51:0.0002149821,PG4049:0.0097324430)97:0.0008465150)83:0.0004505568,(((PG4032:0.00936…
chr04_628	(PG6244:0.0000024929,((((((PG6148:0.0071105956,(PG6002:0.0012362769,PG4041:0.0025930749)100:0.0032279660)100:0.0057468758,PG4017:0.0138014937)52:0.0005791833,PG5076:0.0112488786)82:0.0015843151,((((PG5032:0.0064612475,PG3022:0.0053117757)69:0.0013753892,PG6243:0.0046246796)100:0.0022114230,(PG4042:0.0110979235,PG4036:0.0076871258)93:0.0014610082)90:0.0012584317,PG4049:0.0127482773)95:0.0024652612…
chr04_629	(PG6244:0.0000027390,(((((((PG6148:0.0000027152,PG6002:0.0002119826)100:0.0008028061,PG4041:0.0016544222)100:0.0072393211,PG5076:0.0091244827)45:0.0009573367,(((((PG5032:0.0046379822,PG6243:0.0065549164)94:0.0014683009,PG3022:0.0076704346)98:0.0011851736,PG4042:0.0073381942)83:0.0007271468,PG4036:0.0083497514)93:0.0010562469,PG4049:0.0129755244)81:0.0007878407)69:0.0012886842,PG4017:0.0101096552)…
chr04_630	(PG6244:0.0051153136,((PG6148:0.0073775638,((((PG4041:0.0099873955,PG5076:0.0087688583)79:0.0013432940,(PG4042:0.0090114238,PG4036:0.0063605457)97:0.0019038849)56:0.0013057250,PG6243:0.0076221659)97:0.0019488979,PG4017:0.0079100671)75:0.0021863452)96:0.0025103855,((PG6055:0.0007933753,PG6002:0.0010721956)100:0.0052826102,(((PG5032:0.0078837565,PG3022:0.0074676881)100:0.0020225292,PG4049:0.0101105…
chr04_631	(PG6244:0.0000023111,(PG6148:0.0086596927,((((PG6002:0.0031542265,PG5076:0.0043602305)100:0.0068971699,(PG4017:0.0110134764,(((((PG5032:0.0065826090,PG3022:0.0068569192)96:0.0014883782,PG6243:0.0091483373)66:0.0006466086,PG4036:0.0077327410)62:0.0006040239,PG4049:0.0107141394)54:0.0003666841,PG4042:0.0082095706)100:0.0024963777)99:0.0016893511)91:0.0011905582,PG5068:0.0076129773)98:0.0024520195,(…
chr04_632	(PG6244:0.0005920458,((PG6148:0.0054642887,(((PG6002:0.0025220972,PG5076:0.0028706921)100:0.0033353355,((((((PG4017:0.0056836420,(PG3022:0.0038735705,PG6243:0.0031843942)59:0.0001987386)82:0.0010436849,PG5032:0.0049350856)59:0.0007812157,PG4042:0.0069758020)60:0.0003292115,PG4036:0.0054564423)100:0.0011178577,PG4049:0.0096275027)100:0.0021843986,(PG4032:0.0090100881,(((((PG3005:0.0026047848,PG400…
chr04_633	(PG6244:0.0064231387,((PG6148:0.0053253387,(((PG6002:0.0029791729,PG5076:0.0042128523)100:0.0029676058,(PG4041:0.0079482953,((((PG5032:0.0049453196,PG3022:0.0055988487)100:0.0017955942,PG4042:0.0081597552)95:0.0007220323,PG4049:0.0090963169)98:0.0011295043,((PG6243:0.0069309882,PG4036:0.0049387359)100:0.0028473318,(PG4032:0.0108356144,((((((PG3005:0.0054850742,PG4005:0.0081151619)81:0.0010678822,…
chr04_634	(PG6244:0.0008527452,((PG6148:0.0059364649,((((PG6002:0.0051099369,PG5076:0.0040903915)100:0.0037953219,(PG4032:0.0135913148,((((((PG3005:0.0053600306,PG4005:0.0063770248)100:0.0040228383,PG3023:0.0088411719)88:0.0004914930,PG1011:0.0147143332)53:0.0014754951,PG4060:0.0097081050)45:0.0007522468,(PG6242:0.0102870875,PG3003:0.0078216359)93:0.0014826455)52:0.0014545738,(((PG1013:0.0075387658,PG1008:…
chr04_635	(PG6244:0.0020713110,((PG6148:0.0083984347,((((PG6002:0.0053948190,PG5076:0.0049331032)100:0.0030628096,PG4017:0.0121437957)49:0.0008596135,PG4041:0.0099338429)67:0.0010834284,(((((PG5032:0.0063152113,PG3022:0.0069672033)80:0.0010755976,PG6243:0.0067807882)99:0.0013041300,(PG4042:0.0069367989,PG4036:0.0080163050)58:0.0010572278)99:0.0022201140,PG4049:0.0156763568)99:0.0016651463,(PG4032:0.0132850…
chr04_637	(PG6244:0.0000021752,(PG6148:0.0046668680,((((PG6002:0.0074186667,(((PG4041:0.0086866629,PG4017:0.0150753246)87:0.0043651628,((PG5032:0.0058100250,PG4042:0.0077311877)98:0.0034234598,(PG6243:0.0077541559,PG4036:0.0099150883)96:0.0022451805)93:0.0020392592)100:0.0096865629,PG3022:0.0059248595)64:0.0006405777)84:0.0038385270,(PG4049:0.0113545749,(PG4032:0.0134620666,((((((PG3005:0.0092596075,PG4005…
chr04_638	(PG6244:0.0000022592,(((PG6148:0.0057821163,PG5068:0.0065795201)100:0.0034677753,(((PG6002:0.0053253722,PG5076:0.0042509391)100:0.0042148870,(((PG4032:0.0141170513,(((PG4005:0.0073969870,PG6242:0.0089266905)98:0.0022283801,PG4060:0.0098689292)91:0.0022647134,(((PG1013:0.0068251972,PG1008:0.0067259951)100:0.0033384882,PG6241:0.0138600008)98:0.0005203152,PG1011:0.0091475132)100:0.0048918209)66:0.00…
chr04_639	(PG6244:0.0044630640,((PG6148:0.0066555421,PG5068:0.0075422682)100:0.0039919638,((((PG6002:0.0051541265,PG5076:0.0053885246)100:0.0037266038,PG4041:0.0083274490)73:0.0007461842,(PG4017:0.0096760648,(PG4032:0.0144454382,((((((PG3005:0.0070526592,PG4005:0.0085405212)100:0.0032336678,PG6242:0.0122469356)100:0.0028225486,(PG4060:0.0117597952,PG3003:0.0169293760)85:0.0010813615)99:0.0022128111,PG3023:…
chr04_640	(PG6244:0.0051352443,((((PG6148:0.0055052843,PG4041:0.0073684904)100:0.0048290196,(PG4032:0.0140303272,(((((PG3005:0.0068738864,PG4005:0.0079124232)100:0.0031903168,((PG6242:0.0098595156,PG4060:0.0101745241)93:0.0012397691,PG3003:0.0108928699)84:0.0010007849)73:0.0015278243,PG3023:0.0099333737)100:0.0050856010,(((Heinz:0.0023071758,LA2093:0.0013633357)100:0.0151249283,Spenn:0.0132036319)100:0.043…
chr04_641	(PG6244:0.0021382286,((PG6148:0.0075851979,(((PG6002:0.0071671016,PG5076:0.0056562908)100:0.0037284213,PG4041:0.0101713001)100:0.0045607059,((((PG4017:0.0123564095,(((((PG5032:0.0059668301,PG3022:0.0068202632)70:0.0005982197,PG6243:0.0052339422)87:0.0009395866,PG4036:0.0057206993)75:0.0009003831,PG4042:0.0079709298)84:0.0009847466,PG4049:0.0108209434)100:0.0039028317)99:0.0013340388,(((PG1013:0.0…
chr04_642	(PG6244:0.0071523609,PG6148:0.0085699733,(PG6055:0.0072405117,(((PG6002:0.0084166086,PG5076:0.0078943174)100:0.0028982232,((PG5068:0.0124435330,(PG4032:0.0145868889,((((((PG3005:0.0048855607,PG4005:0.0087872237)100:0.0037976915,PG6242:0.0143928412)100:0.0027469163,(PG4060:0.0107786559,PG3023:0.0095547409)100:0.0017138406)89:0.0021161933,PG3003:0.0168589505)100:0.0036106054,(((PG1013:0.0043438989,…
chr04_643	(PG6244:0.0050174397,(((PG6148:0.0064800487,PG5068:0.0069172355)100:0.0033978069,PG4041:0.0128020858)55:0.0009273805,((PG6002:0.0057764424,PG5076:0.0066535870)100:0.0066673558,((PG4017:0.0132131788,(PG4032:0.0156243625,(((((((PG3005:0.0080114727,PG4005:0.0094501353)100:0.0044822429,PG6242:0.0155947478)99:0.0021142692,PG4060:0.0113812842)74:0.0010929977,PG3023:0.0112338923)100:0.0029195528,PG3003:…
chr04_644	(PG6244:0.0019225212,(((PG6148:0.0085364977,PG5068:0.0060708340)100:0.0017018036,PG4041:0.0086117078)100:0.0020712836,(((((PG6002:0.0057599956,PG5076:0.0061766397)100:0.0022778745,(((PG5032:0.0052436513,PG6243:0.0049940557)89:0.0007415643,PG3022:0.0057747252)100:0.0023816962,(PG4042:0.0088076369,PG4036:0.0072254529)87:0.0011104027)63:0.0009914932)58:0.0005435164,PG4017:0.0077005655)59:0.000795867…
chr04_645	(PG6244:0.0078887918,(PG6148:0.0091394741,((((PG6002:0.0074947105,PG5076:0.0070159765)100:0.0028107649,(((PG5032:0.0069038088,PG3022:0.0058054629)100:0.0025842317,((PG6243:0.0075422566,PG4042:0.0074703788)86:0.0006344261,PG4049:0.0155112965)100:0.0040622277)85:0.0008867368,PG4036:0.0090279589)98:0.0030952169)96:0.0020587548,(PG4032:0.0191372172,(((((PG3005:0.0080139121,PG4005:0.0090321805)100:0.0…
chr04_646	(PG6244:0.0018412712,(((PG6148:0.0107497755,(((PG6002:0.0056141033,PG5076:0.0049148973)100:0.0042449639,PG4041:0.0094283614)99:0.0016596335,PG4017:0.0113139780)100:0.0018836789)68:0.0022445337,(((((PG5032:0.0084297449,PG3022:0.0063060027)96:0.0016217313,PG4042:0.0112483505)91:0.0008696558,PG4049:0.0163268149)72:0.0016171592,(PG6243:0.0104805719,PG4036:0.0071763624)78:0.0010256789)98:0.0040342754,…
chr04_647	(PG6244:0.0012645888,(((PG6148:0.0087427199,PG5068:0.0066739004)67:0.0015585520,((PG6002:0.0072862463,((PG4017:0.0067599681,(((((PG5032:0.0059270838,PG6243:0.0049981325)70:0.0010119187,PG3022:0.0052767934)99:0.0014807562,PG4042:0.0093604915)82:0.0007003842,PG4036:0.0065556012)56:0.0006724568,PG5076:0.0066571353)58:0.0004245256)67:0.0008775919,PG4049:0.0147852764)64:0.0007869014)46:0.0007730144,PG…
chr04_648	(PG6244:0.0039383970,((PG6148:0.0061325578,(PG5068:0.0071683648,((((PG4041:0.0076259946,PG4017:0.0076885106)100:0.0020772832,PG5076:0.0078386615)92:0.0010192813,(((PG5032:0.0063038290,PG6243:0.0072833386)100:0.0027340982,PG3022:0.0078164994)99:0.0013496811,((PG4042:0.0079099376,PG4036:0.0080061129)77:0.0006181733,PG4049:0.0122251427)84:0.0017250199)100:0.0026974490)79:0.0012765328,(PG4032:0.01399…
chr04_649	(PG6244:0.0000021111,(((PG6148:0.0050650104,(((((PG4041:0.0089561140,PG4017:0.0087386526)89:0.0012671660,((((PG5032:0.0065174909,PG6243:0.0066809304)74:0.0008189281,PG3022:0.0087450435)99:0.0007220394,PG4042:0.0087031485)99:0.0013147237,PG4036:0.0088544661)97:0.0020860770)70:0.0016150099,PG4049:0.0121294702)60:0.0006191862,PG5076:0.0092531925)94:0.0010576755,(PG4032:0.0167634345,(((((PG3005:0.006…
chr04_650	(PG6244:0.0000025369,((PG6148:0.0023718329,(PG5068:0.0042600321,(((PG4041:0.0087964563,PG4017:0.0089566551)81:0.0021925884,((((((PG5032:0.0060722927,PG6243:0.0055573459)99:0.0009831148,PG3022:0.0073789692)100:0.0008802364,PG4036:0.0087532148)88:0.0005342690,PG4049:0.0147798600)100:0.0024777091,PG4042:0.0105756521)99:0.0008571776,PG5076:0.0096894436)96:0.0021781284)100:0.0019101134,(PG4032:0.01795…
chr04_651	(PG6244:0.0000028004,((PG6148:0.0000026226,PG6055:0.0000028004)70:0.0000026270,PG6002:0.0001179043)72:0.0000028601,(PG5068:0.0053435039,(((PG4041:0.0073349753,(((((PG5032:0.0054849837,PG3022:0.0075701231)82:0.0011657987,PG6243:0.0079551878)81:0.0010864022,(PG4042:0.0078461001,PG4036:0.0073950724)85:0.0008610463)100:0.0011529233,PG4049:0.0114230805)88:0.0006880765,PG5076:0.0070462484)73:0.00031924…
chr04_652	(PG6244:0.0043102297,((PG6148:0.0000029342,PG6002:0.0000836187)100:0.0017025677,PG6055:0.0015525735)100:0.0028273917,(PG5068:0.0048139104,(((PG4041:0.0108464811,(((((PG5032:0.0060607847,PG6243:0.0057848051)100:0.0012890969,PG3022:0.0066198582)100:0.0010381189,(PG4042:0.0068690085,PG4036:0.0077284899)87:0.0011074971)94:0.0012806228,PG4049:0.0106011446)70:0.0009612128,PG5076:0.0090505854)52:0.00116…
chr04_653	(PG6244:0.0079731492,((PG6148:0.0003544395,PG6002:0.0003554403)100:0.0092367433,((PG6055:0.0045561576,PG5068:0.0055342250)100:0.0047405480,((((PG4041:0.0103046958,PG5076:0.0078686496)71:0.0007348602,PG4036:0.0100814309)79:0.0008870277,(((PG5032:0.0067495147,PG3022:0.0072233395)99:0.0010005145,(PG6243:0.0075047328,PG4042:0.0095546469)99:0.0024702439)100:0.0014658436,PG4049:0.0126829317)100:0.00382…
chr04_654	(PG6244:0.0033802457,((PG6148:0.0111947843,(PG6002:0.0052767139,PG5068:0.0041729844)100:0.0045357023)100:0.0069048936,((((((PG4041:0.0167378444,((PG5032:0.0083787722,PG4036:0.0079379332)52:0.0002083115,PG4049:0.0136425778)95:0.0011079335)99:0.0051226160,PG6243:0.0105101647)46:0.0022171827,PG3022:0.0108925876)39:0.0018225889,PG4042:0.0155496640)63:0.0016233765,(PG4017:0.0134063093,PG5076:0.0118922…
chr04_656	(PG6244:0.0001739907,(PG6148:0.0047131511,((PG6002:0.0082880260,(((PG4041:0.0115479179,((((((PG5032:0.0070719483,PG4042:0.0106812440)70:0.0027747651,PG6243:0.0072606927)72:0.0018179525,PG4049:0.0142570722)38:0.0013880124,PG3022:0.0089059678)27:0.0005581851,PG4036:0.0079417541)64:0.0011192108,PG5076:0.0088720254)91:0.0022993175)53:0.0010880996,(PG4032:0.0139547685,(((((((PG3005:0.0059576544,PG4005…
chr04_657	(PG6244:0.0072685705,(((PG6148:0.0088347155,(PG4017:0.0146806471,(((((((PG5032:0.0050894268,PG3022:0.0039957700)98:0.0014483346,PG6243:0.0060430335)100:0.0020786717,PG4042:0.0070848791)94:0.0015029008,PG4036:0.0090849707)100:0.0031786874,PG4049:0.0136999151)92:0.0027560098,PG5076:0.0116410530)82:0.0010983716,(PG4032:0.0152516682,(((((PG3005:0.0045818790,PG4005:0.0037346720)100:0.0083652615,PG6242…
chr04_658	(PG6244:0.0023093567,(PG6148:0.0030243167,((PG6002:0.0074452762,(((((PG4041:0.0104641055,PG5076:0.0099599278)84:0.0020029860,(PG4032:0.0169338809,((((((PG3005:0.0071535984,PG4005:0.0073678080)100:0.0053090489,PG6242:0.0140266266)100:0.0037919180,(PG4060:0.0142782671,PG3023:0.0133493651)98:0.0027937342)99:0.0018809551,PG3003:0.0184165169)100:0.0025502232,(((PG1013:0.0073171459,PG1008:0.0078720203)…
chr04_659	(PG6244:0.0000029409,(PG6148:0.0000029409,(PG6002:0.0037701834,((PG5068:0.0076798988,(PG4017:0.0090315831,((((PG5032:0.0052088157,PG3022:0.0052546022)100:0.0027881008,((PG6243:0.0068416025,PG4036:0.0057939923)95:0.0012784783,PG4042:0.0073120065)92:0.0006519619)82:0.0004077410,PG4049:0.0081001771)98:0.0007459512,PG5076:0.0088227589)100:0.0034935489)100:0.0027082053)71:0.0011000256,(PG4041:0.008103…
chr04_660	(PG6244:0.0065351667,(((((PG6148:0.0011373629,PG6055:0.0019589089)100:0.0095011949,PG6002:0.0065903102)99:0.0018519746,PG4017:0.0115438053)97:0.0018353439,(((((PG5032:0.0077116161,(PG3022:0.0081141879,PG6243:0.0056635732)98:0.0021061407)78:0.0010957984,PG5076:0.0093199060)86:0.0016003761,(PG4042:0.0075357971,PG4049:0.0106951735)99:0.0014129328)77:0.0022919755,PG4036:0.0097159387)100:0.0027637323,…
chr04_661	(PG6244:0.0016954978,((PG6148:0.0051592260,(((PG4041:0.0092327189,PG5076:0.0083649368)83:0.0007120300,PG4017:0.0060658162)65:0.0008484389,(((((PG5032:0.0049905236,PG3022:0.0054431570)93:0.0011819059,PG6243:0.0066861030)90:0.0010140585,(PG4042:0.0070683668,PG4036:0.0071005865)83:0.0008911867)98:0.0009106963,PG4049:0.0121712373)57:0.0009712662,(PG4032:0.0124041632,(((((((PG3005:0.0070792749,PG4005:…
chr04_662	(PG6244:0.0087564142,((PG6148:0.0023652603,PG6002:0.0000027845)100:0.0029643113,PG6055:0.0035436951)100:0.0027792111,(PG5068:0.0083481906,(((PG4041:0.0113476296,PG4017:0.0112798386)81:0.0015172344,(PG5076:0.0107778587,(PG4032:0.0175586049,(((((PG3005:0.0102757261,PG4005:0.0111731244)88:0.0020338772,PG6242:0.0148030925)100:0.0026805417,((PG4060:0.0117258691,PG3023:0.0136611213)93:0.0047310171,PG30…
chr04_663	(PG6244:0.0058878515,(PG6148:0.0000257697,PG6002:0.0005523982)100:0.0051064781,((PG6055:0.0054790361,PG5068:0.0073993315)100:0.0050127581,(PG4041:0.0088164973,(PG4017:0.0091832004,((((((PG5032:0.0068644255,PG3022:0.0064729471)100:0.0020319385,PG6243:0.0067086451)62:0.0006831335,PG4042:0.0087185355)57:0.0007719032,(PG4036:0.0081497570,PG4049:0.0107232555)50:0.0009210837)100:0.0026073058,(PG4032:0.…
chr04_664	(PG6244:0.0023198475,((PG6148:0.0007032689,PG6002:0.0004885824)100:0.0027834847,(PG5068:0.0073997217,((PG4041:0.0108146836,(((((PG5032:0.0080769327,(PG3022:0.0070920058,PG6243:0.0061693682)51:0.0012144940)70:0.0012646220,PG4042:0.0086168766)97:0.0013613248,(PG4036:0.0097093378,PG4049:0.0104687778)83:0.0015471406)100:0.0030911871,PG5076:0.0117858206)100:0.0030778996,(PG4032:0.0161862982,(((((PG300…
chr04_665	(PG6244:0.0006499538,PG6148:0.0004042447,((PG6055:0.0052732810,(PG6002:0.0030186000,PG5068:0.0040932723)100:0.0034234255)79:0.0016082681,((PG4041:0.0072739947,PG5076:0.0065632863)90:0.0012043872,(((PG4017:0.0106287313,(((PG5032:0.0049073242,PG3022:0.0046045503)100:0.0021051923,PG6243:0.0065114814)89:0.0012377024,(PG4042:0.0082312139,PG4036:0.0082028942)66:0.0007651364)86:0.0011165730)55:0.0014665…
chr04_666	(PG6244:0.0000027293,(PG6148:0.0000021424,(PG6002:0.0000021112,(PG5068:0.0050325988,(((PG4041:0.0101653687,((((PG5032:0.0060067706,(PG3022:0.0066925558,(PG4042:0.0084681517,PG4036:0.0056976021)92:0.0008461071)56:0.0002340537)63:0.0007125878,PG6243:0.0064130311)76:0.0010252703,PG4049:0.0126112628)66:0.0005600484,PG5076:0.0071703395)85:0.0007257340)100:0.0019300706,(PG4032:0.0099231333,((((((PG3005…
chr04_667	(PG6244:0.0000021069,(PG6148:0.0000021226,PG6002:0.0000021305)67:0.0000026999,(PG6055:0.0000021069,(PG5068:0.0070477651,(((PG4041:0.0147110064,PG5076:0.0100675560)50:0.0011233886,(PG4017:0.0119508921,(PG4032:0.0185169138,(((((PG3005:0.0066053071,PG4005:0.0071920714)100:0.0053738331,PG6242:0.0116716480)85:0.0016167122,(PG4060:0.0130534206,PG3023:0.0127236015)65:0.0023042257)53:0.0018425588,PG3003:…
chr04_668	(PG6244:0.0006810219,(PG6148:0.0015365266,PG6002:0.0000024119)90:0.0008305905,((PG6055:0.0034404093,PG5068:0.0031774934)100:0.0035070849,((PG4041:0.0076856419,PG4017:0.0097388753)71:0.0009255095,(((((PG5032:0.0050506320,PG3022:0.0078846048)95:0.0012870261,PG6243:0.0055740972)100:0.0020832671,((PG4042:0.0092959627,PG4036:0.0082492837)90:0.0007658462,PG4049:0.0118219344)86:0.0006987048)100:0.002510…
chr04_670	(PG6244:0.0000024358,(((PG6148:0.0060890086,PG5068:0.0065050745)83:0.0022655442,(((PG4041:0.0119826364,PG4017:0.0090536481)97:0.0016386653,(PG4049:0.0140291431,(((PG4032:0.0206157577,(((PG3005:0.0098889271,PG4060:0.0117579894)100:0.0045971274,(((Heinz:0.0027143879,LA2093:0.0032141274)100:0.0186134413,Spenn:0.0141048129)100:0.0488389290,((PG0019:0.0017596386,PG0009:0.0019662998)100:0.0272372517,(S…
chr04_671	(PG6244:0.0001011945,((PG6148:0.0001493519,PG6002:0.0039168895)100:0.0039313544,(PG5068:0.0059039817,(((PG4041:0.0095476354,PG4017:0.0069884933)70:0.0010316921,((((((PG5032:0.0063425151,PG3022:0.0047537425)96:0.0015095451,PG6243:0.0054174779)91:0.0009132207,PG4042:0.0099674617)93:0.0009540393,PG4036:0.0092436571)82:0.0016361352,PG4049:0.0109514917)100:0.0020935029,(PG4032:0.0145179295,((((((PG300…
chr04_672	(PG6244:0.0000021903,(PG6148:0.0000025765,(PG6055:0.0000025452,PG6002:0.0000025452)98:0.0000466033)60:0.0000021982,(PG5068:0.0067893586,((((PG4041:0.0111154569,(PG4032:0.0150930829,((((((PG3005:0.0087221626,PG4005:0.0084142568)93:0.0035717923,PG6242:0.0117423720)64:0.0012099845,PG3003:0.0139189068)55:0.0008011970,PG4060:0.0125588127)79:0.0014975734,PG3023:0.0098348373)100:0.0046577991,((((PG1013:…
chr04_674	(PG6244:0.0062557421,(((PG6148:0.0005407957,PG6002:0.0008660034)100:0.0069452271,PG5068:0.0063016155)99:0.0022597794,(((PG4041:0.0121490677,(PG4032:0.0167823364,(((((((PG3005:0.0083106070,PG4005:0.0083517898)100:0.0071200752,PG6242:0.0134856888)90:0.0019846362,PG3003:0.0146606571)52:0.0009541943,PG4060:0.0148335153)50:0.0014560882,PG3023:0.0155356603)100:0.0046854780,(((PG1013:0.0066841436,PG1008…
chr04_675	(PG6244:0.0062580840,(((PG6148:0.0001807112,PG6002:0.0000021417)100:0.0035643167,PG6055:0.0035305651)100:0.0041034969,(((PG4041:0.0109791647,((PG4017:0.0111594481,PG4036:0.0096762287)69:0.0008618258,PG5076:0.0109808517)67:0.0009491716)31:0.0005077628,((((PG5032:0.0074978607,PG6243:0.0072540568)98:0.0014097628,PG4042:0.0102529950)97:0.0017731951,PG3022:0.0090997729)98:0.0021935781,PG4049:0.0160147…
chr04_676	(PG6244:0.0087948964,((PG6148:0.0010105217,PG6002:0.0010280554)100:0.0031874313,(PG6055:0.0037452641,PG5068:0.0064978657)93:0.0019947206)96:0.0023650379,((PG4041:0.0093489192,(PG4017:0.0113371482,PG5076:0.0080889314)40:0.0013456233)25:0.0005811566,((((((PG5032:0.0055896899,PG6243:0.0057084898)88:0.0005498269,PG3022:0.0065381316)100:0.0019878612,PG4042:0.0088557701)100:0.0013733401,PG4049:0.016075…
chr04_677	(PG6244:0.0000416421,(((((((PG6148:0.0001258119,PG6055:0.0001681369)100:0.0121504448,(((((PG5032:0.0054838443,PG3022:0.0119010527)68:0.0013645765,PG6243:0.0086523637)56:0.0017510501,PG4042:0.0124882643)92:0.0013742729,PG4036:0.0101173528)97:0.0016830676,PG5076:0.0140703054)99:0.0015360553)80:0.0010816570,(PG4032:0.0147005269,((((((PG3005:0.0080020080,PG4005:0.0083597279)100:0.0033794972,PG6242:0.…
chr04_678	(PG6244:0.0000025356,(((PG6148:0.0087092407,(((PG4041:0.0123874877,((((PG5032:0.0089390275,PG3022:0.0063186960)97:0.0009600698,PG6243:0.0062393352)88:0.0010778692,(PG4042:0.0086267586,PG4036:0.0093114391)71:0.0008235800)99:0.0019528051,PG5076:0.0103043585)69:0.0010378066)82:0.0011741824,PG4049:0.0163217242)72:0.0007608720,(PG4017:0.0109464592,(PG4032:0.0151882105,(((((((PG3005:0.0069506001,PG4005…
chr04_679	(PG6244:0.0028038528,(PG6148:0.0052616485,PG6002:0.0004631307)100:0.0036360457,((PG6055:0.0072083306,(((PG4041:0.0108876485,(((((PG5032:0.0063982117,PG3022:0.0073059195)100:0.0014664567,PG6243:0.0076323585)100:0.0025975295,(PG4042:0.0107165079,PG4036:0.0080749938)56:0.0007681241)65:0.0013305520,PG4049:0.0153798434)91:0.0020818435,PG5076:0.0095951567)77:0.0015054962)57:0.0006256184,PG4017:0.011111…
chr04_681	(PG6244:0.0012009032,((PG6148:0.0017616787,PG6002:0.0011364188)100:0.0050396870,(PG5068:0.0075561598,(((PG4041:0.0130098909,(PG4032:0.0155766651,((((((PG3005:0.0052312638,PG4005:0.0062099562)100:0.0038595745,PG6242:0.0105369000)100:0.0046370269,PG3003:0.0185903194)68:0.0031450390,(PG4060:0.0125270506,PG3023:0.0172247570)68:0.0018051161)100:0.0030081971,(((PG1013:0.0063559174,PG1008:0.0059153026)1…
chr04_682	(PG6244:0.0047400991,(((((PG6148:0.0114114536,PG6055:0.0107052705)100:0.0046908838,PG4041:0.0132896593)65:0.0017460673,(PG4017:0.0143743866,(PG4032:0.0227160720,(((((PG3005:0.0081995679,PG4005:0.0084553533)100:0.0033740767,PG6242:0.0163205166)98:0.0022749833,PG3003:0.0175335898)100:0.0040617985,(PG4060:0.0185414742,PG3023:0.0165139952)50:0.0023629071)100:0.0059181817,(((((PG1013:0.0071274294,PG10…
chr04_684	(PG6244:0.0063949010,((PG6148:0.0069690589,PG5068:0.0066785909)100:0.0028006706,((((PG4041:0.0100457924,PG5076:0.0082866984)100:0.0023951545,PG4042:0.0106482397)99:0.0009501495,(PG3022:0.0111848699,PG4032:0.0178842706)100:0.0055032661)100:0.0016051079,((PG4017:0.0114222229,(((PG5032:0.0079384613,PG4036:0.0084268625)71:0.0023491259,PG6243:0.0084692709)91:0.0022939573,PG4049:0.0121653977)63:0.00184…
chr04_685	(PG6244:0.0008817164,(PG6148:0.0013281743,PG6055:0.0007030391)100:0.0004018249,((PG6002:0.0052337085,PG5068:0.0044492536)96:0.0017950205,(((((((PG4041:0.0105711928,((PG5032:0.0067731306,PG3022:0.0072441237)91:0.0008011422,PG6243:0.0066526238)100:0.0005702808)93:0.0013651494,PG4049:0.0115304794)55:0.0005060965,PG4036:0.0079947979)45:0.0004867974,PG4042:0.0104786822)100:0.0033876061,PG5076:0.010831…
chr04_686	(PG6244:0.0005568130,(PG6148:0.0018917961,((PG6002:0.0066337569,(PG4041:0.0090241326,((PG4017:0.0127851598,(((PG5032:0.0074556511,PG3022:0.0070179857)100:0.0018972546,(((PG6243:0.0067489807,PG4036:0.0058590908)100:0.0011934627,PG4049:0.0133337491)100:0.0031302821,PG4042:0.0088450671)95:0.0008062282)100:0.0015320239,PG5076:0.0083668835)100:0.0008190419)71:0.0008725749,(PG4032:0.0122958059,((((((PG…
chr04_687	(PG6244:0.0000022213,(PG6148:0.0083585439,((PG6002:0.0061291380,PG5068:0.0093311247)66:0.0019730097,(PG4041:0.0078695340,((PG4017:0.0071457773,((((PG5032:0.0053125770,PG3022:0.0059362167)91:0.0009333065,PG6243:0.0056755084)56:0.0007633579,PG4036:0.0074101156)54:0.0009334153,PG4042:0.0077278512)100:0.0016989092)80:0.0009151671,(PG4049:0.0151460019,(((((PG5076:0.0086466315,PG4032:0.0147545481)99:0.…
chr04_688	(PG6244:0.0000235769,((((PG6148:0.0025261457,PG4041:0.0034124208)100:0.0082777432,(PG4017:0.0092723479,(((((((PG5032:0.0053006419,PG3022:0.0062866052)100:0.0029491919,PG6243:0.0052374721)98:0.0013614648,PG4042:0.0076835815)85:0.0009727479,PG4036:0.0071266257)99:0.0018664528,PG5076:0.0076702298)68:0.0004962101,PG4049:0.0134675162)75:0.0012338778,(PG4032:0.0106599869,((((((PG3005:0.0068953690,PG400…
chr04_690	(PG6244:0.0000025739,(((PG6148:0.0034159118,PG4041:0.0023328821)100:0.0035441193,(PG4017:0.0059872074,((((((PG5032:0.0034634622,PG3022:0.0027660215)100:0.0027570761,PG6243:0.0046948309)100:0.0026226332,PG4036:0.0061700577)93:0.0005311437,PG5076:0.0066482388)97:0.0010041643,((PG4032:0.0095254289,((((((PG3005:0.0028743597,PG4005:0.0032734526)100:0.0023574245,PG6242:0.0060486998)100:0.0053900683,PG4…
chr04_691	(PG6244:0.0000029766,((((((PG6148:0.0014718699,PG4041:0.0009226641)100:0.0056525956,(((((PG4032:0.0075456931,PG3023:0.0074665750)76:0.0007002630,(((PG3005:0.0013226213,PG4005:0.0019856084)81:0.0007997320,PG6242:0.0028014356)100:0.0022170518,PG4060:0.0034403759)100:0.0025467467)76:0.0008573365,PG3003:0.0070304589)100:0.0023707422,(((PG1013:0.0073841518,PG1008:0.0088203035)100:0.0027887088,(PG6241:…
chr05_002	(PG6244:0.0025451935,(((PG6148:0.0075823192,PG4017:0.0067617813)60:0.0005315985,(PG6002:0.0006141807,PG5076:0.0014036576)100:0.0054458150)64:0.0014776100,(((PG4041:0.0100416433,(PG4032:0.0100609334,((((((PG3005:0.0090989657,PG4005:0.0050656730)91:0.0023403477,(PG6242:0.0065866323,PG4060:0.0053995876)98:0.0028677081)95:0.0040099966,(PG3023:0.0093919762,PG3003:0.0115674048)96:0.0023795651)100:0.006…
chr05_003	(PG6244:0.0043502325,(PG6148:0.0038351773,((((((((PG6002:0.0048725852,PG5076:0.0031750028)100:0.0046198189,(((PG5032:0.0055975552,PG6243:0.0064670974)90:0.0014856168,PG3022:0.0065109708)100:0.0022261107,PG4042:0.0086549756)89:0.0007833270)86:0.0013472456,PG4036:0.0095874987)91:0.0023222743,PG4049:0.0109900126)95:0.0024402351,(PG4032:0.0154300789,(((((PG3005:0.0061606369,PG4005:0.0070001525)100:0.…
chr05_004	(PG6244:0.0057055919,(PG6148:0.0000024458,PG6055:0.0000023012)100:0.0042675382,(((((PG6002:0.0014719394,PG5076:0.0036265000)100:0.0077803879,((((PG5032:0.0060530540,PG3022:0.0041045002)100:0.0044603117,PG4042:0.0101334918)50:0.0024223314,(PG6243:0.0100119211,PG4036:0.0104228249)98:0.0049320542)46:0.0009932275,PG4049:0.0159524755)69:0.0020567755)39:0.0007870892,(PG4032:0.0118324208,((((((PG3005:0.…
chr05_005	(PG6244:0.0044057444,(((((PG6148:0.0096151317,((((PG5032:0.0067103968,PG6243:0.0082367504)89:0.0014602088,PG3022:0.0072776688)91:0.0019964428,(PG4042:0.0098336924,PG4036:0.0079536600)73:0.0012416247)71:0.0012883496,PG4049:0.0126559510)82:0.0019112492)99:0.0026533364,(PG6002:0.0042957922,PG5076:0.0032998617)100:0.0066787598)100:0.0044196187,(PG4041:0.0132860339,(PG4032:0.0132106786,(((((((PG3005:0…
chr05_007	(PG6244:0.0098873403,((((((((((PG6148:0.0050650139,PG3022:0.0095220004)58:0.0022788232,PG5032:0.0057625967)32:0.0005324148,PG6243:0.0075822887)46:0.0021713954,PG4049:0.0129945295)36:0.0007040867,PG4042:0.0126360023)41:0.0014460019,PG5076:0.0086950873)80:0.0016499853,(PG4032:0.0161708334,((((PG3005:0.0099633966,(PG4005:0.0087623945,PG6242:0.0129579177)100:0.0038874926)100:0.0042980908,(PG4060:0.01…
chr05_009	(PG6244:0.0070997459,(((((((PG6148:0.0014531975,PG6055:0.0064252407)100:0.0053302973,PG3022:0.0065643124)100:0.0025950432,PG5032:0.0065976211)100:0.0032535946,PG4042:0.0100403473)100:0.0015864242,(PG6002:0.0049881323,PG5076:0.0055977572)100:0.0048779847)96:0.0016164590,((PG6243:0.0111413663,PG4036:0.0104345171)100:0.0020860608,PG4049:0.0203421944)75:0.0025339046)84:0.0027376490,((PG4041:0.0128978…
chr05_010	(PG6244:0.0065409277,(((((((((PG6148:0.0000028414,PG6055:0.0000022066)100:0.0050791800,PG3022:0.0042654835)100:0.0044919716,(PG6002:0.0062695623,PG5032:0.0065117256)64:0.0013539847)35:0.0010021843,PG5076:0.0097825644)29:0.0001478196,PG6243:0.0085840339)49:0.0007022068,(PG4042:0.0098492639,PG4036:0.0079561540)96:0.0019511757)52:0.0010136055,PG4049:0.0151844137)71:0.0014101745,(PG4032:0.0117450961,…
chr05_011	(PG6244:0.0174773271,((((((((((PG6148:0.0000029999,PG6055:0.0000029999)100:0.0058300203,PG3022:0.0084274206)94:0.0011885458,PG5076:0.0138955400)62:0.0014665229,PG5032:0.0042007221)62:0.0012772533,PG6002:0.0069588137)90:0.0015004441,((PG6243:0.0058864178,PG4036:0.0048009268)100:0.0039470355,PG4049:0.0129190335)98:0.0024358524)98:0.0021473538,(((PG5068:0.0098513093,PG4041:0.0106867632)94:0.00264450…
chr05_012	(PG6244:0.0132378819,((((PG6148:0.0000020849,PG6055:0.0000021085)100:0.0082644620,(PG5032:0.0042390214,PG3022:0.0034061461)100:0.0053834478)100:0.0051506794,(((PG6002:0.0087686571,PG5068:0.0115896443)79:0.0030554372,(PG4041:0.0116389630,PG5076:0.0105218927)54:0.0011019453)81:0.0046220610,(PG4049:0.0193785002,((PG4032:0.0189640355,((((PG3005:0.0051803713,PG4005:0.0050297348)100:0.0060268249,PG6242…
chr05_013	(PG6244:0.0092842063,((((((((PG6148:0.0000020958,PG6055:0.0000021115)100:0.0032134375,PG3022:0.0036072530)100:0.0022828591,PG5032:0.0056530704)97:0.0018250651,PG6243:0.0052534242)99:0.0012515907,(PG4036:0.0069677946,PG4049:0.0176029814)98:0.0017336671)99:0.0032764497,PG4042:0.0067609614)100:0.0046627078,(((PG6002:0.0088916572,PG5076:0.0109781051)98:0.0023853262,PG4041:0.0110041884)100:0.004322276…
chr05_014	(PG6244:0.0058894035,((((PG6148:0.0000024678,PG6055:0.0000021208)100:0.0097205476,PG4041:0.0093802071)94:0.0023538701,(PG4032:0.0164198273,(((((((PG3005:0.0094136331,PG4005:0.0108533259)100:0.0027440281,PG6242:0.0159444384)90:0.0014201423,PG4060:0.0130938685)68:0.0018955283,PG3003:0.0143960608)86:0.0033358089,PG3023:0.0138693369)100:0.0054805525,((((Heinz:0.0023543808,LA2093:0.0020503922)100:0.01…
chr05_015	(PG6244:0.0082454310,((((PG6148:0.0076562049,((PG5032:0.0060306225,PG4049:0.0122903747)96:0.0009731590,((PG6243:0.0045609641,PG4036:0.0040254336)90:0.0008185643,PG4042:0.0047696941)100:0.0033042505)99:0.0016727905)50:0.0008053475,((PG6002:0.0061334842,PG5076:0.0053146183)100:0.0023007401,(PG4017:0.0056001602,PG3022:0.0089328302)54:0.0003835979)55:0.0000022159)44:0.0001705034,(PG4041:0.0073304858,…
chr05_016	(PG6244:0.0045713781,(PG6148:0.0114094530,((((PG6055:0.0099872762,PG4041:0.0128486124)100:0.0032353858,PG4017:0.0118587093)81:0.0025866168,(PG4032:0.0179844739,(((((PG3005:0.0077204740,PG4005:0.0077073537)100:0.0034288237,PG6242:0.0123347234)75:0.0022376740,(PG4060:0.0120900032,PG3003:0.0144103397)67:0.0017170546)93:0.0025207403,PG3023:0.0132188218)100:0.0030781195,((((PG1013:0.0105232229,PG1008:…
chr05_017	(PG6244:0.0035001344,PG6148:0.0039855124,((PG6055:0.0065332295,PG5068:0.0063419092)93:0.0012433374,((((((((((PG6002:0.0051308164,PG5076:0.0102527565)94:0.0025402289,((((PG5032:0.0080064521,PG3022:0.0062692774)99:0.0010524940,PG6243:0.0059372657)98:0.0012903989,PG4036:0.0080794393)99:0.0005589931,PG4042:0.0091865663)83:0.0008360341)91:0.0010560172,PG4017:0.0103696639)98:0.0022260439,PG4049:0.01524…
chr05_018	(PG6244:0.0038740538,(PG6148:0.0030121974,PG6055:0.0051706922)98:0.0014884751,(((PG6002:0.0077787951,PG5076:0.0091616880)100:0.0024427648,((PG5032:0.0101545213,((PG6243:0.0107507783,PG4036:0.0086301253)62:0.0012793845,PG4042:0.0101699380)51:0.0006737493)99:0.0030059518,PG4049:0.0136293903)98:0.0022622246)89:0.0016045502,((PG5068:0.0116064272,((PG4041:0.0115529037,PG4017:0.0103607111)50:0.00137249…
chr05_019	(PG6244:0.0090868294,(PG6148:0.0066683721,PG5068:0.0056359107)99:0.0030321983,((((PG6055:0.0119514658,(PG4017:0.0149984635,(PG4032:0.0152133893,(((((PG3005:0.0122559192,PG4005:0.0110988913)100:0.0036189485,PG4060:0.0136058449)46:0.0010490325,(PG3023:0.0153475100,PG3003:0.0147822782)31:0.0007472661)100:0.0036653500,PG6242:0.0211563525)100:0.0046593538,((((PG1013:0.0085651702,PG1008:0.0107097383)10…
chr05_022	(PG6244:0.0118385347,((PG6148:0.0033723905,PG6055:0.0008856665)100:0.0039924522,PG5068:0.0061042819)100:0.0062823839,((((PG6002:0.0063686960,PG5076:0.0067495672)100:0.0056205201,(((((PG5032:0.0093893359,PG6243:0.0095835796)93:0.0017601623,PG3022:0.0073674934)98:0.0017111774,PG4042:0.0140454496)56:0.0015868389,PG4036:0.0104294566)99:0.0028079532,PG4049:0.0144031815)99:0.0020556714)89:0.0020601696,…
chr05_024	(PG6244:0.0032723092,((PG6148:0.0029288985,PG5068:0.0048151612)58:0.0008049401,((((PG6002:0.0055405050,PG5076:0.0043239780)100:0.0018007920,((((PG5032:0.0025539755,PG3022:0.0044292263)100:0.0014419065,PG6243:0.0071642647)100:0.0016223613,(PG4042:0.0074856044,PG4036:0.0046491417)100:0.0013601023)92:0.0005656145,PG4049:0.0122212504)97:0.0012160421)100:0.0022381161,(PG4041:0.0103554388,(PG4032:0.012…
chr05_028	(PG6244:0.0069025344,((PG6148:0.0083047939,PG6055:0.0080314385)100:0.0030655487,(((((PG6002:0.0082045464,PG5076:0.0077223838)100:0.0055497235,PG4017:0.0114125494)35:0.0007378350,(((((PG5032:0.0050093163,PG3022:0.0088433473)100:0.0024481854,PG6243:0.0072008513)99:0.0016525594,PG4042:0.0107558867)61:0.0007610739,PG4036:0.0100814843)74:0.0011170424,PG4049:0.0140892238)95:0.0023504895)44:0.0008994413…
chr05_029	(PG6244:0.0068038970,((PG6148:0.0039654488,PG6055:0.0035970963)100:0.0030352351,PG5068:0.0074496164)100:0.0025706362,((((PG6002:0.0042381427,PG5076:0.0063692907)100:0.0049476530,(PG4041:0.0096580762,PG4017:0.0086428807)65:0.0011671489)100:0.0027934535,(PG4032:0.0142636100,(((((PG3005:0.0067282205,PG4005:0.0071902414)100:0.0060693216,(PG6242:0.0140082774,PG3003:0.0174634178)81:0.0027499393)39:0.00…
chr05_030	(PG6244:0.0043218453,(PG6148:0.0076361147,((((((PG6002:0.0076436970,PG5076:0.0062756371)100:0.0055905314,(PG4032:0.0155808087,(((((((PG3005:0.0079081299,PG4005:0.0111873013)98:0.0020558465,PG6242:0.0140767365)100:0.0030186358,PG4060:0.0169157347)37:0.0012292254,PG3003:0.0160388146)67:0.0019801329,PG3023:0.0138582754)100:0.0065153202,(((PG1013:0.0064704577,PG1008:0.0051554877)100:0.0053040011,PG62…
chr05_031	(PG6244:0.0069377626,((PG6148:0.0095405242,PG5068:0.0055968785)100:0.0028690171,((((PG6002:0.0050653939,PG5076:0.0042557123)100:0.0067047771,((((PG5032:0.0070873311,PG6243:0.0063005837)81:0.0014113078,PG3022:0.0080592513)84:0.0007922543,(PG4042:0.0085629625,PG4036:0.0112090193)82:0.0013083232)90:0.0003160920,PG4049:0.0105734255)86:0.0007790085)100:0.0042749321,(PG4032:0.0185601370,((((((PG3005:0.…
chr05_032	(PG6244:0.0004878455,(PG6148:0.0075327388,(((((PG6002:0.0080551594,(PG5032:0.0049505677,PG6243:0.0091112645)100:0.0023417158)100:0.0038221128,PG3022:0.0066870962)95:0.0013290961,(PG4036:0.0101755046,PG4049:0.0141703984)97:0.0020502206)100:0.0061110952,((PG5068:0.0096831273,(PG4041:0.0134924616,PG4017:0.0092975619)48:0.0009606775)100:0.0075068115,(PG4032:0.0194155953,((((PG3005:0.0102149470,(PG400…
chr05_034	(PG6244:0.0000022182,((PG6148:0.0077463385,((((PG6002:0.0065797659,PG5076:0.0059228419)100:0.0051081678,(PG4032:0.0130424874,(((((PG3005:0.0078606828,PG4005:0.0127484962)91:0.0013173633,PG3023:0.0127126775)71:0.0009611021,PG6242:0.0121028954)84:0.0030711182,PG4060:0.0140837727)81:0.0038832627,((((PG3003:0.0148143817,(((PG1013:0.0108269555,PG1008:0.0098273784)97:0.0009027538,PG6241:0.0124570901)10…
chr05_035	(PG6244:0.0000025546,(PG6148:0.0033559017,((((((PG6002:0.0107051000,PG5076:0.0088385412)100:0.0027890539,(((PG5032:0.0085478904,PG3022:0.0085759959)81:0.0024689251,PG6243:0.0094435950)56:0.0015131446,(PG4042:0.0121876690,(PG4036:0.0108608945,PG4049:0.0122682574)92:0.0012835844)38:0.0013548873)91:0.0021755212)100:0.0025781585,PG4017:0.0141256464)86:0.0015504167,(PG4032:0.0223187175,((((((PG3005:0.…
chr05_036	(PG6244:0.0013994825,(PG6148:0.0000025620,PG6055:0.0000028892)100:0.0014515457,(((PG6002:0.0096552909,PG5076:0.0096244911)100:0.0029713555,((PG4041:0.0140919415,PG4017:0.0142477653)91:0.0020097494,((((PG5032:0.0089844187,(PG3022:0.0090504779,PG6243:0.0088315768)76:0.0012037947)100:0.0032472346,PG4042:0.0113421679)66:0.0022785244,(PG4036:0.0097725943,PG4049:0.0135466837)100:0.0036522230)100:0.0041…
chr05_037	(PG6244:0.0000029596,(PG6148:0.0000029596,PG6055:0.0000029596)86:0.0000022408,((((PG6002:0.0045757201,PG5076:0.0038932819)100:0.0035916702,(((PG5032:0.0072114645,PG3022:0.0049791201)84:0.0017400550,(PG4042:0.0058528011,PG4049:0.0188687767)100:0.0034025539)70:0.0010560467,(PG6243:0.0060303544,PG4036:0.0063651842)61:0.0004495094)96:0.0020705694)87:0.0020807722,((PG4041:0.0141230363,(PG4032:0.022058…
chr05_038	(PG6244:0.0000020816,(PG6148:0.0044321006,(((PG6002:0.0090848057,PG5076:0.0106672384)64:0.0033603876,(((PG5032:0.0070701562,PG3022:0.0072671459)100:0.0024875218,PG6243:0.0072129403)100:0.0026255344,(PG4042:0.0120003317,(PG4036:0.0071549872,PG4049:0.0111830776)99:0.0018292085)71:0.0005634112)98:0.0013931916)62:0.0021873411,((((PG5068:0.0108159192,PG4041:0.0121960981)96:0.0024538854,PG4017:0.012895…
chr05_039	(PG6244:0.0000025201,((PG6148:0.0077491921,((((PG6002:0.0061562802,PG5076:0.0056432606)100:0.0028492327,PG4017:0.0095472560)93:0.0007281133,((((((PG5032:0.0065501842,PG6243:0.0077445454)100:0.0028298399,PG3022:0.0120313892)100:0.0037619136,(((PG1013:0.0074951708,PG1008:0.0064306787)100:0.0024396132,PG6241:0.0121756837)100:0.0012106172,PG1011:0.0115191187)100:0.0123862033)57:0.0040052261,(((PG4032…
chr05_041	(PG6244:0.0000021459,((PG6148:0.0060503596,PG4041:0.0063113425)60:0.0009528721,((((((((PG6002:0.0081766370,PG5076:0.0047651954)100:0.0027426625,PG4036:0.0088518977)96:0.0007716729,((PG5032:0.0045081096,PG3022:0.0061564137)100:0.0017339101,PG4042:0.0093494486)96:0.0025666704)82:0.0025220899,PG6243:0.0100352547)64:0.0005829190,PG4049:0.0209022300)85:0.0011597221,(PG4032:0.0118921076,(((((PG3005:0.0…
chr05_043	(PG6244:0.0050188235,((((((((PG6148:0.0069149130,PG6055:0.0068432806)91:0.0019573568,PG4041:0.0094874243)100:0.0060014738,((PG4060:0.0088802825,PG3023:0.0105802840)100:0.0025652205,PG3003:0.0142445357)100:0.0022465544)100:0.0055930637,(((PG6002:0.0263173826,(PG3005:0.0125964017,(((PG1013:0.0066437060,PG1008:0.0050581334)100:0.0043686463,PG6241:0.0156754450)100:0.0029671241,PG1011:0.0140338536)100…
chr05_044	(PG6244:0.0005775139,((((PG6148:0.0087732525,PG4017:0.0093317936)94:0.0016536232,PG4032:0.0135603861)98:0.0015622726,((((((PG6002:0.0085347615,PG4036:0.0068208685)89:0.0011138728,PG3022:0.0067659348)94:0.0003626922,(PG6243:0.0070640684,PG5076:0.0067381494)92:0.0032860049)51:0.0010894796,PG4041:0.0101783294)51:0.0013472083,(PG4049:0.0137225472,(((((((PG3005:0.0039925607,PG4005:0.0055113218)100:0.0…
chr05_046	(PG6244:0.0023373434,((PG6148:0.0078593206,PG6055:0.0058666780)82:0.0022035784,(((PG6002:0.0107321535,((((PG5032:0.0055699105,PG3022:0.0082282207)81:0.0023433418,((PG6243:0.0065465373,PG5076:0.0086876771)97:0.0011959611,PG4042:0.0063620996)86:0.0006048680)71:0.0025796712,PG4036:0.0107304798)92:0.0021953844,(PG4049:0.0198230820,(PG4032:0.0163722604,((((PG3005:0.0109668832,PG4005:0.0109371917)77:0.…
chr05_047	(PG6244:0.0043146582,((PG6148:0.0044775030,PG6055:0.0041306732)100:0.0023576216,((PG6002:0.0069942275,PG5076:0.0096704138)73:0.0018320098,(PG4041:0.0103161984,(PG4017:0.0086829007,(((((PG5032:0.0070590465,PG3022:0.0065906673)97:0.0010056425,(PG6243:0.0059046186,PG4042:0.0067462035)99:0.0012853508)97:0.0007916320,PG4036:0.0069995855)96:0.0012199556,PG4049:0.0116426406)100:0.0054160766,(PG4032:0.01…
chr05_049	(PG6244:0.0055440407,(PG6148:0.0097630825,(((((((PG6002:0.0046447362,PG5076:0.0059158909)100:0.0043522051,PG6243:0.0107477239)61:0.0008657235,PG4036:0.0080198238)88:0.0022029783,((PG5032:0.0080566211,PG3022:0.0074488127)95:0.0037604135,PG4042:0.0118415445)97:0.0025377931)61:0.0027448069,(PG4049:0.0179647885,(PG4032:0.0178431119,(((((PG3005:0.0079222762,PG6242:0.0096973002)82:0.0024899671,(PG4060:…
chr05_052	(PG6244:0.0000020332,((PG6148:0.0051181497,PG5068:0.0073383500)99:0.0037589753,((((((PG6002:0.0100066974,PG5076:0.0070130495)98:0.0032167781,PG3022:0.0111771911)73:0.0024979505,(PG5032:0.0136615379,PG6243:0.0061015379)100:0.0044925390)61:0.0007395702,((PG4017:0.0168362564,PG4049:0.0193796905)51:0.0022391510,(PG4042:0.0158744110,PG4036:0.0112562619)95:0.0021812927)65:0.0035484127)57:0.0026570338,(…
chr05_055	(PG6244:0.0043669541,(((PG6148:0.0056322706,(((((PG6002:0.0061922606,PG5076:0.0055471634)100:0.0032835990,((PG5032:0.0044724064,PG3022:0.0071028313)87:0.0012821295,((PG6243:0.0061060740,PG4042:0.0132228679)73:0.0006651805,PG4036:0.0096778598)100:0.0017625174)100:0.0023194659)100:0.0026619314,PG4032:0.0133746870)100:0.0113915180,(PG4049:0.0179837156,(((((PG3005:0.0085169972,PG4005:0.0089575095)100…
chr05_056	(PG6244:0.0000020739,((PG6148:0.0050943462,((((PG6002:0.0048781679,PG5076:0.0049870024)100:0.0018961423,(((((PG5032:0.0033945919,PG6243:0.0037712508)74:0.0009914925,PG3022:0.0046323720)100:0.0018366488,PG4042:0.0088340314)95:0.0011208291,PG4036:0.0068231812)96:0.0005883758,PG4049:0.0105140120)96:0.0012554522)58:0.0005328726,(PG4017:0.0095150824,(PG4032:0.0125763492,((((((PG3005:0.0063187628,PG400…
chr05_057	(PG6244:0.0016915216,((PG6148:0.0037989605,((((PG6002:0.0062332054,PG5076:0.0112270847)99:0.0029832329,(PG4017:0.0087849717,(PG4032:0.0125922566,(((((PG3005:0.0098198467,PG4005:0.0068463147)100:0.0074257026,(PG6242:0.0126440417,PG4060:0.0126778979)100:0.0061860357)100:0.0051285504,(PG3023:0.0153718520,PG3003:0.0163083581)100:0.0050707103)56:0.0020756738,(((PG1013:0.0082213134,PG1008:0.0060563771)…
chr05_058	(PG6244:0.0065352318,((((PG6148:0.0079483960,((((PG6002:0.0054810552,PG5076:0.0047631775)100:0.0033118599,PG4017:0.0067772761)99:0.0015327674,PG4049:0.0121636884)69:0.0006499483,(((PG5032:0.0052265576,PG6243:0.0073987944)96:0.0010767633,(PG4042:0.0073921777,PG4036:0.0058868799)58:0.0008678935)96:0.0013667104,PG3022:0.0082873390)98:0.0012646115)97:0.0010771022)75:0.0010249461,(((PG4032:0.016203466…
chr05_061	(PG6244:0.0077917405,((PG6148:0.0078662001,PG6055:0.0037462164)100:0.0035261003,(((PG6002:0.0038702643,PG5076:0.0041488412)100:0.0064284370,(((PG4017:0.0114224542,PG4049:0.0140004470)78:0.0016210828,(PG4032:0.0132913630,(((((PG3005:0.0068399377,PG4005:0.0081720510)100:0.0045189797,(PG6242:0.0124601047,(PG4060:0.0091553739,PG3023:0.0086358599)97:0.0013150557)95:0.0013813008)100:0.0028951727,PG3003…
chr05_062	(PG6244:0.0079784497,PG6148:0.0096321266,((PG6055:0.0066773445,PG5068:0.0076668849)84:0.0017098984,(((((PG6002:0.0073951547,PG5076:0.0076752245)98:0.0026741858,(((PG5032:0.0081261400,PG6243:0.0056312466)99:0.0018987960,PG3022:0.0094993763)100:0.0023893219,PG4036:0.0113891400)76:0.0011900653)81:0.0018309885,(PG4042:0.0096456290,PG4049:0.0150377344)100:0.0027485305)100:0.0017157505,PG4041:0.0100073…
chr05_063	(PG6244:0.0049653461,((PG6148:0.0066549266,(((((PG6002:0.0138133223,(((((PG3005:0.0081920527,PG4005:0.0070216817)100:0.0030728043,PG6242:0.0105258782)100:0.0024469391,PG3023:0.0123934442)100:0.0029111071,(PG4060:0.0143732636,PG3003:0.0163652718)88:0.0032539075)100:0.0027316620,((((PG1013:0.0070213585,PG1008:0.0072636082)100:0.0034085845,PG6241:0.0151308666)100:0.0035467610,PG1011:0.0133594316)100…
chr05_066	(PG6244:0.0069551551,((PG6148:0.0085256640,(((PG6002:0.0052252636,PG5076:0.0077412544)100:0.0057257009,PG4017:0.0095179417)58:0.0004362202,((PG4041:0.0124066789,(PG4032:0.0142085120,((((((PG3005:0.0082367533,PG4005:0.0093737089)100:0.0029635585,PG6242:0.0130046385)100:0.0048529921,PG3003:0.0155230741)55:0.0017330601,(PG4060:0.0113616565,PG3023:0.0144338390)100:0.0057335680)68:0.0022745489,(((PG10…
chr05_067	(PG6244:0.0003569290,((PG6148:0.0040326046,((((((PG6002:0.0067096690,((PG5032:0.0037227109,PG6243:0.0047034119)58:0.0009903159,PG3022:0.0064440696)90:0.0002668680)100:0.0015928372,PG4042:0.0070290300)55:0.0008092354,PG4036:0.0071552682)65:0.0005202944,PG4049:0.0116238274)66:0.0007755061,(PG4041:0.0078461021,PG5076:0.0061177723)82:0.0015581492)39:0.0003672456,(PG4017:0.0097456440,((PG4032:0.011882…
chr05_068	(PG6244:0.0061759862,(((((((((PG6148:0.0083325376,(PG6055:0.0069882687,PG5068:0.0058177431)100:0.0026917005)81:0.0010156667,PG4041:0.0100077339)94:0.0010316021,(PG6002:0.0044033507,PG5076:0.0041210802)100:0.0061014279)95:0.0017189379,PG4017:0.0116579940)100:0.0021365161,(PG4032:0.0170734203,((((((PG3005:0.0050263054,PG4005:0.0054006177)100:0.0034586983,PG6242:0.0118200440)100:0.0013604878,(PG4060…
chr05_069	(PG6244:0.0066538949,(((((PG6148:0.0131206173,(PG6055:0.0054034917,PG5068:0.0065361408)100:0.0024979227)77:0.0027767341,(PG4032:0.0141345205,((((((PG3005:0.0043385269,PG4005:0.0055789389)100:0.0033604175,PG6242:0.0137571422)100:0.0028700501,PG3003:0.0146781939)88:0.0025429355,PG3023:0.0144391439)88:0.0019317068,PG4060:0.0125546171)100:0.0061062265,((((PG1013:0.0073604680,PG1008:0.0066555051)100:0…
chr05_073	(PG6244:0.0021795837,((((((((((PG6148:0.0054954318,PG6055:0.0068601433)51:0.0011577217,PG4041:0.0091084332)48:0.0012863298,PG5068:0.0087839193)95:0.0027248167,(PG4032:0.0108618261,(((((PG3005:0.0061489808,PG4005:0.0077093132)100:0.0049227491,PG6242:0.0147471369)76:0.0003102234,PG3003:0.0125372912)100:0.0040618797,(PG4060:0.0090253953,PG3023:0.0060859069)100:0.0045900377)100:0.0055442225,((((PG101…
chr05_074	(PG6244:0.0077115365,(((((PG6148:0.0055702339,PG5068:0.0054945140)81:0.0024849598,PG6055:0.0072662369)69:0.0017293297,((PG4017:0.0145126484,(((((PG3005:0.0048560240,PG4005:0.0070493342)100:0.0091668442,(PG6242:0.0170015778,(((PG1013:0.0088284840,PG1008:0.0057777731)100:0.0031722737,PG6241:0.0151391731)84:0.0007449414,PG1011:0.0118112795)100:0.0118403758)52:0.0033415370)51:0.0027741270,PG4060:0.01…
chr05_075	(PG6244:0.0060475109,((((((PG6148:0.0056372247,(PG6055:0.0059985269,PG5068:0.0060439394)100:0.0033549896)100:0.0076053491,PG4017:0.0137052228)99:0.0036601430,((PG4032:0.0140267324,(((((PG3005:0.0049301579,PG4005:0.0066629577)100:0.0031681551,PG4060:0.0130880319)96:0.0037139232,(PG6242:0.0104706694,PG3003:0.0131985106)50:0.0013857788)88:0.0013605047,PG3023:0.0091166547)93:0.0046924359,((PG1013:0.0…
chr05_076	(PG6244:0.0043207908,PG6148:0.0053571421,((PG6055:0.0061857204,PG5068:0.0058979304)96:0.0018067844,(((PG6002:0.0071175485,PG5076:0.0066207021)97:0.0020052794,PG4041:0.0082806120)85:0.0014280783,(((PG4017:0.0085061325,((PG5032:0.0046160070,PG3022:0.0051330484)70:0.0012070753,PG6243:0.0057856597)100:0.0025337482)38:0.0006934439,((PG4036:0.0079130563,PG4049:0.0110379129)82:0.0017430190,(PG4032:0.014…
chr05_078	(PG6244:0.0009385943,(PG6148:0.0000023858,PG6055:0.0000023858)100:0.0040016041,(((((((((((PG6002:0.0065560593,PG5076:0.0029421032)82:0.0018051660,PG4017:0.0073633392)100:0.0066535144,(PG4032:0.0120534138,PG3023:0.0073076839)92:0.0046768716)92:0.0046293681,((((PG1013:0.0027771702,PG1008:0.0074207129)98:0.0014325734,PG1011:0.0079281504)82:0.0000880874,PG6241:0.0168779706)100:0.0061518993,(PG0019:0.…
chr05_080	(PG6244:0.0016718612,(PG6148:0.0000025293,PG6055:0.0000799880)100:0.0026083385,((((PG6002:0.0020949080,PG5076:0.0030528063)100:0.0065322896,(PG4017:0.0111776753,((((((PG5032:0.0074230177,PG6243:0.0045865691)61:0.0008637210,PG3022:0.0072791351)100:0.0018813694,PG4042:0.0092471204)84:0.0006548735,PG4049:0.0123794567)100:0.0020385805,PG4036:0.0079034062)100:0.0022867448,(PG4032:0.0101907719,(((((((P…
chr05_084	(PG6244:0.0000608101,(PG6148:0.0000026938,PG6055:0.0000026938)79:0.0000027251,((((((PG6002:0.0012354504,PG5076:0.0013090987)100:0.0036877859,((((PG5032:0.0041180441,PG3022:0.0040426248)62:0.0005444449,PG6243:0.0033674287)100:0.0019965506,PG4042:0.0057045870)51:0.0003198282,PG4036:0.0062878603)100:0.0013411127)78:0.0008047428,(((PG4032:0.0085659775,(((PG1013:0.0042065355,PG1008:0.0044622650)100:0.…
chr05_085	(PG6244:0.0022409928,((((((PG6148:0.0000024547,PG6055:0.0001136337)100:0.0107295867,(PG6243:0.0098087534,PG5076:0.0078016123)81:0.0013382372)52:0.0010592505,(PG4017:0.0148024831,(((PG4049:0.0188450302,(((((PG3005:0.0065338147,PG4005:0.0087427344)100:0.0059557043,PG4060:0.0109707575)71:0.0031429593,PG6242:0.0159842188)74:0.0018422260,PG3023:0.0112759819)98:0.0034864681,PG3003:0.0139166657)100:0.00…
chr05_086	(PG6244:0.0049308505,(PG6148:0.0053117599,(((PG6055:0.0086144912,(PG6002:0.0030805940,PG5076:0.0028507757)100:0.0077027472)96:0.0046705500,((PG4017:0.0105027315,(((PG5032:0.0056879581,PG6243:0.0035639068)100:0.0031188052,PG4036:0.0077522736)95:0.0016226190,PG4042:0.0079448424)96:0.0014630959)100:0.0042661990,(PG3022:0.0132234792,(((PG4049:0.0175607527,((PG4005:0.0094480478,PG4060:0.0118062729)92:…
chr05_087	(PG6244:0.0039665350,((((((PG6148:0.0336696044,(((((PG4042:0.0235983014,PG4049:0.0213753765)86:0.0032117511,((Heinz:0.0009081197,LA2093:0.0027196108)100:0.0129069080,Spenn:0.0224808553)100:0.0388072435)97:0.0113772259,(SP2271:0.1162803944,SME:0.1785313199)100:0.0537201575)94:0.0120523518,((PG4032:0.0188929702,(((PG3005:0.0067843182,PG4005:0.0130849255)98:0.0062653974,((PG6242:0.0104346155,PG4060:…
chr05_090	(PG6244:0.0000024734,((PG6148:0.0041722834,(PG5068:0.0044301127,(PG4041:0.0077725543,((((PG4017:0.0112981810,PG5076:0.0089982555)44:0.0003550465,((PG5032:0.0079873928,PG4042:0.0083781155)93:0.0018848448,PG4049:0.0123548989)35:0.0010753490)54:0.0019857289,(PG3022:0.0117744487,(PG4032:0.0100498884,(((((PG3005:0.0084412009,PG6242:0.0100046194)100:0.0158864784,(((PG1013:0.0087551928,PG1008:0.00578220…
chr05_094	(PG6244:0.0030319614,(((PG6148:0.0035109904,PG6055:0.0020013469)44:0.0004856948,(((((PG4041:0.0043275873,(PG5032:0.0036517278,(PG3022:0.0049310607,PG6243:0.0038033237)75:0.0006840442)89:0.0011959793)94:0.0031198184,PG4042:0.0084749273)99:0.0022764110,((((PG4036:0.0050368664,PG4049:0.0074092021)100:0.0080042905,((PG5076:0.0114823556,((PG4060:0.0137856163,PG3023:0.0090621529)83:0.0015397181,PG1011:…
chr05_097	(PG6244:0.0038884725,(PG6148:0.0115009073,(((((((((PG6002:0.0134667122,PG5068:0.0036558312)100:0.0058073858,PG4017:0.0123102569)24:0.0008981716,(PG4036:0.0059898795,PG4049:0.0116643802)84:0.0026225409)41:0.0014948771,((PG5032:0.0053687026,PG6243:0.0074511250)93:0.0014852073,(PG3022:0.0075466572,PG5076:0.0092697121)97:0.0041582754)81:0.0011423227)85:0.0043930158,PG4042:0.0101381417)90:0.0035840132…
chr05_101	(PG6244:0.0000029742,((((((PG6148:0.0073475332,PG4041:0.0072210496)100:0.0015083183,(PG4017:0.0065376662,(((PG5032:0.0037329359,PG6243:0.0035550375)97:0.0009622341,PG4049:0.0137980252)70:0.0002996115,PG3022:0.0071029485)85:0.0005984733)90:0.0006103002)92:0.0022294208,(PG4036:0.0106475783,((PG4032:0.0108934928,((((PG3005:0.0048559357,PG4005:0.0049041984)100:0.0043569676,PG6242:0.0092578644)96:0.00…
chr05_102	(PG6244:0.0007631466,(((((PG6148:0.0098589627,(PG4041:0.0097678303,((PG5032:0.0066429663,(PG3022:0.0077340191,PG6243:0.0057471842)84:0.0009336509)74:0.0013414657,PG4049:0.0073877390)74:0.0011611011)62:0.0003671483)66:0.0006160537,PG4017:0.0081216062)74:0.0028493973,((PG4042:0.0095360686,PG4036:0.0067330011)100:0.0066307475,(PG4032:0.0148167683,(((((PG3005:0.0039303550,PG4005:0.0028034279)100:0.00…
chr05_104	(PG6244:0.0039531174,(PG6148:0.0069165053,(((PG4041:0.0063592932,((((((PG5032:0.0034448614,PG3022:0.0046546957)100:0.0019094904,PG6243:0.0061836803)64:0.0002247983,PG4042:0.0060826134)97:0.0007895691,PG4036:0.0068794264)100:0.0013086703,(PG4032:0.0109502487,((((PG3005:0.0039992567,(PG4060:0.0057140704,PG3023:0.0049364251)94:0.0008381050)100:0.0011361636,((PG4005:0.0048867134,PG6242:0.0064427800)1…
chr05_106	(PG6244:0.0026042805,(((PG6148:0.0075887827,PG6055:0.0078407041)56:0.0024609468,((((PG4041:0.0107816253,(PG4042:0.0126414000,PG4049:0.0127564993)55:0.0006583994)56:0.0026597490,((PG5032:0.0078349512,PG6243:0.0074172289)100:0.0027370409,(PG3022:0.0097642499,PG4036:0.0085658957)47:0.0011119195)52:0.0010963963)33:0.0011227098,(PG4017:0.0117241245,PG5076:0.0090026441)36:0.0013830502)52:0.0008537898,(…
chr05_107	(PG6244:0.0076275039,(PG6148:0.0029553389,PG6055:0.0059639268)89:0.0022404521,(((PG6002:0.0064240635,PG5068:0.0044500562)91:0.0015406994,PG4041:0.0077660921)89:0.0010354952,((PG4017:0.0100422743,(PG4042:0.0084576382,PG4036:0.0098003120)99:0.0025319433)90:0.0013026531,((((((PG5032:0.0042784576,PG3022:0.0060918546)100:0.0026967147,PG6243:0.0067841345)100:0.0026994010,PG5076:0.0075290645)100:0.00397…
chr05_108	(PG6244:0.0025949830,((((PG6148:0.0069418498,(PG4017:0.0090062948,((((((PG5032:0.0033627660,PG3022:0.0052500264)94:0.0003094718,PG6243:0.0035933136)100:0.0010016251,PG4042:0.0067696583)99:0.0012924837,(PG4036:0.0056592057,(PG4049:0.0105261293,PG5076:0.0060535428)70:0.0008897701)70:0.0008891477)100:0.0056017508,(((((PG3005:0.0035873168,PG4005:0.0115807173)98:0.0032371541,(PG4060:0.0097112546,PG302…
chr05_110	(PG6244:0.0018995357,((((PG6148:0.0039815504,PG6055:0.0033266161)91:0.0010908811,PG4017:0.0096025622)100:0.0038179345,((PG5068:0.0066533894,((PG3022:0.0071673694,PG6243:0.0087542079)100:0.0028390843,PG5076:0.0057070323)67:0.0002671793)96:0.0022493917,(((PG5032:0.0103704203,((PG4042:0.0062310543,PG4036:0.0043414849)100:0.0042387487,PG4049:0.0109375778)99:0.0033457538)100:0.0062364739,(((((PG3005:0…
chr05_112	(PG6244:0.0000026153,(((PG6148:0.0000022272,PG6055:0.0000026153)100:0.0050878351,(((((PG4041:0.0053409176,PG4017:0.0051395334)100:0.0025030043,PG4049:0.0090620244)87:0.0024709439,PG5076:0.0050047084)82:0.0010106861,(((PG5032:0.0048123230,PG6243:0.0033420111)100:0.0012074534,PG3022:0.0042817289)100:0.0015334966,(PG4042:0.0075967608,PG4036:0.0062243134)98:0.0009227716)90:0.0013471922)25:0.000165377…
chr05_116	(PG6244:0.0000025368,((((PG6148:0.0000025448,PG6055:0.0000025368)100:0.0066310618,PG4041:0.0074390732)25:0.0002001933,(((PG4017:0.0089596182,(PG4032:0.0108059942,(((((PG3005:0.0032533945,PG4005:0.0039730702)100:0.0040952005,PG6242:0.0104414213)100:0.0040803241,((PG4060:0.0084987128,PG3023:0.0084173812)92:0.0018157347,PG3003:0.0118912669)75:0.0002539856)98:0.0017106925,(((PG1013:0.0061065274,PG100…
chr05_122	(PG6244:0.0000027507,(((((PG6148:0.0000027507,PG6055:0.0000027507)100:0.0061490162,PG5068:0.0042393120)59:0.0002596480,PG4041:0.0057836530)100:0.0050463238,(PG4032:0.0090551061,((((((((PG3005:0.0034586245,PG4005:0.0032149704)100:0.0025862965,PG3003:0.0056035668)85:0.0000963572,PG4060:0.0053643187)99:0.0018163259,PG6242:0.0079518931)100:0.0039187482,PG3023:0.0102434823)100:0.0069081359,((Heinz:0.0…
chr05_139	(PG6244:0.0033629216,(PG6148:0.0000022832,PG6055:0.0000022911)100:0.0045056679,((PG6002:0.0022612417,PG5068:0.0033759945)100:0.0018966354,((PG4041:0.0090136000,((PG4032:0.0105427059,((((PG3005:0.0036181475,PG4005:0.0042577031)100:0.0059324260,(PG3023:0.0077632797,(((PG1013:0.0046370034,PG1008:0.0049516568)100:0.0054594893,PG6241:0.0142682162)95:0.0008757316,PG1011:0.0119504975)100:0.0099842624)91…
chr05_180	(PG6244:0.0009056588,((PG6148:0.0000028918,PG6055:0.0000029076)100:0.0014615290,(((((PG6002:0.0006667113,PG5076:0.0009263999)100:0.0043909487,PG4017:0.0058538537)100:0.0010545743,(PG4032:0.0058021479,((((((PG3005:0.0017860791,PG4005:0.0019372961)100:0.0042002870,PG6242:0.0064115461)99:0.0008235201,PG3003:0.0049214100)83:0.0002723057,PG4060:0.0044961045)94:0.0005216220,PG3023:0.0076228216)93:0.000…
chr05_188	(PG6244:0.0018385883,(PG6148:0.0000023480,PG6055:0.0000023480)100:0.0011616448,((((((PG6002:0.0012888546,PG5076:0.0008844773)100:0.0048432772,((((PG5032:0.0036261330,PG4042:0.0064202026)78:0.0001215222,(PG3022:0.0016493848,PG6243:0.0011484272)100:0.0014365373)100:0.0015614747,PG4049:0.0100512590)72:0.0001345568,PG4036:0.0076200377)100:0.0017223192)93:0.0005446143,(PG4032:0.0061515519,(((((((PG300…
chr05_189	(PG6244:0.0001539119,(PG6148:0.0000025193,PG6055:0.0000025193)94:0.0003123708,((((((PG6002:0.0009168768,PG5076:0.0003093290)100:0.0027394190,PG4017:0.0073175871)74:0.0002835638,(((PG5032:0.0021003826,PG3022:0.0015832720)94:0.0006604445,PG6243:0.0025091515)100:0.0038063774,(PG4032:0.0063577597,((((((((PG3005:0.0021613219,PG4005:0.0021425032)100:0.0024626268,PG6242:0.0079532288)92:0.0004274365,PG30…
chr05_194	(PG6244:0.0000022192,PG6148:0.0000022192,(PG6055:0.0000022192,((((((PG6002:0.0009357014,PG5076:0.0011360416)100:0.0056533625,PG4041:0.0055175640)92:0.0005545049,(((PG5032:0.0021340454,(PG3022:0.0014496418,PG6243:0.0012000810)91:0.0005853594)100:0.0036434417,PG4042:0.0059987273)88:0.0007322505,(PG4036:0.0056718227,PG4049:0.0070155181)70:0.0003513677)100:0.0013114552)77:0.0001839700,(PG4032:0.00554…
chr05_199	(PG6244:0.0000025231,PG6148:0.0000025353,(PG6055:0.0000025231,(((((PG6002:0.0012226583,PG5076:0.0023607698)100:0.0045743047,PG4017:0.0076571377)52:0.0000998501,((PG4041:0.0058794825,((((PG5032:0.0015091212,PG6243:0.0014967785)90:0.0002331181,PG3022:0.0020216763)100:0.0021644244,PG4042:0.0064626617)99:0.0012445646,PG4036:0.0057562677)94:0.0014637042)55:0.0000021527,PG4049:0.0075021695)71:0.0006363…
chr05_203	(PG6244:0.0000024069,(PG6148:0.0000024069,(((((((PG6002:0.0014327575,PG5076:0.0009631966)100:0.0028382216,PG4041:0.0032105132)100:0.0022657941,((((PG5032:0.0026339317,PG3022:0.0037488877)100:0.0012894750,PG6243:0.0037419016)100:0.0018102868,PG4042:0.0083272351)91:0.0004434019,(PG4036:0.0069764011,PG4049:0.0079235093)68:0.0002131777)84:0.0004481026)100:0.0037456561,PG4032:0.0123320845)85:0.0017637…
chr05_204	(PG6244:0.0000023927,(PG6148:0.0000023927,PG6055:0.0000023927)53:0.0000024007,((((((PG6002:0.0007489089,PG5076:0.0023218106)100:0.0013219264,PG4041:0.0035433325)97:0.0008721546,((((PG5032:0.0021287027,PG6243:0.0018933856)99:0.0006797536,PG3022:0.0010312794)100:0.0027229770,PG4042:0.0052257618)100:0.0019152649,(PG4036:0.0056859921,PG4049:0.0070958777)86:0.0006901742)85:0.0003849288)100:0.004487781…
chr05_466	(PG6244:0.0015669798,((((((PG6148:0.0074196159,((((PG5032:0.0024613816,PG6243:0.0033487083)100:0.0020021814,PG3022:0.0063879936)97:0.0006124158,PG4042:0.0076475887)100:0.0013319389,(PG4049:0.0093368783,PG5076:0.0053405251)74:0.0001774557)100:0.0025572030)98:0.0048412792,((PG4032:0.0181011120,((((PG3005:0.0088201905,(PG4005:0.0061452985,PG4060:0.0088995498)76:0.0021465517)62:0.0004447994,PG6242:0.…
chr05_468	(PG6244:0.0016449562,((PG6148:0.0054463230,(((PG4041:0.0111791462,(((((PG5032:0.0052311114,PG6243:0.0053856160)100:0.0017012026,(PG4036:0.0066181489,PG5076:0.0070937720)50:0.0012396578)45:0.0009881356,PG4049:0.0117403987)35:0.0012129237,PG4042:0.0102673638)45:0.0011789339,PG3022:0.0088463036)50:0.0018848492)56:0.0011722964,(PG4032:0.0147945848,(((((((PG3005:0.0039985331,PG4005:0.0048138985)100:0.…
chr05_469	(PG6244:0.0051708833,(PG6148:0.0086582566,((((PG6002:0.0051027453,PG5068:0.0056098584)100:0.0062406976,(PG4017:0.0087265425,PG4036:0.0132296249)99:0.0021714281)100:0.0053407288,(((PG4041:0.0115965798,PG5076:0.0103557518)100:0.0055205949,(((((PG3005:0.0122637762,PG6242:0.0077673607)93:0.0022050599,PG4005:0.0081310534)100:0.0023862510,PG3003:0.0098008681)97:0.0018402117,(PG4060:0.0071726920,PG3023:…
chr05_470	(PG6244:0.0046735913,(PG6148:0.0027518063,PG5068:0.0031314612)100:0.0029742125,(((((PG6055:0.0035454706,PG6002:0.0101075137)100:0.0030870328,((PG4041:0.0065735125,((PG5032:0.0025000462,(PG3022:0.0029956526,PG6243:0.0035788425)96:0.0005078686)100:0.0028938433,(PG4042:0.0108613452,PG4036:0.0061668797)65:0.0018485361)68:0.0004164444)97:0.0014296417,PG5076:0.0110182311)59:0.0000022513)70:0.0007723464…
chr05_475	(PG6244:0.0064443173,((PG6148:0.0049068289,((PG6055:0.0033197959,PG6002:0.0024983413)59:0.0003383861,PG5068:0.0021316300)100:0.0035314577)100:0.0026192364,(PG4017:0.0080882520,((((((PG5032:0.0039143402,PG3022:0.0063393544)90:0.0014878951,PG6243:0.0062684601)90:0.0004974323,PG4036:0.0067690164)100:0.0061020123,(PG4042:0.0105807762,PG4049:0.0099481715)80:0.0026297309)66:0.0013043157,(PG4032:0.01001…
chr05_484	(PG6244:0.0000021901,(((PG6148:0.0034516718,(PG6002:0.0032340220,PG5068:0.0032362945)83:0.0007816411)51:0.0005397717,PG4041:0.0131401108)53:0.0040371842,(((PG4017:0.0147261635,(((PG5032:0.0053076420,PG3022:0.0084889814)98:0.0012894093,PG4049:0.0111746928)59:0.0012155941,((PG6243:0.0054826003,PG4036:0.0052637160)99:0.0043959895,PG4042:0.0062555201)99:0.0046314473)100:0.0040973427)49:0.0003359022,P…
chr05_485	(PG6244:0.0000026308,(PG6148:0.0004580319,(PG6002:0.0039798206,(PG5068:0.0149816404,(PG4041:0.0068834533,((PG4017:0.0088000664,((((PG5032:0.0040136798,PG3022:0.0061644289)95:0.0010820571,(PG6243:0.0106100684,(PG4042:0.0081100517,PG4049:0.0117300426)97:0.0015649593)99:0.0025970982)81:0.0004017407,PG4036:0.0062235261)83:0.0003614348,PG5076:0.0056211817)100:0.0074777154)100:0.0082889558,((PG4032:0.0…
chr05_486	(PG6244:0.0000021718,(PG6148:0.0000021597,(PG6002:0.0003330705,(PG5068:0.0066034705,((((((PG4041:0.0187900217,PG4060:0.0130495587)35:0.0004503716,(((PG3005:0.0053798838,PG6242:0.0080076069)53:0.0025037363,PG4005:0.0121778801)100:0.0057940214,((((Heinz:0.0046677396,LA2093:0.0043971570)100:0.0120962632,Spenn:0.0148149025)100:0.0382029116,(PG0019:0.0010038263,PG0009:0.0023531755)100:0.0159000631)92:…
chr05_487	(PG6244:0.0000029699,((PG6148:0.0000029699,PG6002:0.0000029699)60:0.0000029699,(PG5068:0.0038559060,(PG4041:0.0053693373,((PG4017:0.0064835347,((((PG5032:0.0041563984,(PG4042:0.0072546315,PG4049:0.0095708064)59:0.0002509898)68:0.0044492541,PG3022:0.0060650523)32:0.0000021245,PG5076:0.0044876464)65:0.0017723648,(PG6243:0.0037273152,PG4036:0.0047215565)64:0.0027670501)41:0.0003129400)71:0.000814471…
chr05_489	(PG6244:0.0001117546,(PG6148:0.0018828495,((PG6055:0.0034193370,PG5068:0.0052914647)99:0.0031131886,(((PG4041:0.0128863853,(PG4032:0.0132773395,((((((PG3005:0.0055316580,PG6242:0.0095548115)81:0.0010298786,PG4005:0.0103594226)100:0.0017320419,PG3003:0.0093351764)90:0.0006302941,(PG4060:0.0096404903,PG3023:0.0094367689)70:0.0011585507)100:0.0053225699,(((PG1013:0.0080929971,PG1008:0.0058660207)100…
[truncated: 938 more rows]

## Sheet: Fig. 1b
Fig. 1b. Geographical origin of 39 samples whose longitude and latitude information are available..
Accession	Latitude	Longitude
A6-26	NA	NA
E4-63	NA	NA
RH10-15	NA	NA
RH	NA	NA
PG6359	-12.9681	-73.9977
E86-69	NA	NA
PG5068	-13.65	-73.3833
PG1013	20.9167	-100.75
PG3003	1.21667	-77.2833
PG4005	-7.1617	-78.5128
PG4017	-13.4333	-71.85
PG4041	-13.2333	-72.5
PG4060	-8.63333	-77.6
[truncated: 33 more rows]
