# Supplementary material for: Genome evolution and diversity of wild and cultivated potatoes
Source: Nature. 2022 Jun 8;606(7914):535–41. doi: 10.1038/s41586-022-04822-x (PMC9200641; doi:10.1038/s41586-022-04822-x)
Supplement: Supplementary file 6 — Source Data Fig. 2 [file 41586_2022_4822_MOESM6_ESM.xlsx]

## Sheet: Fig. 2a
Fig. 2a. Canonical NLR copy number in potato
Accession ID	NLR classes
	CN	CNL	NBS	NL	TN	TNL	Total
PG1011	31	104	125	156	17	45	478
PG1013	39	134	166	257	31	78	705
PG1008	60	152	200	257	24	68	761
PG6241	58	177	171	287	29	77	799
PG3003	43	246	202	329	39	84	943
PG4049	45	306	179	363	55	98	1046
PG4005	74	251	183	380	63	122	1073
PG6242	47	373	146	429	37	102	1134
PG4032	68	336	188	454	39	92	1177
PG4017	69	372	174	414	43	106	1178
PG3023	71	338	160	506	55	125	1255
PG4060	61	318	229	483	60	125	1276
PG4041	60	353	198	486	75	127	1299
PG3022	94	411	262	507	74	115	1463
PG6243	118	441	263	505	52	119	1498
PG5076	77	372	315	550	90	110	1514
PG3005	91	470	261	526	90	139	1577
PG5032	93	438	329	579	91	149	1679
PG4036	116	462	335	643	130	185	1871
PG4042	115	492	399	672	87	142	1907
PG5018	65	325	155	431	27	80	1083
PG5062	72	362	185	468	37	97	1221
PG5068	77	367	244	522	48	102	1360
PG5003	97	384	317	519	60	118	1495
DM	41	202	108	281	45	58	735
A6-26	45	208	116	274	35	58	736
E4-63	45	206	196	308	33	57	845
RH10-15	38	261	131	317	35	79	861
PG6169	56	338	156	381	62	122	1115
PG6090	67	395	228	509	56	103	1358
E86-69	82	312	311	519	48	89	1361
PG6359	77	435	173	508	77	112	1382
PG6055	103	364	236	528	62	108	1401
PG6225	70	338	291	515	95	108	1417
PG6029	74	435	197	498	77	147	1428
PG6244	80	429	205	533	77	114	1438
PG6245	79	391	229	525	102	120	1446
PG6216	87	337	325	529	86	132	1496
PG6163	90	324	336	547	84	119	1500
PG6148	78	435	215	576	76	127	1507
PG6002	87	412	287	531	81	119	1517
PG6246	88	481	216	521	79	136	1521
PG6247	75	407	295	578	87	115	1557
RH	89	421	346	556	76	126	1614
PG6059	103	388	354	623	70	118	1656

## Sheet: Fig. 2b
Fig. 2b. NLR copy number comparison among different accessions.
Species	NLR number	NLR type
A6-26	45	CN
A6-26	207	CNL
A6-26	115	NB
A6-26	273	NL
A6-26	35	TN
A6-26	56	TNL
PG6055	61	CN
PG6055	197	CNL
PG6055	130	NB
PG6055	300	NL
PG6055	38	TN
PG6055	54	TNL
PG6059	49	CN
PG6059	181	CNL
PG6059	179	NB
PG6059	307	NL
PG6059	39	TN
PG6059	66	TNL
PG6002	39	CN
PG6002	227	CNL
PG6002	151	NB
PG6002	297	NL
PG6002	22	TN
PG6002	53	TNL
PG6029	41	CN
PG6029	217	CNL
PG6029	84	NB
PG6029	247	NL
PG6029	36	TN
PG6029	73	TNL
PG6244	44	CN
PG6244	249	CNL
PG6244	102	NB
PG6244	300	NL
PG6244	40	TN
PG6244	50	TNL
PG6090	34	CN
PG6090	225	CNL
PG6090	129	NB
PG6090	284	NL
PG6090	25	TN
PG6090	58	TNL
PG6148	40	CN
PG6148	247	CNL
PG6148	121	NB
PG6148	319	NL
PG6148	42	TN
PG6148	70	TNL
PG6225	42	CN
PG6225	215	CNL
PG6225	176	NB
PG6225	319	NL
PG6225	46	TN
PG6225	60	TNL
PG6216	52	CN
PG6216	188	CNL
PG6216	193	NB
PG6216	311	NL
PG6216	62	TN
PG6216	75	TNL
PG6359	46	CN
PG6359	229	CNL
PG6359	82	NB
PG6359	286	NL
PG6359	42	TN
PG6359	62	TNL
PG6163	38	CN
PG6163	182	CNL
PG6163	182	NB
PG6163	289	NL
PG6163	35	TN
PG6163	64	TNL
PG6245	45	CN
PG6245	239	CNL
PG6245	137	NB
PG6245	307	NL
PG6245	56	TN
PG6245	74	TNL
PG6246	55	CN
PG6246	267	CNL
PG6246	131	NB
PG6246	292	NL
PG6246	58	TN
PG6246	80	TNL
PG6247	36	CN
PG6247	217	CNL
PG6247	162	NB
PG6247	289	NL
PG6247	56	TN
PG6247	55	TNL
PG0009	23	CN
PG0009	76	CNL
PG0009	98	NB
PG0009	116	NL
PG0009	12	TN
PG0009	19	TNL
PG0019	21	CN
PG0019	89	CNL
PG0019	56	NB
PG0019	128	NL
PG0019	11	TN
PG0019	28	TNL
PG1013	24	CN
PG1013	92	CNL
PG1013	93	NB
PG1013	159	NL
PG1013	18	TN
PG1013	43	TNL
PG3003	30	CN
PG3003	171	CNL
PG3003	138	NB
PG3003	228	NL
PG3003	23	TN
PG3003	55	TNL
PG4005	41	CN
PG4005	162	CNL
PG4005	122	NB
PG4005	239	NL
PG4005	38	TN
PG4005	57	TNL
PG4017	33	CN
PG4017	205	CNL
PG4017	87	NB
PG4017	222	NL
PG4017	25	TN
PG4017	52	TNL
PG4041	45	CN
PG4041	244	CNL
PG4041	136	NB
PG4041	347	NL
PG4041	38	TN
PG4041	72	TNL
PG4060	38	CN
PG4060	207	CNL
PG4060	129	NB
PG4060	266	NL
PG4060	30	TN
PG4060	59	TNL
PG5018	35	CN
PG5018	215	CNL
PG5018	91	NB
PG5018	262	NL
PG5018	21	TN
PG5018	59	TNL
PG5032	52	CN
PG5032	245	CNL
PG5032	146	NB
PG5032	286	NL
PG5032	36	TN
PG5032	79	TNL
PG5068	41	CN
PG5068	216	CNL
PG5068	143	NB
PG5068	300	NL
PG5068	31	TN
PG5068	69	TNL
PG6169	38	CN
PG6169	213	CNL
PG6169	103	NB
PG6169	274	NL
PG6169	38	TN
PG6169	77	TNL
PG1008	35	CN
PG1008	90	CNL
PG1008	104	NB
PG1008	140	NL
PG1008	16	TN
PG1008	35	TNL
PG3023	32	CN
PG3023	182	CNL
PG3023	75	NB
PG3023	257	NL
PG3023	31	TN
PG3023	82	TNL
PG5003	51	CN
PG5003	197	CNL
PG5003	154	NB
PG5003	257	NL
PG5003	28	TN
PG5003	69	TNL
PG1011	24	CN
PG1011	73	CNL
PG1011	89	NB
PG1011	114	NL
PG1011	13	TN
PG1011	28	TNL
PG3005	54	CN
PG3005	275	CNL
PG3005	119	NB
PG3005	261	NL
PG3005	53	TN
PG3005	73	TNL
PG3022	50	CN
PG3022	237	CNL
PG3022	158	NB
PG3022	300	NL
PG3022	46	TN
PG3022	59	TNL
PG4032	38	CN
PG4032	177	CNL
PG4032	95	NB
PG4032	255	NL
PG4032	27	TN
PG4032	54	TNL
PG4036	62	CN
PG4036	290	CNL
PG4036	190	NB
PG4036	366	NL
PG4036	78	TN
PG4036	97	TNL
PG4042	70	CN
PG4042	257	CNL
PG4042	228	NB
PG4042	368	NL
PG4042	49	TN
PG4042	77	TNL
PG4049	25	CN
PG4049	176	CNL
PG4049	100	NB
PG4049	200	NL
PG4049	26	TN
PG4049	51	TNL
PG5062	44	CN
PG5062	203	CNL
PG5062	112	NB
PG5062	290	NL
PG5062	26	TN
PG5062	56	TNL
PG5076	46	CN
PG5076	210	CNL
PG5076	172	NB
PG5076	293	NL
PG5076	55	TN
PG5076	69	TNL
PG6241	38	CN
PG6241	115	CNL
PG6241	108	NB
PG6241	188	NL
PG6241	14	TN
PG6241	43	TNL
PG6242	26	CN
PG6242	232	CNL
PG6242	82	NB
PG6242	252	NL
PG6242	20	TN
PG6242	59	TNL
PG6243	65	CN
PG6243	265	CNL
PG6243	147	NB
PG6243	289	NL
PG6243	36	TN
PG6243	78	TNL
DM	41	CN
DM	199	CNL
DM	106	NB
DM	278	NL
DM	45	TN
DM	57	TNL
E4-63	45	CN
E4-63	203	CNL
E4-63	192	NB
E4-63	303	NL
E4-63	33	TN
E4-63	56	TNL
E86-69	44	CN
E86-69	205	CNL
E86-69	163	NB
E86-69	300	NL
E86-69	30	TN
E86-69	65	TNL
Heinz	16	CN
Heinz	78	CNL
Heinz	54	NB
Heinz	100	NL
Heinz	5	TN
Heinz	27	TNL
LA2093	13	CN
LA2093	82	CNL
LA2093	59	NB
LA2093	111	NL
LA2093	5	TN
LA2093	25	TNL
I. nil	17	CN
I. nil	66	CNL
I. nil	23	NB
I. nil	27	NL
I. nil	3	TN
I. nil	2	TNL
RH	53	CN
RH	230	CNL
RH	202	NB
RH	312	NL
RH	52	TN
RH	59	TNL
RH1015	33	CN
RH1015	237	CNL
RH1015	123	NB
RH1015	299	NL
RH1015	33	TN
RH1015	74	TNL
LA716	23	CN
LA716	69	CNL
LA716	72	NB
LA716	99	NL
LA716	2	TN
LA716	22	TNL
I. trifida	59	CN
I. trifida	166	CNL
I. trifida	89	NB
I. trifida	188	NL
I. trifida	16	TN
I. trifida	29	TNL
I. triloba	51	CN
I. triloba	154	CNL
I. triloba	91	NB
I. triloba	219	NL
I. triloba	17	TN
I. triloba	37	TNL

## Sheet: Fig. 2c_1
Fig. 2c. Gene information flanking the R3a locus from 11 representative accessions
Gene models	Chromosome	Relative_Start	Relative_End	Strand
Soltu.DM.11G024660.1	chr11	44733394	44737791	-
Soltu.DM.11G024670.1	chr11	44742928	44749556	-
Soltu.DM.11G024680.1	chr11	44754374	44760103	+
Soltu.DM.11G024690.1	chr11	44760079	44763516	-
Soltu.DM.11G024700.1	chr11	44768471	44781569	+
Soltu.DM.11G024710.1	chr11	44785737	44788902	+
Soltu.DM.11G024720.1	chr11	44793050	44795456	+
Soltu.DM.11G024730.1	chr11	44796372	44800489	+
Soltu.DM.11G024740.1	chr11	44801217	44803785	+
Soltu.DM.11G024750.1	chr11	44804157	44812638	-
Soltu.DM.11G024760.1	chr11	44815109	44825020	+
Soltu.DM.11G024770.1	chr11	44827369	44840459	+
Soltu.DM.11G024780.1	chr11	44841099	44848953	-
Soltu.DM.11G024790.1	chr11	44856922	44858854	+
Soltu.DM.11G024800.1	chr11	44861658	44868797	+
Soltu.DM.11G024810.1	chr11	44869619	44874586	-
Soltu.DM.11G024820.1	chr11	44875577	44883628	-
Soltu.DM.11G024830.1	chr11	44890804	44894193	+
Soltu.DM.11G024840.1	chr11	44895160	44898804	-
DM_chr11_nlr_81-0.1-mRNA-1	chr11	44898817	44901915	-
Soltu.DM.11G024860.1	chr11	44902966	44906332	-
Soltu.DM.11G024870.1	chr11	44913537	44913971	-
DM_chr11_nlr_80-0.0-mRNA-1	chr11	44939747	44943407	-
Soltu.DM.11G024910.1	chr11	44944093	44946233	-
DM_chr11_nlr_79-0.1-mRNA-1	chr11	44981281	44985138	-
Soltu.DM.11G024930.1	chr11	45013085	45013423	-
Soltu.DM.11G024940.1	chr11	45030516	45033356	-
Soltu.DM.11G024950.1	chr11	45039871	45042293	+
DM_chr11_nlr_78-0.0-mRNA-1	chr11	45046969	45050600	-
Soltu.DM.11G024970.1	chr11	45050653	45051241	+
DM_chr11_nlr_77-0.1-mRNA-1	chr11	45052794	45056576	-
DM_chr11_nlr_76-0.3-mRNA-1	chr11	45066308	45070102	-
Soltu.DM.11G025000.1	chr11	45071324	45081206	-
Soltu.DM.11G025020.1	chr11	45085683	45088829	-
Soltu.DM.11G025030.1	chr11	45093284	45096596	-
Soltu.DM.11G025040.1	chr11	45097763	45101864	-
Soltu.DM.11G025050.1	chr11	45108638	45115497	+
Soltu.DM.11G025060.1	chr11	45116416	45125219	-
Soltu.DM.11G025070.1	chr11	45131737	45133398	+
Soltu.DM.11G025080.1	chr11	45134380	45142744	+
Soltu.DM.11G025090.1	chr11	45142975	45145334	-
Soltu.DM.11G025100.1	chr11	45146266	45148047	-
Soltu.DM.11G025110.1	chr11	45154098	45155908	-
Soltu.DM.11G025120.1	chr11	45166801	45168822	-
Soltu.DM.11G025130.1	chr11	45170385	45172176	-
Soltu.DM.11G025140.1	chr11	45174078	45176145	-
Soltu.DM.11G025150.1	chr11	45177450	45179634	-
Soltu.DM.11G025160.1	chr11	45179902	45181441	-
Soltu.DM.11G025170.1	chr11	45182378	45185161	-
Soltu.DM.11G025180.2	chr11	45191202	45196372	-
Soltu.DM.11G025190.1	chr11	45204825	45209631	+
Soltu.DM.11G025200.1	chr11	45211286	45220677	+
Soltu.DM.11G025210.1	chr11	45235842	45241559	-
Soltu.DM.11G025220.1	chr11	45242570	45246241	-
Soltu.DM.11G025230.1	chr11	45253606	45256970	-
Soltu.DM.11G025240.1	chr11	45267744	45269147	+
Soltu.DM.11G025260.1	chr11	45281669	45284482	+
Soltu.DM.11G025270.1	chr11	45284677	45286209	-
Soltu.DM.11G025280.1	chr11	45287128	45291914	-
Soltu.DM.11G025290.1	chr11	45293274	45298847	-
Soltu.DM.11G025300.1	chr11	45303195	45306517	-
Soltu.DM.11G025310.1	chr11	45307306	45311111	-
St_E454_C11T48398.1	E454_chr11	45591730	45597693	-
St_E454_C11T002393.1	E454_chr11	45603561	45609167	+
St_E454_C11T002394.1	E454_chr11	45609257	45612654	-
St_E454_C11T002395.1	E454_chr11	45618092	45631489	+
St_E454_C11T002396.1	E454_chr11	45635884	45639074	+
St_E454_C11T002397.1	E454_chr11	45645188	45648479	+
St_E454_C11T002398.1	E454_chr11	45648988	45653044	+
St_E454_C11T002399.1	E454_chr11	45653889	45656578	+
St_E454_C11T002400.1	E454_chr11	45656986	45665431	-
St_E454_C11T002402.1	E454_chr11	45667873	45688656	+
St_E454_C11T002404.1	E454_chr11	45691038	45703612	+
St_E454_C11T002405.1	E454_chr11	45704126	45711908	-
St_E454_C11T002406.1	E454_chr11	45718438	45720106	+
St_E454_C11T002407.1	E454_chr11	45722644	45729970	+
St_E454_C11T002408.1	E454_chr11	45730766	45735867	-
St_E454_C11T002409.1	E454_chr11	45736987	45746379	-
St_E454_C11T002410.1	E454_chr11	45753551	45756566	+
St_E454_C11T002424.1	E454_chr11	46014285	46015025	-
E454_E454_chr11_nlr_61-0.3-mRNA-1	E454_chr11	45844015	45848103	-
St_E454_C11T002420.1	E454_chr11	45957091	45961374	-
E454_E454_chr11_nlr_58-0.1-mRNA-1	E454_chr11	45993781	45997650	-
St_E454_C11T002423.1	E454_chr11	46001402	46009494	-
St_E454_C11T002426.1	E454_chr11	46019439	46022545	-
St_E454_C11T002427.1	E454_chr11	46026675	46030086	-
St_E454_C11T002429.1	E454_chr11	46045449	46048520	+
St_E454_C11T002430.1	E454_chr11	46049603	46058266	-
St_E454_C11T002431.1	E454_chr11	46064709	46065968	+
St_E454_C11T002432.1	E454_chr11	46067257	46075711	+
St_E454_C11T002433.1	E454_chr11	46076002	46078323	-
St_E454_C11T002435.1	E454_chr11	46088560	46090413	-
St_E454_C11T002437.1	E454_chr11	46092122	46093749	-
St_E454_C11T002442.1	E454_chr11	46136379	46138191	-
St_E454_C11T002439.1	E454_chr11	46098749	46106624	-
St_E454_C11T002445.1	E454_chr11	46156429	46161414	-
St_E454_C11T002446.1	E454_chr11	46170514	46174939	+
St_E454_C11T002447.1	E454_chr11	46176612	46185239	+
St_E454_C11T002448.1	E454_chr11	46195783	46203933	-
St_E454_C11T002449.1	E454_chr11	46204968	46208619	-
St_E454_C11T002450.1	E454_chr11	46215140	46218430	-
St_E454_C11T002451.1	E454_chr11	46235731	46237134	+
St_E454_C11T002453.1	E454_chr11	46247775	46251206	+
St_E454_C11T002454.1	E454_chr11	46251731	46258257	-
St_E454_C11T002455.1	E454_chr11	46259653	46266674	-
St_E454_C11T002456.1	E454_chr11	46269579	46272931	-
St_E454_C11T002457.1	E454_chr11	46273920	46276922	-
St_E454_C11T002391.1	E454_chr11	45579514	45583794	-
St_E454_C11T48398.1	E454_chr11	45591730	45597693	-
St_E454_C11T002393.1	E454_chr11	45603561	45609167	+
St_E454_C11T002394.1	E454_chr11	45609257	45612654	-
St_E454_C11T002395.1	E454_chr11	45618092	45631489	+
St_E454_C11T002396.1	E454_chr11	45635884	45639074	+
St_E454_C11T002397.1	E454_chr11	45645188	45648479	+
St_E454_C11T002398.1	E454_chr11	45648988	45653044	+
St_E454_C11T002399.1	E454_chr11	45653889	45656578	+
St_E454_C11T002400.1	E454_chr11	45656986	45665431	-
St_E454_C11T002401.1	E454_chr11	45666701	45667114	+
St_E454_C11T002402.1	E454_chr11	45667873	45688656	+
St_E454_C11T002403.1	E454_chr11	45674528	45677364	-
St_E454_C11T002404.1	E454_chr11	45691038	45703612	+
St_E454_C11T002405.1	E454_chr11	45704126	45711908	-
St_E454_C11T002406.1	E454_chr11	45718438	45720106	+
St_E454_C11T002407.1	E454_chr11	45722644	45729970	+
St_E454_C11T002408.1	E454_chr11	45730766	45735867	-
St_E454_C11T002409.1	E454_chr11	45736987	45746379	-
St_E454_C11T002410.1	E454_chr11	45753551	45756566	+
St_E454_C11T002411.1	E454_chr11	45759663	45760535	+
E454_E454_chr11_nlr_65-0.0-mRNA-1	E454_chr11	45763406	45767200	-
E454_E454_chr11_nlr_64-0.4-mRNA-1	E454_chr11	45773392	45777339	-
St_E454_C11T002413.1	E454_chr11	45781318	45792892	+
E454_E454_chr11_nlr_63-0.1-mRNA-1	E454_chr11	45820428	45821747	-
E454_E454_chr11_nlr_62-0.2-mRNA-1	E454_chr11	45827739	45830979	-
St_E454_C11T002415.1	E454_chr11	45835992	45836918	-
St_E454_C11T002416.1	E454_chr11	45841899	45842431	+
E454_E454_chr11_nlr_61-0.3-mRNA-1	E454_chr11	45844015	45848103	-
St_E454_C11T002418.1	E454_chr11	45859267	45862695	+
E454_E454_chr11_nlr_60-0.1-mRNA-1	E454_chr11	45867394	45871419	-
St_E454_C11T002420.1	E454_chr11	45957091	45961374	-
St_E454_C11T002421.1	E454_chr11	45967265	45969449	+
E454_E454_chr11_nlr_59-0.1-mRNA-1	E454_chr11	45982036	45985968	-
E454_E454_chr11_nlr_58-0.1-mRNA-1	E454_chr11	45993781	45997650	-
St_E454_C11T002423.1	E454_chr11	46001402	46009494	-
St_E454_C11T002424.1	E454_chr11	46014285	46015025	-
St_E454_C11T002425.1	E454_chr11	46018183	46018728	+
St_E454_C11T002426.1	E454_chr11	46019439	46022545	-
St_E454_C11T002427.1	E454_chr11	46026675	46030086	-
St_E454_C11T002428.1	E454_chr11	46031956	46036660	-
St_E454_C11T002429.1	E454_chr11	46045449	46048520	+
St_E454_C11T002430.1	E454_chr11	46049603	46058266	-
St_E454_C11T002431.1	E454_chr11	46064709	46065968	+
St_E454_C11T002432.1	E454_chr11	46067257	46075711	+
St_E454_C11T002433.1	E454_chr11	46076002	46078323	-
St_E454_C11T002434.1	E454_chr11	46079250	46083293	-
St_E454_C11T002435.1	E454_chr11	46088560	46090413	-
St_E454_C11T002436.1	E454_chr11	46088693	46088989	+
St_E454_C11T002437.1	E454_chr11	46092122	46093749	-
St_E454_C11T002438.1	E454_chr11	46095952	46097801	-
St_E454_C11T002439.1	E454_chr11	46098749	46106624	-
St_E454_C11T002440.1	E454_chr11	46113083	46115523	-
St_E454_C11T002441.1	E454_chr11	46121665	46122820	-
St_E454_C11T002442.1	E454_chr11	46136379	46138191	-
St_E454_C11T002443.1	E454_chr11	46141099	46142607	+
St_E454_C11T002444.1	E454_chr11	46144954	46149996	-
St_E454_C11T002445.1	E454_chr11	46156429	46161414	-
St_E454_C11T002446.1	E454_chr11	46170514	46174939	+
St_E454_C11T002447.1	E454_chr11	46176612	46185239	+
St_E454_C11T002448.1	E454_chr11	46195783	46203933	-
St_E454_C11T002449.1	E454_chr11	46204968	46208619	-
St_E454_C11T002450.1	E454_chr11	46215140	46218430	-
St_E454_C11T002451.1	E454_chr11	46235731	46237134	+
St_E454_C11T002452.1	E454_chr11	46247182	46247716	-
St_E454_C11T002453.1	E454_chr11	46247775	46251206	+
St_E454_C11T002454.1	E454_chr11	46251731	46258257	-
St_E454_C11T002455.1	E454_chr11	46259653	46266674	-
St_E454_C11T002456.1	E454_chr11	46269579	46272931	-
St_E454_C11T002457.1	E454_chr11	46273920	46276922	-
St_C337_C00T79630.1	C337_ptg0014	96307803	96313762	-
St_C337_C00T060488.1	C337_ptg0014	96314306	96324745	+
St_C337_C00T060487.1	C337_ptg0014	96325286	96328806	-
St_C337_C00T060486.1	C337_ptg0014	96334905	96347973	+
St_C337_C00T060485.1	C337_ptg0014	96352298	96355500	+
St_C337_C00T060484.1	C337_ptg0014	96359328	96362438	+
St_C337_C00T060483.1	C337_ptg0014	96363158	96367095	+
St_C337_C00T060482.1	C337_ptg0014	96367882	96370575	+
St_C337_C00T060481.1	C337_ptg0014	96371064	96381291	-
St_C337_C00T060480.1	C337_ptg0014	96382524	96382937	+
St_C337_C00T060479.1	C337_ptg0014	96383683	96413983	+
St_C337_C00T060478.1	C337_ptg0014	96412471	96420216	-
St_C337_C00T060477.1	C337_ptg0014	96429142	96430791	+
St_C337_C00T060476.1	C337_ptg0014	96433488	96440813	+
St_C337_C00T060475.1	C337_ptg0014	96441796	96446787	-
St_C337_C00T060474.1	C337_ptg0014	96488056	96490272	+
C337_C337_ptg0014_nlr_39-0.0-mRNA-1	C337_ptg0014	96491865	96495842	-
C337_C337_ptg0014_nlr_32-0.5-mRNA-1	C337_ptg0014	96764721	96768737	-
C337_C337_ptg0014_nlr_17-0.0-mRNA-1	C337_ptg0014	97294054	97297929	-
C337_C337_ptg0014_nlr_15-0.2-mRNA-1	C337_ptg0014	97360264	97364205	-
St_C337_C00T060460.1	C337_ptg0014	97378603	97379087	+
St_C337_C00T060459.1	C337_ptg0014	97380233	97383270	-
St_C337_C00T060458.1	C337_ptg0014	97387467	97393581	-
St_C337_C00T060457.1	C337_ptg0014	97401967	97408780	+
St_C337_C00T060456.1	C337_ptg0014	97409744	97418485	-
St_C337_C00T060455.1	C337_ptg0014	97424923	97426182	+
St_C337_C00T060454.1	C337_ptg0014	97427645	97435929	+
St_C337_C00T060453.1	C337_ptg0014	97436252	97438477	-
St_C337_C00T060451.1	C337_ptg0014	97440042	97463613	-
St_C337_C00T060448.1	C337_ptg0014	97471062	97473758	-
St_C337_C00T060447.1	C337_ptg0014	97479677	97484548	-
St_C337_C00T060446.1	C337_ptg0014	97493100	97497751	+
St_C337_C00T060445.1	C337_ptg0014	97499570	97508090	+
St_C337_C00T060444.1	C337_ptg0014	97517006	97525416	-
St_C337_C00T060443.1	C337_ptg0014	97526470	97530040	-
St_C337_C00T060442.1	C337_ptg0014	97536580	97539722	-
St_C337_C00T060440.1	C337_ptg0014	97568026	97569429	+
St_C337_C00T060439.1	C337_ptg0014	97579606	97580140	-
St_C337_C00T060438.1	C337_ptg0014	97580139	97583575	+
St_C337_C00T060437.1	C337_ptg0014	97584162	97590731	-
St_C337_C00T060436.1	C337_ptg0014	97591999	97599107	-
St_C337_C00T060435.1	C337_ptg0014	97601914	97605272	-
St_C337_C00T060434.1	C337_ptg0014	97606287	97609355	-
St_C337_C00T060434.1	C337_ptg0014	97606287	97609355	-
St_C337_C00T060435.1	C337_ptg0014	97601914	97605272	-
St_C337_C00T060436.1	C337_ptg0014	97591999	97599107	-
St_C337_C00T060437.1	C337_ptg0014	97584162	97590731	-
St_C337_C00T060438.1	C337_ptg0014	97580139	97583575	+
St_C337_C00T060439.1	C337_ptg0014	97579606	97580140	-
St_C337_C00T060440.1	C337_ptg0014	97568026	97569429	+
St_C337_C00T060441.1	C337_ptg0014	97548794	97555810	+
St_C337_C00T060442.1	C337_ptg0014	97536580	97539722	-
St_C337_C00T060443.1	C337_ptg0014	97526470	97530040	-
St_C337_C00T060444.1	C337_ptg0014	97517006	97525416	-
St_C337_C00T060445.1	C337_ptg0014	97499570	97508090	+
St_C337_C00T060446.1	C337_ptg0014	97493100	97497751	+
St_C337_C00T060447.1	C337_ptg0014	97479677	97484548	-
St_C337_C00T060448.1	C337_ptg0014	97471062	97473758	-
St_C337_C00T060449.1	C337_ptg0014	97469519	97470022	-
St_C337_C00T060450.1	C337_ptg0014	97464299	97468858	-
St_C337_C00T060451.1	C337_ptg0014	97440042	97463613	-
St_C337_C00T060452.1	C337_ptg0014	97453245	97456900	+
St_C337_C00T060453.1	C337_ptg0014	97436252	97438477	-
St_C337_C00T060454.1	C337_ptg0014	97427645	97435929	+
St_C337_C00T060455.1	C337_ptg0014	97424923	97426182	+
St_C337_C00T060456.1	C337_ptg0014	97409744	97418485	-
St_C337_C00T060457.1	C337_ptg0014	97401967	97408780	+
St_C337_C00T060458.1	C337_ptg0014	97387467	97393581	-
St_C337_C00T060459.1	C337_ptg0014	97380233	97383270	-
St_C337_C00T060460.1	C337_ptg0014	97378603	97379087	+
St_C337_C00T060461.1	C337_ptg0014	97375018	97375421	-
C337_C337_ptg0014_nlr_15-0.2-mRNA-1	C337_ptg0014	97360264	97364205	-
St_C337_C00T060463.1	C337_ptg0014	97355734	97357025	+
C337_C337_ptg0014_nlr_16-0.0-mRNA-1	C337_ptg0014	97333997	97337842	-
St_C337_C00T060464.1	C337_ptg0014	97319301	97319546	+
St_C337_C00T060465.1	C337_ptg0014	97314544	97316736	+
C337_C337_ptg0014_nlr_17-0.0-mRNA-1	C337_ptg0014	97294054	97297929	-
St_C337_C00T060466.1	C337_ptg0014	97278679	97278924	+
C337_C337_ptg0014_nlr_18-0.8-mRNA-1	C337_ptg0014	97258094	97268728	-
St_C337_C00T060467.1	C337_ptg0014	97250373	97252743	+
C337_C337_ptg0014_nlr_19-0.4-mRNA-1	C337_ptg0014	97233818	97239211	-
St_C337_C00T060468.1	C337_ptg0014	97217808	97223349	+
C337_C337_ptg0014_nlr_20-0.1-mRNA-1	C337_ptg0014	97167633	97171478	-
C337_C337_ptg0014_nlr_21-0.6-mRNA-1	C337_ptg0014	97140777	97143600	-
St_C337_C00T060469.1	C337_ptg0014	97128909	97131951	+
St_C337_C00T060470.1	C337_ptg0014	97120158	97124498	+
C337_C337_ptg0014_nlr_22-0.8-mRNA-1	C337_ptg0014	97104677	97107153	-
St_C337_C00T060471.1	C337_ptg0014	97100953	97103076	+
C337_C337_ptg0014_nlr_23-0.4-mRNA-1	C337_ptg0014	97054821	97058591	-
C337_C337_ptg0014_nlr_24-0.4-mRNA-1	C337_ptg0014	97037898	97042370	-
C337_C337_ptg0014_nlr_25-0.5-mRNA-1	C337_ptg0014	96999681	97003547	-
C337_C337_ptg0014_nlr_26-0.1-mRNA-1	C337_ptg0014	96942789	96946643	-
St_C337_C00T060472.1	C337_ptg0014	96939513	96941000	+
C337_C337_ptg0014_nlr_27-0.4-mRNA-1	C337_ptg0014	96911685	96913642	-
C337_C337_ptg0014_nlr_28-0.1-mRNA-1	C337_ptg0014	96868064	96871858	-
C337_C337_ptg0014_nlr_29-0.0-mRNA-1	C337_ptg0014	96843303	96847101	-
C337_C337_ptg0014_nlr_30-0.1-mRNA-1	C337_ptg0014	96831394	96835176	-
St_C337_C00T060473.1	C337_ptg0014	96822094	96824428	+
C337_C337_ptg0014_nlr_31-0.0-mRNA-1	C337_ptg0014	96800346	96804059	-
C337_C337_ptg0014_nlr_32-0.5-mRNA-1	C337_ptg0014	96764721	96768737	-
C337_C337_ptg0014_nlr_33-0.2-mRNA-1	C337_ptg0014	96726755	96730609	-
C337_C337_ptg0014_nlr_34-0.2-mRNA-1	C337_ptg0014	96687469	96694751	-
C337_C337_ptg0014_nlr_35-0.3-mRNA-1	C337_ptg0014	96663704	96668363	-
C337_C337_ptg0014_nlr_36-0.4-mRNA-1	C337_ptg0014	96625685	96629446	-
C337_C337_ptg0014_nlr_37-0.0-mRNA-1	C337_ptg0014	96586058	96590159	-
C337_C337_ptg0014_nlr_38-0.3-mRNA-1	C337_ptg0014	96555267	96559116	-
C337_C337_ptg0014_nlr_39-0.0-mRNA-1	C337_ptg0014	96491865	96495842	-
St_C337_C00T060474.1	C337_ptg0014	96488056	96490272	+
St_C337_C00T060475.1	C337_ptg0014	96441796	96446787	-
St_C337_C00T060476.1	C337_ptg0014	96433488	96440813	+
St_C337_C00T060477.1	C337_ptg0014	96429142	96430791	+
St_C337_C00T060478.1	C337_ptg0014	96412471	96420216	-
St_C337_C00T060479.1	C337_ptg0014	96383683	96413983	+
St_C337_C00T060480.1	C337_ptg0014	96382524	96382937	+
St_C337_C00T060481.1	C337_ptg0014	96371064	96381291	-
St_C337_C00T060482.1	C337_ptg0014	96367882	96370575	+
St_C337_C00T060483.1	C337_ptg0014	96363158	96367095	+
St_C337_C00T060484.1	C337_ptg0014	96359328	96362438	+
St_C337_C00T060485.1	C337_ptg0014	96352298	96355500	+
St_C337_C00T060486.1	C337_ptg0014	96334905	96347973	+
St_C337_C00T060487.1	C337_ptg0014	96325286	96328806	-
St_C337_C00T060488.1	C337_ptg0014	96314306	96324745	+
St_C337_C00T79630.1	C337_ptg0014	96307803	96313762	-
St_C337_C00T060490.1	C337_ptg0014	96296431	96300582	-
St_C419_C11T002354.1	C419_chr11	44605194	44608439	-
St_C419_C11T002353.1	C419_chr11	44601038	44604358	-
St_C419_C11T002352.1	C419_chr11	44591576	44596663	-
St_C419_C11T002351.1	C419_chr11	44583330	44589713	-
St_C419_C11T002350.1	C419_chr11	44579339	44582870	+
St_C419_C11T002348.1	C419_chr11	44567019	44568425	+
St_C419_C11T002347.1	C419_chr11	44554618	44557763	-
St_C419_C11T002346.1	C419_chr11	44544325	44547957	-
St_C419_C11T002345.1	C419_chr11	44537599	44543317	-
St_C419_C11T002344.1	C419_chr11	44525857	44534496	+
St_C419_C11T002343.1	C419_chr11	44519383	44524036	+
St_C419_C11T002342.1	C419_chr11	44505898	44510607	-
St_C419_C11T002340.1	C419_chr11	44466246	44487391	-
St_C419_C11T002339.1	C419_chr11	44457644	44465980	+
St_C419_C11T002338.1	C419_chr11	44455049	44456309	+
St_C419_C11T002337.1	C419_chr11	44439398	44448456	-
St_C419_C11T002336.1	C419_chr11	44432750	44438155	+
St_C419_C11T002334.1	C419_chr11	44416436	44419502	-
St_C419_C11T002333.1	C419_chr11	44408860	44411896	-
St_C419_C11T002248.1	C419_chr11	43169151	43173741	+
St_C419_C11T002247.1	C419_chr11	43165296	43166057	-
C419_C419_chr11_nlr_82-0.0-mRNA-1	C419_chr11	44103103	44106942	-
C419_C419_chr11_nlr_84-0.0-mRNA-1	C419_chr11	44031707	44035555	-
St_C419_C11T002313.1	C419_chr11	44091816	44094090	+
St_C419_C11T002305.1	C419_chr11	43971229	43971474	+
C419_C419_chr11_nlr_93-0.3-mRNA-1	C419_chr11	43702759	43706619	-
C419_C419_chr11_nlr_113-0.1-mRNA-1	C419_chr11	43057841	43061681	-
C419_C419_chr11_nlr_108-0.0-mRNA-1	C419_chr11	43223947	43227741	-
C419_C419_chr11_nlr_103-0.0-mRNA-1	C419_chr11	43375091	43378891	-
C419_C419_chr11_nlr_98-0.2-mRNA-1	C419_chr11	43624643	43628488	-
C419_C419_chr11_nlr_83-0.4-mRNA-1	C419_chr11	44053647	44057501	-
C419_C419_chr11_nlr_113-0.1-mRNA-1	C419_chr11	43057841	43061681	-
C419_C419_chr11_nlr_88-0.1-mRNA-1	C419_chr11	43886473	43890435	-
St_C419_C11T002313.1	C419_chr11	44091816	44094090	+
St_C419_C11T002230.1	C419_chr11	42997757	43002737	-
St_C419_C11T002229.1	C419_chr11	42989465	42996716	+
St_C419_C11T002228.1	C419_chr11	42985029	42986811	+
St_C419_C11T002227.1	C419_chr11	42970516	42978293	-
St_C419_C11T002226.1	C419_chr11	42956668	42969397	+
St_C419_C11T002224.1	C419_chr11	42941353	42941766	+
St_C419_C11T002223.1	C419_chr11	42930688	42940078	-
St_C419_C11T002222.1	C419_chr11	42927585	42930274	+
St_C419_C11T002221.1	C419_chr11	42922825	42926754	+
St_C419_C11T002220.1	C419_chr11	42919073	42922174	+
St_C419_C11T002219.1	C419_chr11	42911952	42913022	+
St_C419_C11T002218.1	C419_chr11	42894518	42907574	+
St_C419_C11T002217.1	C419_chr11	42886316	42889569	-
St_C419_C11T002216.1	C419_chr11	42880621	42886197	+
St_C419_C11T002215.2	C419_chr11	42869436	42875628	-
St_C419_C11T002214.1	C419_chr11	42857228	42861864	-
St_C419_C11T002214.1	C419_chr11	42857228	42861864	-
St_C419_C11T002215.2	C419_chr11	42869436	42875628	-
St_C419_C11T002216.1	C419_chr11	42880621	42886197	+
St_C419_C11T002217.1	C419_chr11	42886316	42889569	-
St_C419_C11T002218.1	C419_chr11	42894518	42907574	+
St_C419_C11T002219.1	C419_chr11	42911952	42913022	+
St_C419_C11T002220.1	C419_chr11	42919073	42922174	+
St_C419_C11T002221.1	C419_chr11	42922825	42926754	+
St_C419_C11T002222.1	C419_chr11	42927585	42930274	+
St_C419_C11T002223.1	C419_chr11	42930688	42940078	-
St_C419_C11T002224.1	C419_chr11	42941353	42941766	+
St_C419_C11T002225.1	C419_chr11	42942551	42954119	+
St_C419_C11T002226.1	C419_chr11	42956668	42969397	+
St_C419_C11T002227.1	C419_chr11	42970516	42978293	-
St_C419_C11T002228.1	C419_chr11	42985029	42986811	+
St_C419_C11T002229.1	C419_chr11	42989465	42996716	+
St_C419_C11T002230.1	C419_chr11	42997757	43002737	-
St_C419_C11T002231.1	C419_chr11	43003853	43011752	-
St_C419_C11T002232.1	C419_chr11	43016106	43019934	+
C419_C419_chr11_nlr_114-0.1-mRNA-1	C419_chr11	43024242	43028300	-
St_C419_C11T002234.1	C419_chr11	43051606	43054195	-
St_C419_C11T002235.1	C419_chr11	43055785	43056174	+
C419_C419_chr11_nlr_113-0.1-mRNA-1	C419_chr11	43057841	43061681	-
St_C419_C11T002237.1	C419_chr11	43082327	43083832	+
St_C419_C11T002238.1	C419_chr11	43089724	43091991	-
C419_C419_chr11_nlr_112-0.0-mRNA-1	C419_chr11	43101044	43104844	-
C419_C419_chr11_nlr_111-0.1-mRNA-1	C419_chr11	43120950	43125804	-
St_C419_C11T002241.1	C419_chr11	43129165	43131738	+
C419_C419_chr11_nlr_110-0.1-mRNA-1	C419_chr11	43135809	43139624	-
St_C419_C11T002243.1	C419_chr11	43155729	43156433	+
St_C419_C11T002244.1	C419_chr11	43156460	43159091	+
St_C419_C11T002245.1	C419_chr11	43161375	43161599	-
St_C419_C11T002246.1	C419_chr11	43161632	43162393	-
St_C419_C11T002247.1	C419_chr11	43165296	43166057	-
St_C419_C11T002248.1	C419_chr11	43169151	43173741	+
St_C419_C11T002249.1	C419_chr11	43181587	43182683	-
St_C419_C11T002250.1	C419_chr11	43201667	43201975	+
C419_C419_chr11_nlr_109-0.1-mRNA-1	C419_chr11	43203977	43207885	-
St_C419_C11T002252.1	C419_chr11	43215399	43215647	+
C419_C419_chr11_nlr_108-0.0-mRNA-1	C419_chr11	43223947	43227741	-
St_C419_C11T002254.1	C419_chr11	43238105	43242362	-
St_C419_C11T002255.1	C419_chr11	43251661	43254617	+
C419_C419_chr11_nlr_107-0.2-mRNA-1	C419_chr11	43256190	43260053	-
St_C419_C11T002257.1	C419_chr11	43270051	43270299	+
C419_C419_chr11_nlr_106-0.1-mRNA-1	C419_chr11	43278618	43282628	-
St_C419_C11T002258.1	C419_chr11	43294085	43296468	+
C419_C419_chr11_nlr_105-0.6-mRNA-1	C419_chr11	43296630	43299843	-
C419_C419_chr11_nlr_104-0.1-mRNA-1	C419_chr11	43315033	43317687	-
St_C419_C11T002261.1	C419_chr11	43324180	43325820	+
C419_C419_chr11_nlr_103-0.0-mRNA-1	C419_chr11	43375091	43378891	-
St_C419_C11T002263.1	C419_chr11	43382510	43393103	-
St_C419_C11T002264.1	C419_chr11	43393231	43394976	-
St_C419_C11T002265.1	C419_chr11	43399474	43401756	+
St_C419_C11T002266.1	C419_chr11	43404420	43404833	-
C419_C419_chr11_nlr_102-0.2-mRNA-1	C419_chr11	43419594	43422248	-
St_C419_C11T002268.1	C419_chr11	43428816	43430456	+
St_C419_C11T002269.1	C419_chr11	43435588	43436619	-
C419_C419_chr11_nlr_101-0.3-mRNA-1	C419_chr11	43474300	43478223	-
St_C419_C11T002271.1	C419_chr11	43484013	43484315	+
C419_C419_chr11_nlr_100-0.0-mRNA-1	C419_chr11	43490820	43494656	-
St_C419_C11T002272.1	C419_chr11	43496333	43503623	-
St_C419_C11T002273.1	C419_chr11	43522319	43523368	-
St_C419_C11T002274.1	C419_chr11	43566453	43566767	-
St_C419_C11T002275.1	C419_chr11	43567065	43567310	+
C419_C419_chr11_nlr_99-0.4-mRNA-1	C419_chr11	43584730	43585503	-
C419_C419_chr11_nlr_99-0.5-mRNA-1	C419_chr11	43585578	43586776	-
St_C419_C11T002278.1	C419_chr11	43607433	43610831	-
C419_C419_chr11_nlr_98-0.2-mRNA-1	C419_chr11	43624643	43628488	-
St_C419_C11T002280.1	C419_chr11	43650202	43651083	-
C419_C419_chr11_nlr_97-0.0-mRNA-1	C419_chr11	43651185	43653558	-
St_C419_C11T002282.1	C419_chr11	43656006	43659003	+
C419_C419_chr11_nlr_96-0.1-mRNA-1	C419_chr11	43660726	43663728	-
St_C419_C11T002283.1	C419_chr11	43663768	43664013	+
C419_C419_chr11_nlr_95-0.0-mRNA-1	C419_chr11	43676269	43679350	-
C419_C419_chr11_nlr_94-0.0-mRNA-1	C419_chr11	43690685	43694959	-
C419_C419_chr11_nlr_93-0.3-mRNA-1	C419_chr11	43702759	43706619	-
C419_C419_chr11_nlr_92-0.1-mRNA-1	C419_chr11	43717772	43721695	-
St_C419_C11T002287.1	C419_chr11	43722774	43730774	-
St_C419_C11T002288.1	C419_chr11	43772807	43773422	+
C419_C419_chr11_nlr_91-0.4-mRNA-1	C419_chr11	43775056	43778973	-
St_C419_C11T002290.1	C419_chr11	43810305	43810862	+
St_C419_C11T002291.1	C419_chr11	43811512	43818540	-
St_C419_C11T002292.1	C419_chr11	43818798	43821928	-
St_C419_C11T002293.1	C419_chr11	43824126	43824792	-
St_C419_C11T002294.1	C419_chr11	43829507	43835788	-
C419_C419_chr11_nlr_90-0.0-mRNA-1	C419_chr11	43853182	43856970	-
C419_C419_chr11_nlr_89-0.1-mRNA-1	C419_chr11	43870918	43874691	-
C419_C419_chr11_nlr_88-0.1-mRNA-1	C419_chr11	43886473	43890435	-
St_C419_C11T002298.1	C419_chr11	43903652	43905288	+
C419_C419_chr11_nlr_87-0.1-mRNA-1	C419_chr11	43907819	43911634	-
St_C419_C11T002300.1	C419_chr11	43916640	43924601	-
St_C419_C11T002301.1	C419_chr11	43948070	43948308	-
St_C419_C11T002302.1	C419_chr11	43950102	43950842	-
St_C419_C11T002303.1	C419_chr11	43951174	43953596	-
St_C419_C11T002304.1	C419_chr11	43970526	43971068	-
St_C419_C11T002305.1	C419_chr11	43971229	43971474	+
C419_C419_chr11_nlr_86-0.2-mRNA-1	C419_chr11	43983823	43985947	-
C419_C419_chr11_nlr_85-0.0-mRNA-1	C419_chr11	44006499	44010293	-
St_C419_C11T002308.1	C419_chr11	44012274	44012834	+
C419_C419_chr11_nlr_84-0.0-mRNA-1	C419_chr11	44031707	44035555	-
St_C419_C11T002310.1	C419_chr11	44038790	44039618	-
C419_C419_chr11_nlr_83-0.4-mRNA-1	C419_chr11	44053647	44057501	-
St_C419_C11T002312.1	C419_chr11	44074002	44082783	-
St_C419_C11T002313.1	C419_chr11	44091816	44094090	+
C419_C419_chr11_nlr_82-0.0-mRNA-1	C419_chr11	44103103	44106942	-
St_C419_C11T002315.1	C419_chr11	44124806	44125309	-
St_C419_C11T002316.1	C419_chr11	44136480	44138649	+
St_C419_C11T002317.1	C419_chr11	44139042	44139908	-
St_C419_C11T002318.1	C419_chr11	44172169	44173266	-
St_C419_C11T002319.1	C419_chr11	44178077	44181141	+
C419_C419_chr11_nlr_81-0.2-mRNA-1	C419_chr11	44183340	44187616	-
C419_C419_chr11_nlr_80-0.0-mRNA-1	C419_chr11	44198201	44202027	-
C419_C419_chr11_nlr_79-0.0-mRNA-1	C419_chr11	44206824	44210619	-
St_C419_C11T002324.1	C419_chr11	44275983	44276235	-
St_C419_C11T002325.1	C419_chr11	44276254	44276934	-
St_C419_C11T002326.1	C419_chr11	44277196	44281502	-
C419_C419_chr11_nlr_77-0.2-mRNA-1	C419_chr11	44346638	44350477	-
St_C419_C11T002328.1	C419_chr11	44363910	44365871	+
C419_C419_chr11_nlr_76-0.0-mRNA-1	C419_chr11	44368401	44372216	-
St_C419_C11T002330.1	C419_chr11	44399534	44399974	-
St_C419_C11T002331.1	C419_chr11	44401092	44407399	+
St_C419_C11T002332.1	C419_chr11	44407436	44408149	+
St_C419_C11T002333.1	C419_chr11	44408860	44411896	-
St_C419_C11T002334.1	C419_chr11	44416436	44419502	-
St_C419_C11T002335.2	C419_chr11	44421856	44423529	-
St_C419_C11T002336.1	C419_chr11	44432750	44438155	+
St_C419_C11T002337.1	C419_chr11	44439398	44448456	-
St_C419_C11T002338.1	C419_chr11	44455049	44456309	+
St_C419_C11T002339.1	C419_chr11	44457644	44465980	+
St_C419_C11T002340.1	C419_chr11	44466246	44487391	-
St_C419_C11T002341.1	C419_chr11	44489769	44497691	-
St_C419_C11T002342.1	C419_chr11	44505898	44510607	-
St_C419_C11T002343.1	C419_chr11	44519383	44524036	+
St_C419_C11T002344.1	C419_chr11	44525857	44534496	+
St_C419_C11T002345.1	C419_chr11	44537599	44543317	-
St_C419_C11T002346.1	C419_chr11	44544325	44547957	-
St_C419_C11T002347.1	C419_chr11	44554618	44557763	-
St_C419_C11T002348.1	C419_chr11	44567019	44568425	+
St_C419_C11T002349.1	C419_chr11	44578795	44579322	-
St_C419_C11T002350.1	C419_chr11	44579339	44582870	+
St_C419_C11T002351.1	C419_chr11	44583330	44589713	-
St_C419_C11T002352.1	C419_chr11	44591576	44596663	-
St_C419_C11T002353.1	C419_chr11	44601038	44604358	-
St_C419_C11T002354.1	C419_chr11	44605194	44608439	-
St_C554_C00T054244.1	C554_ptg0014	97597833	97602494	-
St_C554_C00T85402.1	C554_ptg0014	97611284	97617333	-
St_C554_C00T054242.1	C554_ptg0014	97623208	97628851	+
St_C554_C00T054241.1	C554_ptg0014	97628887	97632147	-
St_C554_C00T054240.1	C554_ptg0014	97643503	97656563	+
St_C554_C00T054239.1	C554_ptg0014	97663034	97664104	+
St_C554_C00T054238.1	C554_ptg0014	97670522	97673634	+
St_C554_C00T054237.1	C554_ptg0014	97674201	97678251	+
St_C554_C00T054236.1	C554_ptg0014	97679093	97681752	+
St_C554_C00T054235.1	C554_ptg0014	97682514	97696010	-
St_C554_C00T054234.1	C554_ptg0014	97698464	97709748	+
St_C554_C00T054233.1	C554_ptg0014	97712262	97724871	+
St_C554_C00T054232.1	C554_ptg0014	97726002	97733703	-
St_C554_C00T054231.1	C554_ptg0014	97742507	97744524	+
St_C554_C00T054230.1	C554_ptg0014	97747194	97754017	+
St_C554_C00T054229.1	C554_ptg0014	97754881	97759870	-
C554_C554_ptg0014_nlr_15-0.2-mRNA-1	C554_ptg0014	97946011	97949482	-
St_C554_C00T054198.1	C554_ptg0014	98058621	98059445	-
C554_C554_ptg0014_nlr_9-0.1-mRNA-1	C554_ptg0014	98151276	98155082	-
C554_C554_ptg0014_nlr_11-0.0-mRNA-1	C554_ptg0014	98085401	98089258	-
C554_C554_ptg0014_nlr_16-0.1-mRNA-1	C554_ptg0014	97937661	97942759	-
C554_C554_ptg0014_nlr_11-0.0-mRNA-1	C554_ptg0014	98085401	98089258	-
St_C554_C00T054180.1	C554_ptg0014	98250433	98253250	-
St_C554_C00T054179.1	C554_ptg0014	98257657	98260759	-
St_C554_C00T054178.1	C554_ptg0014	98263044	98264717	-
St_C554_C00T054177.1	C554_ptg0014	98277374	98280172	+
St_C554_C00T054176.1	C554_ptg0014	98281466	98289883	-
St_C554_C00T054175.1	C554_ptg0014	98311872	98313131	+
St_C554_C00T054174.1	C554_ptg0014	98314531	98325246	+
St_C554_C00T054171.1	C554_ptg0014	98344546	98352319	-
St_C554_C00T054170.1	C554_ptg0014	98358818	98363411	-
St_C554_C00T054169.1	C554_ptg0014	98372695	98376914	+
St_C554_C00T054168.1	C554_ptg0014	98378739	98388527	+
St_C554_C00T054167.1	C554_ptg0014	98389936	98394851	-
St_C554_C00T054166.1	C554_ptg0014	98395938	98399576	-
St_C554_C00T054165.1	C554_ptg0014	98406902	98410120	-
St_C554_C00T054164.1	C554_ptg0014	98421487	98422884	+
St_C554_C00T054163.1	C554_ptg0014	98433555	98433977	-
St_C554_C00T054162.1	C554_ptg0014	98434036	98437666	+
St_C554_C00T054161.1	C554_ptg0014	98438131	98439339	-
St_C554_C00T054159.1	C554_ptg0014	98446454	98451606	-
St_C554_C00T054158.1	C554_ptg0014	98456038	98459486	-
St_C554_C00T054157.1	C554_ptg0014	98460438	98463629	-
St_C554_C00T054157.1	C554_ptg0014	98460438	98463629	-
St_C554_C00T054158.1	C554_ptg0014	98456038	98459486	-
St_C554_C00T054159.1	C554_ptg0014	98446454	98451606	-
St_C554_C00T054160.1	C554_ptg0014	98441923	98444764	-
St_C554_C00T054161.1	C554_ptg0014	98438131	98439339	-
St_C554_C00T054162.1	C554_ptg0014	98434036	98437666	+
St_C554_C00T054163.1	C554_ptg0014	98433555	98433977	-
St_C554_C00T054164.1	C554_ptg0014	98421487	98422884	+
St_C554_C00T054165.1	C554_ptg0014	98406902	98410120	-
St_C554_C00T054166.1	C554_ptg0014	98395938	98399576	-
St_C554_C00T054167.1	C554_ptg0014	98389936	98394851	-
St_C554_C00T054168.1	C554_ptg0014	98378739	98388527	+
St_C554_C00T054169.1	C554_ptg0014	98372695	98376914	+
St_C554_C00T054170.1	C554_ptg0014	98358818	98363411	-
St_C554_C00T054171.1	C554_ptg0014	98344546	98352319	-
St_C554_C00T054172.1	C554_ptg0014	98326203	98343083	-
St_C554_C00T054173.1	C554_ptg0014	98325729	98326202	-
St_C554_C00T054174.1	C554_ptg0014	98314531	98325246	+
St_C554_C00T054175.1	C554_ptg0014	98311872	98313131	+
St_C554_C00T054176.1	C554_ptg0014	98281466	98289883	-
St_C554_C00T054177.1	C554_ptg0014	98277374	98280172	+
St_C554_C00T054178.1	C554_ptg0014	98263044	98264717	-
St_C554_C00T054179.1	C554_ptg0014	98257657	98260759	-
St_C554_C00T054180.1	C554_ptg0014	98250433	98253250	-
C554_C554_ptg0014_nlr_8-0.1-mRNA-1	C554_ptg0014	98228145	98231882	-
St_C554_C00T054182.1	C554_ptg0014	98215566	98216072	+
St_C554_C00T054183.1	C554_ptg0014	98211166	98211777	-
St_C554_C00T054184.1	C554_ptg0014	98173679	98173987	+
St_C554_C00T054184.1	C554_ptg0014	98173679	98173987	+
St_C554_C00T054185.1	C554_ptg0014	98173439	98173639	+
St_C554_C00T054186.1	C554_ptg0014	98157134	98169149	-
C554_C554_ptg0014_nlr_9-0.1-mRNA-1	C554_ptg0014	98151276	98155082	-
C554_C554_ptg0014_nlr_10-0.6-mRNA-1	C554_ptg0014	98131457	98131996	-
St_C554_C00T054190.1	C554_ptg0014	98130272	98131321	-
St_C554_C00T054191.1	C554_ptg0014	98128781	98130217	-
St_C554_C00T054192.1	C554_ptg0014	98110591	98114351	+
St_C554_C00T054193.1	C554_ptg0014	98112111	98113459	-
St_C554_C00T054194.1	C554_ptg0014	98102693	98103961	-
St_C554_C00T054195.1	C554_ptg0014	98096283	98102192	+
C554_C554_ptg0014_nlr_11-0.0-mRNA-1	C554_ptg0014	98085401	98089258	-
St_C554_C00T054197.1	C554_ptg0014	98068912	98069415	+
St_C554_C00T054198.1	C554_ptg0014	98058621	98059445	-
C554_C554_ptg0014_nlr_12-0.3-mRNA-1	C554_ptg0014	98026774	98030829	-
St_C554_C00T054200.1	C554_ptg0014	98023490	98025059	+
St_C554_C00T054201.1	C554_ptg0014	98019102	98021745	+
St_C554_C00T054202.1	C554_ptg0014	98011203	98011517	-
St_C554_C00T054203.1	C554_ptg0014	98005319	98010134	+
St_C554_C00T054204.1	C554_ptg0014	97996665	97998793	-
C554_C554_ptg0014_nlr_13-0.1-mRNA-1	C554_ptg0014	97980886	97984662	-
St_C554_C00T054206.1	C554_ptg0014	97972305	97974613	+
St_C554_C00T054207.1	C554_ptg0014	97971344	97971953	-
C554_C554_ptg0014_nlr_14-0.0-mRNA-1	C554_ptg0014	97967217	97967711	-
St_C554_C00T054209.1	C554_ptg0014	97966068	97967180	-
St_C554_C00T054210.1	C554_ptg0014	97959562	97964190	+
C554_C554_ptg0014_nlr_15-0.2-mRNA-1	C554_ptg0014	97946011	97949482	-
C554_C554_ptg0014_nlr_16-0.1-mRNA-1	C554_ptg0014	97937661	97942759	-
St_C554_C00T054212.1	C554_ptg0014	97928412	97930390	-
St_C554_C00T054213.1	C554_ptg0014	97926446	97928012	+
St_C554_C00T054214.1	C554_ptg0014	97922507	97926031	-
St_C554_C00T054215.1	C554_ptg0014	97915995	97920379	+
St_C554_C00T054216.1	C554_ptg0014	97909395	97910756	-
C554_C554_ptg0014_nlr_17-0.0-mRNA-1	C554_ptg0014	97907117	97909332	-
St_C554_C00T054218.1	C554_ptg0014	97898367	97898612	+
C554_C554_ptg0014_nlr_18-0.1-mRNA-1	C554_ptg0014	97881127	97885035	-
St_C554_C00T054220.1	C554_ptg0014	97877562	97879218	+
St_C554_C00T054221.1	C554_ptg0014	97866479	97866982	-
C554_C554_ptg0014_nlr_19-0.5-mRNA-1	C554_ptg0014	97847097	97850605	-
C554_C554_ptg0014_nlr_20-0.5-mRNA-1	C554_ptg0014	97812764	97816396	-
St_C554_C00T054224.1	C554_ptg0014	97808656	97811113	+
St_C554_C00T054225.1	C554_ptg0014	97798834	97801410	-
C554_C554_ptg0014_nlr_21-0.1-mRNA-1	C554_ptg0014	97780042	97783749	-
St_C554_C00T054227.1	C554_ptg0014	97776311	97778447	+
St_C554_C00T054228.1	C554_ptg0014	97760942	97768598	-
St_C554_C00T054229.1	C554_ptg0014	97754881	97759870	-
St_C554_C00T054230.1	C554_ptg0014	97747194	97754017	+
St_C554_C00T054231.1	C554_ptg0014	97742507	97744524	+
St_C554_C00T054232.1	C554_ptg0014	97726002	97733703	-
St_C554_C00T054233.1	C554_ptg0014	97712262	97724871	+
St_C554_C00T054234.1	C554_ptg0014	97698464	97709748	+
St_C554_C00T054235.1	C554_ptg0014	97682514	97696010	-
St_C554_C00T054236.1	C554_ptg0014	97679093	97681752	+
St_C554_C00T054237.1	C554_ptg0014	97674201	97678251	+
St_C554_C00T054238.1	C554_ptg0014	97670522	97673634	+
St_C554_C00T054239.1	C554_ptg0014	97663034	97664104	+
St_C554_C00T054240.1	C554_ptg0014	97643503	97656563	+
St_C554_C00T054241.1	C554_ptg0014	97628887	97632147	-
St_C554_C00T054242.1	C554_ptg0014	97623208	97628851	+
St_C554_C00T85402.1	C554_ptg0014	97611284	97617333	-
St_C554_C00T054244.1	C554_ptg0014	97597833	97602494	-
St_C656_C00T052935.1	C656_ptg0033	98689379	98692627	-
St_C656_C00T052936.1	C656_ptg0033	98684437	98687901	-
St_C656_C00T052937.1	C656_ptg0033	98673968	98680840	-
St_C656_C00T052938.1	C656_ptg0033	98670342	98672979	-
St_C656_C00T052939.1	C656_ptg0033	98666472	98667701	-
St_C656_C00T052940.1	C656_ptg0033	98657629	98665897	+
St_C656_C00T052941.1	C656_ptg0033	98650149	98651558	+
St_C656_C00T052942.1	C656_ptg0033	98637640	98640870	-
St_C656_C00T052943.1	C656_ptg0033	98626236	98631072	-
St_C656_C00T052944.1	C656_ptg0033	98620678	98625169	-
St_C656_C00T052945.1	C656_ptg0033	98604717	98613313	+
St_C656_C00T052946.1	C656_ptg0033	98596235	98603219	+
St_C656_C00T052947.1	C656_ptg0033	98587116	98591866	-
St_C656_C00T052948.1	C656_ptg0033	98575295	98578219	-
St_C656_C00T052950.1	C656_ptg0033	98564793	98566647	-
St_C656_C00T052954.1	C656_ptg0033	98541919	98550030	+
St_C656_C00T052955.1	C656_ptg0033	98539416	98540636	+
St_C656_C00T052957.1	C656_ptg0033	98520971	98523736	+
St_C656_C00T052958.1	C656_ptg0033	98510926	98512599	-
St_C656_C00T052959.1	C656_ptg0033	98505558	98508808	-
St_C656_C00T052960.1	C656_ptg0033	98498731	98501994	-
St_C656_C00T052989.1	C656_ptg0033	98083077	98083574	-
St_C656_C00T052966.1	C656_ptg0033	98464423	98465079	+
St_C656_C00T052966.1	C656_ptg0033	98464423	98465079	+
C656_C656_ptg0033_nlr_5-0.0-mRNA-1	C656_ptg0033	98426919	98430782	-
St_C656_C00T052962.1	C656_ptg0033	98492964	98493857	-
C656_C656_ptg0033_nlr_18-0.0-mRNA-1	C656_ptg0033	98195222	98198989	-
St_C656_C00T052997.1	C656_ptg0033	97972765	97975949	+
St_C656_C00T052998.1	C656_ptg0033	97956186	97964090	-
St_C656_C00T052999.1	C656_ptg0033	97950142	97955168	-
St_C656_C00T053000.1	C656_ptg0033	97942065	97949262	+
St_C656_C00T053001.1	C656_ptg0033	97937485	97939198	+
St_C656_C00T053003.1	C656_ptg0033	97908844	97921322	+
St_C656_C00T053004.1	C656_ptg0033	97895763	97905698	+
St_C656_C00T053005.1	C656_ptg0033	97885063	97893345	-
St_C656_C00T053006.1	C656_ptg0033	97881715	97884379	+
St_C656_C00T053007.1	C656_ptg0033	97876868	97880882	+
St_C656_C00T053008.1	C656_ptg0033	97873053	97876233	+
St_C656_C00T053009.1	C656_ptg0033	97856202	97859222	+
St_C656_C00T053010.1	C656_ptg0033	97833220	97853038	+
St_C656_C00T053011.1	C656_ptg0033	97828468	97831982	-
St_C656_C00T053012.1	C656_ptg0033	97823059	97828421	+
St_C656_C00T58043.1	C656_ptg0033	97812312	97817463	-
St_C656_C00T053014.1	C656_ptg0033	97802696	97806923	-
St_C656_C00T052935.1	C656_ptg0033	98689379	98692627	-
St_C656_C00T052936.1	C656_ptg0033	98684437	98687901	-
St_C656_C00T052937.1	C656_ptg0033	98673968	98680840	-
St_C656_C00T052938.1	C656_ptg0033	98670342	98672979	-
St_C656_C00T052939.1	C656_ptg0033	98666472	98667701	-
St_C656_C00T052940.1	C656_ptg0033	98657629	98665897	+
St_C656_C00T052941.1	C656_ptg0033	98650149	98651558	+
St_C656_C00T052942.1	C656_ptg0033	98637640	98640870	-
St_C656_C00T052943.1	C656_ptg0033	98626236	98631072	-
St_C656_C00T052944.1	C656_ptg0033	98620678	98625169	-
St_C656_C00T052945.1	C656_ptg0033	98604717	98613313	+
St_C656_C00T052946.1	C656_ptg0033	98596235	98603219	+
St_C656_C00T052947.1	C656_ptg0033	98587116	98591866	-
St_C656_C00T052948.1	C656_ptg0033	98575295	98578219	-
St_C656_C00T052949.1	C656_ptg0033	98568393	98574169	-
St_C656_C00T052950.1	C656_ptg0033	98564793	98566647	-
St_C656_C00T052951.1	C656_ptg0033	98553539	98555409	-
St_C656_C00T052952.1	C656_ptg0033	98553729	98554025	+
St_C656_C00T052953.1	C656_ptg0033	98550434	98552535	-
St_C656_C00T052954.1	C656_ptg0033	98541919	98550030	+
St_C656_C00T052955.1	C656_ptg0033	98539416	98540636	+
St_C656_C00T052956.1	C656_ptg0033	98525162	98533166	-
St_C656_C00T052957.1	C656_ptg0033	98520971	98523736	+
St_C656_C00T052958.1	C656_ptg0033	98510926	98512599	-
St_C656_C00T052959.1	C656_ptg0033	98505558	98508808	-
St_C656_C00T052960.1	C656_ptg0033	98498731	98501994	-
St_C656_C00T052961.1	C656_ptg0033	98496894	98497316	+
St_C656_C00T052962.1	C656_ptg0033	98492964	98493857	-
St_C656_C00T052963.1	C656_ptg0033	98482585	98492205	-
C656_C656_ptg0033_nlr_4-0.1-mRNA-1	C656_ptg0033	98478219	98481917	-
St_C656_C00T052965.1	C656_ptg0033	98474070	98476950	-
St_C656_C00T052966.1	C656_ptg0033	98464423	98465079	+
St_C656_C00T052967.1	C656_ptg0033	98453477	98457775	-
C656_C656_ptg0033_nlr_5-0.0-mRNA-1	C656_ptg0033	98426919	98430782	-
St_C656_C00T052969.1	C656_ptg0033	98411401	98412108	+
C656_C656_ptg0033_nlr_6-0.0-mRNA-1	C656_ptg0033	98391183	98394959	-
C656_C656_ptg0033_nlr_7-0.0-mRNA-1	C656_ptg0033	98377985	98381968	-
St_C656_C00T052971.1	C656_ptg0033	98374235	98376489	+
C656_C656_ptg0033_nlr_8-0.0-mRNA-1	C656_ptg0033	98352988	98354897	-
C656_C656_ptg0033_nlr_9-0.1-mRNA-1	C656_ptg0033	98346244	98347604	-
C656_C656_ptg0033_nlr_10-0.1-mRNA-1	C656_ptg0033	98335988	98339940	-
C656_C656_ptg0033_nlr_11-0.0-mRNA-1	C656_ptg0033	98309017	98312736	-
C656_C656_ptg0033_nlr_12-0.0-mRNA-1	C656_ptg0033	98295307	98295750	-
St_C656_C00T052974.1	C656_ptg0033	98294580	98294945	-
St_C656_C00T052976.1	C656_ptg0033	98292252	98292939	+
C656_C656_ptg0033_nlr_13-0.0-mRNA-1	C656_ptg0033	98287044	98290844	-
St_C656_C00T052977.1	C656_ptg0033	98267321	98270315	+
St_C656_C00T052978.1	C656_ptg0033	98255760	98266148	-
C656_C656_ptg0033_nlr_14-0.0-mRNA-1	C656_ptg0033	98248699	98252475	-
C656_C656_ptg0033_nlr_15-0.0-mRNA-1	C656_ptg0033	98234709	98238692	-
St_C656_C00T052980.1	C656_ptg0033	98230448	98233213	+
C656_C656_ptg0033_nlr_16-0.1-mRNA-1	C656_ptg0033	98215017	98218811	-
C656_C656_ptg0033_nlr_17-0.0-mRNA-1	C656_ptg0033	98208078	98208518	-
St_C656_C00T052983.1	C656_ptg0033	98205032	98205367	+
C656_C656_ptg0033_nlr_18-0.0-mRNA-1	C656_ptg0033	98195222	98198989	-
C656_C656_ptg0033_nlr_19-0.0-mRNA-1	C656_ptg0033	98168951	98172878	-
St_C656_C00T052984.1	C656_ptg0033	98162971	98166006	+
St_C656_C00T052985.1	C656_ptg0033	98153049	98156020	-
St_C656_C00T052987.1	C656_ptg0033	98140766	98143391	+
C656_C656_ptg0033_nlr_20-0.0-mRNA-1	C656_ptg0033	98118743	98122562	-
C656_C656_ptg0033_nlr_21-0.0-mRNA-1	C656_ptg0033	98104953	98105396	-
St_C656_C00T052988.1	C656_ptg0033	98101898	98102585	+
C656_C656_ptg0033_nlr_22-0.0-mRNA-1	C656_ptg0033	98096690	98100490	-
St_C656_C00T052989.1	C656_ptg0033	98083077	98083574	-
St_C656_C00T052990.1	C656_ptg0033	98075664	98076284	+
C656_C656_ptg0033_nlr_23-0.0-mRNA-1	C656_ptg0033	98054385	98058261	-
C656_C656_ptg0033_nlr_24-0.0-mRNA-1	C656_ptg0033	98025938	98029696	-
St_C656_C00T052993.1	C656_ptg0033	98023024	98024721	+
St_C656_C00T052994.1	C656_ptg0033	98015039	98022625	+
C656_C656_ptg0033_nlr_25-0.0-mRNA-1	C656_ptg0033	97977019	97980738	-
St_C656_C00T052997.1	C656_ptg0033	97972765	97975949	+
St_C656_C00T052998.1	C656_ptg0033	97956186	97964090	-
St_C656_C00T052999.1	C656_ptg0033	97950142	97955168	-
St_C656_C00T053000.1	C656_ptg0033	97942065	97949262	+
St_C656_C00T053001.1	C656_ptg0033	97937485	97939198	+
St_C656_C00T053002.1	C656_ptg0033	97922448	97930474	-
St_C656_C00T053003.1	C656_ptg0033	97908844	97921322	+
St_C656_C00T053004.1	C656_ptg0033	97895763	97905698	+
St_C656_C00T053005.1	C656_ptg0033	97885063	97893345	-
St_C656_C00T053006.1	C656_ptg0033	97881715	97884379	+
St_C656_C00T053007.1	C656_ptg0033	97876868	97880882	+
St_C656_C00T053008.1	C656_ptg0033	97873053	97876233	+
St_C656_C00T053009.1	C656_ptg0033	97856202	97859222	+
St_C656_C00T053010.1	C656_ptg0033	97833220	97853038	+
St_C656_C00T053011.1	C656_ptg0033	97828468	97831982	-
St_C656_C00T053012.1	C656_ptg0033	97823059	97828421	+
St_C656_C00T58043.1	C656_ptg0033	97812312	97817463	-
St_C656_C00T053014.1	C656_ptg0033	97802696	97806923	-
St_C351_C11T001908.1	chr11	44487916	44490814	-
St_C351_C11T001907.1	chr11	44483469	44487315	-
St_C351_C11T001906.1	chr11	44473523	44480433	-
St_C351_C11T001905.1	chr11	44465386	44471895	-
St_C351_C11T001903.1	chr11	44455793	44464520	+
St_C351_C11T001901.1	chr11	44433103	44436424	-
St_C351_C11T001900.1	chr11	44423077	44426951	-
St_C351_C11T001899.1	chr11	44417822	44422424	-
St_C351_C11T001898.1	chr11	44409831	44417704	+
St_C351_C11T001897.1	chr11	44400541	44408064	+
St_C351_C11T001896.1	chr11	44387770	44391721	-
St_C351_C11T001895.1	chr11	44376097	44379096	-
St_C351_C11T001894.1	chr11	44356473	44371655	-
St_C351_C11T001893.1	chr11	44347068	44355912	+
St_C351_C11T001892.1	chr11	44344184	44345443	+
St_C351_C11T001891.1	chr11	44330516	44338462	-
St_C351_C11T001890.1	chr11	44324324	44329603	+
St_C351_C11T001889.1	chr11	44304015	44315670	-
St_C351_C11T001888.1	chr11	44297441	44300355	-
St_C351_C11T001835.1	chr11	43765528	43768301	-
St_C351_C11T001836.1	chr11	43773900	43777167	-
St_C351_C11T001837.1	chr11	43786056	43794293	+
St_C351_C11T001838.1	chr11	43795447	43800256	+
St_C351_C11T001839.1	chr11	43801153	43807784	-
St_C351_C11T001840.1	chr11	43810633	43811967	-
St_C351_C11T001841.1	chr11	43829072	43836281	+
St_C351_C11T001842.1	chr11	43837425	43850738	-
St_C351_C11T001843.1	chr11	43853963	43863519	-
St_C351_C11T001844.1	chr11	43866307	43874683	+
St_C351_C11T001845.1	chr11	43875064	43877776	-
St_C351_C11T001846.1	chr11	43878380	43882416	-
St_C351_C11T001847.1	chr11	43882900	43886159	-
St_C351_C11T001848.1	chr11	43889969	43892824	-
St_C351_C11T001849.1	chr11	43895903	43908401	-
St_C351_C11T001850.1	chr11	43913328	43916687	+
St_C351_C11T001851.1	chr11	43916897	43922232	-
St_chr11_C11T32093.1	chr11	43927514	43933280	+
St_C351_C11T001853.1	chr11	43939053	43943681	+
St_C351_C11T001835.1	chr11	43765528	43768301	-
C351_chr11_nlr_18-0.3-mRNA-1	chr11	43769883	43772252	+
St_C351_C11T001836.1	chr11	43773900	43777167	-
St_C351_C11T001837.1	chr11	43786056	43794293	+
St_C351_C11T001838.1	chr11	43795447	43800256	+
St_C351_C11T001839.1	chr11	43801153	43807784	-
St_C351_C11T001840.1	chr11	43810633	43811967	-
St_C351_C11T001841.1	chr11	43829072	43836281	+
St_C351_C11T001842.1	chr11	43837425	43850738	-
St_C351_C11T001843.1	chr11	43853963	43863519	-
St_C351_C11T001844.1	chr11	43866307	43874683	+
St_C351_C11T001845.1	chr11	43875064	43877776	-
St_C351_C11T001846.1	chr11	43878380	43882416	-
St_C351_C11T001847.1	chr11	43882900	43886159	-
St_C351_C11T001848.1	chr11	43889969	43892824	-
St_C351_C11T001849.1	chr11	43895903	43908401	-
St_C351_C11T001850.1	chr11	43913328	43916687	+
St_C351_C11T001851.1	chr11	43916897	43922232	-
St_chr11_C11T32093.1	chr11	43927514	43933280	+
St_C351_C11T001853.1	chr11	43939053	43943681	+
St_C351_C11T001854.1	chr11	43944265	43948117	+
St_C351_C11T001855.1	chr11	43960084	43960509	+
St_C351_C11T001856.1	chr11	43966750	43969809	+
St_C351_C11T001857.1	chr11	43969817	43980399	+
St_C351_C11T001858.1	chr11	43980700	43992683	-
St_C351_C11T001859.1	chr11	43993018	43994585	-
St_C351_C11T001860.1	chr11	43995601	43998311	-
St_C351_C11T001861.1	chr11	43999464	44028668	-
St_C351_C11T001862.1	chr11	44018987	44020770	+
St_C351_C11T001863.1	chr11	44021018	44025331	+
St_C351_C11T001864.1	chr11	44037599	44042481	+
St_C351_C11T001865.1	chr11	44049789	44067066	+
St_C351_C11T001866.1	chr11	44069144	44070661	-
St_C351_C11T001867.1	chr11	44075258	44079625	+
St_C351_C11T001868.1	chr11	44079989	44084962	-
St_C351_C11T001869.1	chr11	44086897	44092323	-
St_C351_C11T001870.1	chr11	44096711	44102109	+
St_C351_C11T001871.1	chr11	44103118	44124097	-
St_C351_C11T001872.1	chr11	44130271	44135712	-
St_C351_C11T001873.1	chr11	44137078	44163189	-
St_C351_C11T001874.1	chr11	44157914	44159392	+
St_C351_C11T001875.1	chr11	44164314	44168516	+
St_C351_C11T001876.1	chr11	44169156	44174788	-
St_C351_C11T001877.1	chr11	44176801	44181562	+
St_C351_C11T001878.1	chr11	44184316	44185107	+
St_C351_C11T001879.1	chr11	44185855	44194879	-
St_C351_C11T001880.1	chr11	44199202	44203974	+
St_C351_C11T001881.1	chr11	44204420	44213499	-
St_C351_C11T001882.1	chr11	44216027	44223829	-
St_C351_C11T001883.1	chr11	44229276	44231916	-
St_C351_C11T001884.1	chr11	44245659	44246987	-
St_C351_C11T001885.1	chr11	44258445	44264468	+
C351_chr11_nlr_21-0.6-mRNA-1	chr11	44266405	44270310	-
C351_chr11_nlr_20-0.2-mRNA-1	chr11	44275578	44278559	-
St_C351_C11T001887.1	chr11	44279548	44293160	-
St_C351_C11T001888.1	chr11	44297441	44300355	-
St_C351_C11T001889.1	chr11	44304015	44315670	-
St_C351_C11T001890.1	chr11	44324324	44329603	+
St_C351_C11T001891.1	chr11	44330516	44338462	-
St_C351_C11T001892.1	chr11	44344184	44345443	+
St_C351_C11T001893.1	chr11	44347068	44355912	+
St_C351_C11T001894.1	chr11	44356473	44371655	-
St_C351_C11T001895.1	chr11	44376097	44379096	-
St_C351_C11T001896.1	chr11	44387770	44391721	-
St_C351_C11T001897.1	chr11	44400541	44408064	+
St_C351_C11T001898.1	chr11	44409831	44417704	+
St_C351_C11T001899.1	chr11	44417822	44422424	-
St_C351_C11T001900.1	chr11	44423077	44426951	-
St_C351_C11T001901.1	chr11	44433103	44436424	-
St_C351_C11T001902.1	chr11	44449928	44450908	+
St_C351_C11T001903.1	chr11	44455793	44464520	+
St_C351_C11T001904.1	chr11	44460707	44461093	-
St_C351_C11T001905.1	chr11	44465386	44471895	-
St_C351_C11T001906.1	chr11	44473523	44480433	-
St_C351_C11T001907.1	chr11	44483469	44487315	-
St_C351_C11T001908.1	chr11	44487916	44490814	-
St_C347_C00T018996.1	tig00064958_pilon_pilon	408121	410946	-
C347_tig00064958_pilon_pilon_nlr_7-0.9-mRNA-1	tig00064958_pilon_pilon	413503	414956	+
St_C347_C00T018998.1	tig00064958_pilon_pilon	415797	419744	-
St_C347_C00T018999.1	tig00064958_pilon_pilon	428611	437144	+
St_C347_C00T019000.1	tig00064958_pilon_pilon	438035	442819	+
St_C347_C00T019001.1	tig00064958_pilon_pilon	443669	450434	-
St_C347_C00T019002.1	tig00064958_pilon_pilon	453225	455990	-
St_C347_C00T019004.1	tig00064958_pilon_pilon	480010	492702	-
St_C347_C00T019005.1	tig00064958_pilon_pilon	495900	505338	-
St_C347_C00T019006.1	tig00064958_pilon_pilon	508125	516510	+
St_C347_C00T019007.1	tig00064958_pilon_pilon	516883	519583	-
St_C347_C00T019008.1	tig00064958_pilon_pilon	520199	524225	-
St_C347_C00T019009.1	tig00064958_pilon_pilon	524602	527954	-
St_C347_C00T019011.1	tig00064958_pilon_pilon	537627	550233	-
St_C347_C00T019012.1	tig00064958_pilon_pilon	554743	558119	+
St_C347_C00T019013.1	tig00064958_pilon_pilon	558215	563789	-
St_tig00064958_C00T39567.1	tig00064958_pilon_pilon	569170	574939	+
St_C347_C00T019015.1	tig00064958_pilon_pilon	580687	585378	+
St_C347_C00T019017.1	tig00064958_pilon_pilon	601781	602206	+
St_C347_C00T019018.1	tig00064958_pilon_pilon	608233	611292	+
St_C347_C00T019019.1	tig00064958_pilon_pilon	617078	620076	+
St_C347_C00T019021.1	tig00064958_pilon_pilon	622467	633529	-
St_C347_C00T019022.1	tig00064958_pilon_pilon	634570	636136	-
St_C347_C00T019023.1	tig00064958_pilon_pilon	637122	670230	-
St_C347_C00T019024.1	tig00064958_pilon_pilon	660539	662322	+
St_C347_C00T019025.1	tig00064958_pilon_pilon	662570	665449	+
St_C347_C00T019026.1	tig00064958_pilon_pilon	679133	684000	+
St_C347_C00T019027.1	tig00064958_pilon_pilon	691318	708436	+
St_C347_C00T019028.1	tig00064958_pilon_pilon	710667	712184	-
St_C347_C00T019029.1	tig00064958_pilon_pilon	716785	720895	+
St_C347_C00T019030.1	tig00064958_pilon_pilon	721462	726434	-
St_C347_C00T019031.1	tig00064958_pilon_pilon	728342	731933	-
St_C347_C00T019034.1	tig00064958_pilon_pilon	750378	751004	+
St_C347_C00T019035.1	tig00064958_pilon_pilon	752222	773026	-
St_C347_C00T019037.1	tig00064958_pilon_pilon	786021	802975	-
St_C347_C00T019038.1	tig00064958_pilon_pilon	806782	808237	+
St_C347_C00T019040.1	tig00064958_pilon_pilon	813166	817418	+
St_C347_C00T019041.1	tig00064958_pilon_pilon	818038	823671	-
St_C347_C00T019042.1	tig00064958_pilon_pilon	825223	830514	+
St_C347_C00T019043.1	tig00064958_pilon_pilon	833077	833868	+
St_C347_C00T019044.1	tig00064958_pilon_pilon	834626	843660	-
St_C347_C00T019045.1	tig00064958_pilon_pilon	847979	852937	+
St_C347_C00T019046.1	tig00064958_pilon_pilon	853531	862388	-
St_C347_C00T019047.1	tig00064958_pilon_pilon	864987	873321	-
St_C347_C00T019049.1	tig00064958_pilon_pilon	878568	881322	-
St_C347_C00T019050.1	tig00064958_pilon_pilon	895085	896413	-
St_C347_C00T019051.1	tig00064958_pilon_pilon	907996	914037	+
C347_tig00064958_pilon_pilon_nlr_11-0.2-mRNA-1	tig00064958_pilon_pilon	915666	919571	-
St_C347_C00T019055.1	tig00064958_pilon_pilon	932685	936452	-
St_C347_C00T019056.1	tig00064958_pilon_pilon	951073	953915	-
St_C347_C00T019058.1	tig00064958_pilon_pilon	962529	968436	-
St_C347_C00T019061.1	tig00064958_pilon_pilon	985228	988180	+
St_C347_C00T019062.1	tig00064958_pilon_pilon	989219	996988	-
St_C347_C00T019063.1	tig00064958_pilon_pilon	1002867	1004126	+
St_C347_C00T019064.1	tig00064958_pilon_pilon	1005757	1014619	+
St_C347_C00T019068.1	tig00064958_pilon_pilon	1027257	1029090	-
St_C347_C00T019070.1	tig00064958_pilon_pilon	1035254	1038203	-
St_C347_C00T019071.1	tig00064958_pilon_pilon	1046835	1051287	-
St_C347_C00T019072.1	tig00064958_pilon_pilon	1070063	1075034	+
St_C347_C00T019073.1	tig00064958_pilon_pilon	1076589	1084449	+
St_C347_C00T019074.1	tig00064958_pilon_pilon	1084580	1089187	-
St_C347_C00T019075.1	tig00064958_pilon_pilon	1089942	1093695	-
St_C347_C00T019076.1	tig00064958_pilon_pilon	1099674	1103173	-
St_C347_C00T019078.2	tig00064958_pilon_pilon	1122884	1131955	+
St_C347_C00T019079.1	tig00064958_pilon_pilon	1127559	1128861	-
St_C347_C00T019080.1	tig00064958_pilon_pilon	1132533	1139009	-
St_C347_C00T019081.1	tig00064958_pilon_pilon	1140316	1147477	-
St_C347_C00T019082.1	tig00064958_pilon_pilon	1150222	1154026	-
St_C347_C00T019083.1	tig00064958_pilon_pilon	1154630	1157532	-
St_C347_C00T018996.1	tig00064958_pilon_pilon	408121	410946	-
C347_tig00064958_pilon_pilon_nlr_7-0.9-mRNA-1	tig00064958_pilon_pilon	413503	414956	+
St_C347_C00T018998.1	tig00064958_pilon_pilon	415797	419744	-
St_C347_C00T018999.1	tig00064958_pilon_pilon	428611	437144	+
St_C347_C00T019000.1	tig00064958_pilon_pilon	438035	442819	+
St_C347_C00T019001.1	tig00064958_pilon_pilon	443669	450434	-
St_C347_C00T019002.1	tig00064958_pilon_pilon	453225	455990	-
St_C347_C00T019003.1	tig00064958_pilon_pilon	471619	478901	+
St_C347_C00T019004.1	tig00064958_pilon_pilon	480010	492702	-
St_C347_C00T019005.1	tig00064958_pilon_pilon	495900	505338	-
St_C347_C00T019006.1	tig00064958_pilon_pilon	508125	516510	+
St_C347_C00T019007.1	tig00064958_pilon_pilon	516883	519583	-
St_C347_C00T019008.1	tig00064958_pilon_pilon	520199	524225	-
St_C347_C00T019009.1	tig00064958_pilon_pilon	524602	527954	-
St_C347_C00T019010.1	tig00064958_pilon_pilon	531605	534760	-
St_C347_C00T019011.1	tig00064958_pilon_pilon	537627	550233	-
St_C347_C00T019012.1	tig00064958_pilon_pilon	554743	558119	+
St_C347_C00T019013.1	tig00064958_pilon_pilon	558215	563789	-
St_tig00064958_C00T39567.1	tig00064958_pilon_pilon	569170	574939	+
St_C347_C00T019015.1	tig00064958_pilon_pilon	580687	585378	+
St_C347_C00T019016.1	tig00064958_pilon_pilon	585954	589814	+
St_C347_C00T019017.1	tig00064958_pilon_pilon	601781	602206	+
St_C347_C00T019018.1	tig00064958_pilon_pilon	608233	611292	+
St_C347_C00T019019.1	tig00064958_pilon_pilon	617078	620076	+
St_C347_C00T019020.1	tig00064958_pilon_pilon	621093	621932	+
St_C347_C00T019021.1	tig00064958_pilon_pilon	622467	633529	-
St_C347_C00T019022.1	tig00064958_pilon_pilon	634570	636136	-
St_C347_C00T019023.1	tig00064958_pilon_pilon	637122	670230	-
St_C347_C00T019024.1	tig00064958_pilon_pilon	660539	662322	+
St_C347_C00T019025.1	tig00064958_pilon_pilon	662570	665449	+
St_C347_C00T019026.1	tig00064958_pilon_pilon	679133	684000	+
St_C347_C00T019027.1	tig00064958_pilon_pilon	691318	708436	+
St_C347_C00T019028.1	tig00064958_pilon_pilon	710667	712184	-
St_C347_C00T019029.1	tig00064958_pilon_pilon	716785	720895	+
St_C347_C00T019030.1	tig00064958_pilon_pilon	721462	726434	-
St_C347_C00T019031.1	tig00064958_pilon_pilon	728342	731933	-
St_C347_C00T019032.1	tig00064958_pilon_pilon	738514	739375	+
St_C347_C00T019033.1	tig00064958_pilon_pilon	741653	742776	+
St_C347_C00T019034.1	tig00064958_pilon_pilon	750378	751004	+
St_C347_C00T019035.1	tig00064958_pilon_pilon	752222	773026	-
St_C347_C00T019036.1	tig00064958_pilon_pilon	778935	784505	-
St_C347_C00T019037.1	tig00064958_pilon_pilon	786021	802975	-
St_C347_C00T019038.1	tig00064958_pilon_pilon	806782	808237	+
St_C347_C00T019039.1	tig00064958_pilon_pilon	808587	812097	-
St_C347_C00T019040.1	tig00064958_pilon_pilon	813166	817418	+
St_C347_C00T019041.1	tig00064958_pilon_pilon	818038	823671	-
St_C347_C00T019042.1	tig00064958_pilon_pilon	825223	830514	+
St_C347_C00T019043.1	tig00064958_pilon_pilon	833077	833868	+
St_C347_C00T019044.1	tig00064958_pilon_pilon	834626	843660	-
St_C347_C00T019045.1	tig00064958_pilon_pilon	847979	852937	+
St_C347_C00T019046.1	tig00064958_pilon_pilon	853531	862388	-
St_C347_C00T019047.1	tig00064958_pilon_pilon	864987	873321	-
St_C347_C00T019048.1	tig00064958_pilon_pilon	875716	876503	-
St_C347_C00T019049.1	tig00064958_pilon_pilon	878568	881322	-
St_C347_C00T019050.1	tig00064958_pilon_pilon	895085	896413	-
St_C347_C00T019051.1	tig00064958_pilon_pilon	907996	914037	+
C347_tig00064958_pilon_pilon_nlr_11-0.2-mRNA-1	tig00064958_pilon_pilon	915666	919571	-
St_C347_C00T019053.1	tig00064958_pilon_pilon	924888	926027	+
C347_tig00064958_pilon_pilon_nlr_10-0.3-mRNA-1	tig00064958_pilon_pilon	927363	931217	-
St_C347_C00T019055.1	tig00064958_pilon_pilon	932685	936452	-
St_C347_C00T019056.1	tig00064958_pilon_pilon	951073	953915	-
St_C347_C00T019057.1	tig00064958_pilon_pilon	957743	961090	-
St_C347_C00T019058.1	tig00064958_pilon_pilon	962529	968436	-
St_C347_C00T019059.1	tig00064958_pilon_pilon	969901	973388	-
St_C347_C00T019060.1	tig00064958_pilon_pilon	979007	981932	+
St_C347_C00T019061.1	tig00064958_pilon_pilon	985228	988180	+
St_C347_C00T019062.1	tig00064958_pilon_pilon	989219	996988	-
St_C347_C00T019063.1	tig00064958_pilon_pilon	1002867	1004126	+
St_C347_C00T019064.1	tig00064958_pilon_pilon	1005757	1014619	+
St_C347_C00T019065.1	tig00064958_pilon_pilon	1015014	1024792	-
St_C347_C00T019066.1	tig00064958_pilon_pilon	1017699	1018440	+
St_C347_C00T019067.1	tig00064958_pilon_pilon	1023135	1023431	+
St_C347_C00T019068.1	tig00064958_pilon_pilon	1027257	1029090	-
St_C347_C00T019069.1	tig00064958_pilon_pilon	1027531	1027827	+
St_C347_C00T019070.1	tig00064958_pilon_pilon	1035254	1038203	-
St_C347_C00T019071.1	tig00064958_pilon_pilon	1046835	1051287	-
St_C347_C00T019072.1	tig00064958_pilon_pilon	1070063	1075034	+
St_C347_C00T019073.1	tig00064958_pilon_pilon	1076589	1084449	+
St_C347_C00T019074.1	tig00064958_pilon_pilon	1084580	1089187	-
St_C347_C00T019075.1	tig00064958_pilon_pilon	1089942	1093695	-
St_C347_C00T019076.1	tig00064958_pilon_pilon	1099674	1103173	-
St_C347_C00T019077.1	tig00064958_pilon_pilon	1116470	1117858	+
St_C347_C00T019078.2	tig00064958_pilon_pilon	1122884	1131955	+
St_C347_C00T019079.1	tig00064958_pilon_pilon	1127559	1128861	-
St_C347_C00T019080.1	tig00064958_pilon_pilon	1132533	1139009	-
St_C347_C00T019081.1	tig00064958_pilon_pilon	1140316	1147477	-
St_C347_C00T019082.1	tig00064958_pilon_pilon	1150222	1154026	-
St_C347_C00T019083.1	tig00064958_pilon_pilon	1154630	1157532	-
ZY63_Schi11g018510.1	ZY63_Sly11	54472565	54475646	-
ZY63_Schi11g019030.1	ZY63_Sly11	54876333	54878734	+
ZY63_Schi11g019020.1	ZY63_Sly11	54863483	54870851	-
ZY63_Schi11g019010.1	ZY63_Sly11	54858627	54862462	-
ZY63_Schi11g019000.1	ZY63_Sly11	54851597	54858022	+
ZY63_Schi11g018990.1	ZY63_Sly11	54847864	54848460	+
ZY63_Schi11g018980.1	ZY63_Sly11	54834558	54841214	-
ZY63_Schi11g018970.1	ZY63_Sly11	54824148	54833597	+
ZY63_Schi11g018960.1	ZY63_Sly11	54812435	54821271	+
ZY63_Schi11g018940.1	ZY63_Sly11	54801114	54809813	-
ZY63_Schi11g018930.1	ZY63_Sly11	54797983	54800682	+
ZY63_Schi11g018920.1	ZY63_Sly11	54794848	54797175	+
ZY63_Schi11g018910.1	ZY63_Sly11	54789327	54792734	+
ZY63_Schi11g018860.1	ZY63_Sly11	54751735	54754677	-
ZY63_Schi11g018850.1	ZY63_Sly11	54748115	54751145	+
ZY63_Schi11g018840.1	ZY63_Sly11	54736925	54742257	-
ZY63_Schi11g018830.1	ZY63_Sly11	54724165	54728657	-
ZY63_Schi11g018810.1	ZY63_Sly11	54718968	54719458	-
ZY63_Schi11g018800.1	ZY63_Sly11	54713046	54716119	-
ZY63_Schi11g018780.1	ZY63_Sly11	54703098	54704022	-
ZY63_Schi11g018770.1	ZY63_Sly11	54692508	54702828	+
ZY63_Schi11g018760.1	ZY63_Sly11	54689798	54691409	+
ZY63_Schi11g018740.1	ZY63_Sly11	54664708	54685356	+
ZY63_Schi11g018730.1	ZY63_Sly11	54657491	54662137	-
ZY63_Schi11g018720.1	ZY63_Sly11	54643607	54656120	-
ZY63_Schi11g018710.2	ZY63_Sly11	54639592	54643012	+
ZY63_Schi11g018700.1	ZY63_Sly11	54635194	54636798	-
ZY63_Schi11g018690.1	ZY63_Sly11	54627368	54632878	+
ZY63_Schi11g018680.1	ZY63_Sly11	54621867	54624969	+
ZY63_Schi11g018670.1	ZY63_Sly11	54613828	54614437	-
ZY63_Schi11g018650.1	ZY63_Sly11	54581937	54589491	+
ZY63_Schi11g018620.1	ZY63_Sly11	54550376	54566527	+
ZY63_Schi11g018610.1	ZY63_Sly11	54543704	54545493	-
ZY63_Schi11g018600.1	ZY63_Sly11	54540163	54543514	+
ZY63_Schi11g018590.1	ZY63_Sly11	54533859	54538285	+
ZY63_Schi11g018570.1	ZY63_Sly11	54521139	54523443	+
ZY63_Schi11g018550.1	ZY63_Sly11	54502997	54510808	+
ZY63_Schi11g018540.1	ZY63_Sly11	54498513	54501282	+
ZY63_Schi11g018520.1	ZY63_Sly11	54484093	54485643	+
ZY63_Schi11g019060.2	ZY63_Sly11	54898499	54905297	-
ZY63_Schi11g019080.1	ZY63_Sly11	54919141	54922166	-
ZY63_Schi11g019090.1	ZY63_Sly11	54925439	54928203	-
ZY63_Schi11g019100.1	ZY63_Sly11	54929945	54933207	-
ZY63_Schi11g019110.1	ZY63_Sly11	54941769	54947489	+
ZY63_Schi11g019130.1	ZY63_Sly11	54962273	54963613	+
ZY63_Schi11g019140.1	ZY63_Sly11	54964985	54971240	+
ZY63_Schi11g019190.1	ZY63_Sly11	54986934	54995356	-
ZY63_Schi11g019200.1	ZY63_Sly11	55001679	55006306	+
ZY63_Schi11g019210.1	ZY63_Sly11	55007690	55016157	+
ZY63_Schi11g019220.1	ZY63_Sly11	55017173	55022557	-
ZY63_Schi11g019230.1	ZY63_Sly11	55023193	55026976	-
ZY63_Schi11g019240.1	ZY63_Sly11	55030260	55033312	-
ZY63_Schi11g019250.1	ZY63_Sly11	55041200	55042656	+
ZY63_Schi11g019260.1	ZY63_Sly11	55048576	55056701	+
ZY63_Schi11g019270.1	ZY63_Sly11	55057163	55058397	-
ZY63_Schi11g019290.1	ZY63_Sly11	55064831	55069418	-
ZY63_Schi11g019300.1	ZY63_Sly11	55073012	55076540	-
ZY63_Schi11g019310.1	ZY63_Sly11	55077738	55080626	-
ZY63_Schi11g018510.1	ZY63_Sly11	54472565	54475646	-
ZY63_Schi11g018520.1	ZY63_Sly11	54484093	54485643	+
ZY63_Schi11g018530.1	ZY63_Sly11	54487116	54488414	-
ZY63_Schi11g018540.1	ZY63_Sly11	54498513	54501282	+
ZY63_Schi11g018550.1	ZY63_Sly11	54502997	54510808	+
ZY63_Schi11g018560.1	ZY63_Sly11	54515967	54520454	+
ZY63_Schi11g018570.1	ZY63_Sly11	54521139	54523443	+
ZY63_Schi11g018580.1	ZY63_Sly11	54524277	54524894	-
ZY63_Schi11g018590.1	ZY63_Sly11	54533859	54538285	+
ZY63_Schi11g018600.1	ZY63_Sly11	54540163	54543514	+
ZY63_Schi11g018610.1	ZY63_Sly11	54543704	54545493	-
ZY63_Schi11g018620.1	ZY63_Sly11	54550376	54566527	+
ZY63_Schi11g018630.1	ZY63_Sly11	54567470	54578886	+
ZY63_Schi11g018640.1	ZY63_Sly11	54578886	54579352	+
ZY63_Schi11g018650.1	ZY63_Sly11	54581937	54589491	+
ZY63_Schi11g018660.1	ZY63_Sly11	54605607	54612894	+
ZY63_Schi11g018670.1	ZY63_Sly11	54613828	54614437	-
ZY63_Schi11g018680.1	ZY63_Sly11	54621867	54624969	+
ZY63_Schi11g018690.1	ZY63_Sly11	54627368	54632878	+
ZY63_Schi11g018700.1	ZY63_Sly11	54635194	54636798	-
ZY63_Schi11g018710.2	ZY63_Sly11	54639592	54643012	+
ZY63_Schi11g018720.1	ZY63_Sly11	54643607	54656120	-
ZY63_Schi11g018730.1	ZY63_Sly11	54657491	54662137	-
ZY63_Schi11g018740.1	ZY63_Sly11	54664708	54685356	+
ZY63_Schi11g018750.1	ZY63_Sly11	54686278	54688715	+
ZY63_Schi11g018760.1	ZY63_Sly11	54689798	54691409	+
ZY63_Schi11g018770.1	ZY63_Sly11	54692508	54702828	+
ZY63_Schi11g018780.1	ZY63_Sly11	54703098	54704022	-
ZY63_Schi11g018790.1	ZY63_Sly11	54707802	54708560	-
ZY63_Schi11g018800.1	ZY63_Sly11	54713046	54716119	-
ZY63_Schi11g018810.1	ZY63_Sly11	54718968	54719458	-
ZY63_Schi11g018820.1	ZY63_Sly11	54720478	54723806	-
ZY63_Schi11g018830.1	ZY63_Sly11	54724165	54728657	-
ZY63_Schi11g018840.1	ZY63_Sly11	54736925	54742257	-
ZY63_Schi11g018850.1	ZY63_Sly11	54748115	54751145	+
ZY63_Schi11g018860.1	ZY63_Sly11	54751735	54754677	-
ZY63_Schi11g018870.1	ZY63_Sly11	54757932	54766357	+
ZY63_Schi11g018880.1	ZY63_Sly11	54769653	54770846	-
ZY63_Schi11g018890.1	ZY63_Sly11	54771295	54774169	-
ZY63_Schi11g018900.1	ZY63_Sly11	54780867	54783956	+
ZY63_Schi11g018910.1	ZY63_Sly11	54789327	54792734	+
ZY63_Schi11g018920.1	ZY63_Sly11	54794848	54797175	+
ZY63_Schi11g018930.1	ZY63_Sly11	54797983	54800682	+
ZY63_Schi11g018940.1	ZY63_Sly11	54801114	54809813	-
ZY63_Schi11g018950.1	ZY63_Sly11	54811083	54811496	+
ZY63_Schi11g018960.1	ZY63_Sly11	54812435	54821271	+
ZY63_Schi11g018970.1	ZY63_Sly11	54824148	54833597	+
ZY63_Schi11g018980.1	ZY63_Sly11	54834558	54841214	-
ZY63_Schi11g018990.1	ZY63_Sly11	54847864	54848460	+
ZY63_Schi11g019000.1	ZY63_Sly11	54851597	54858022	+
ZY63_Schi11g019010.1	ZY63_Sly11	54858627	54862462	-
ZY63_Schi11g019020.1	ZY63_Sly11	54863483	54870851	-
ZY63_Schi11g019030.1	ZY63_Sly11	54876333	54878734	+
ZY63_Sly11_nlr_21-0.5-mRNA-1	ZY63_Sly11	54881436	54884132	-
ZY63_Sly11_nlr_20-0.0-mRNA-1	ZY63_Sly11	54893208	54896720	-
ZY63_Schi11g019060.2	ZY63_Sly11	54898499	54905297	-
ZY63_Schi11g019070.1	ZY63_Sly11	54908609	54909683	-
ZY63_Schi11g019080.1	ZY63_Sly11	54919141	54922166	-
ZY63_Schi11g019090.1	ZY63_Sly11	54925439	54928203	-
ZY63_Schi11g019100.1	ZY63_Sly11	54929945	54933207	-
ZY63_Schi11g019110.1	ZY63_Sly11	54941769	54947489	+
ZY63_Schi11g019120.1	ZY63_Sly11	54948396	54956512	-
ZY63_Schi11g019130.1	ZY63_Sly11	54962273	54963613	+
ZY63_Schi11g019140.1	ZY63_Sly11	54964985	54971240	+
ZY63_Schi11g019150.1	ZY63_Sly11	54971671	54973606	-
ZY63_Schi11g019160.1	ZY63_Sly11	54975249	54977128	-
ZY63_Schi11g019170.1	ZY63_Sly11	54978329	54978568	-
ZY63_Schi11g019180.1	ZY63_Sly11	54982038	54983753	-
ZY63_Schi11g019190.1	ZY63_Sly11	54986934	54995356	-
ZY63_Schi11g019200.1	ZY63_Sly11	55001679	55006306	+
ZY63_Schi11g019210.1	ZY63_Sly11	55007690	55016157	+
ZY63_Schi11g019220.1	ZY63_Sly11	55017173	55022557	-
ZY63_Schi11g019230.1	ZY63_Sly11	55023193	55026976	-
ZY63_Schi11g019240.1	ZY63_Sly11	55030260	55033312	-
ZY63_Schi11g019250.1	ZY63_Sly11	55041200	55042656	+
ZY63_Schi11g019260.1	ZY63_Sly11	55048576	55056701	+
ZY63_Schi11g019270.1	ZY63_Sly11	55057163	55058397	-
ZY63_Schi11g019280.1	ZY63_Sly11	55058838	55063311	-
ZY63_Schi11g019290.1	ZY63_Sly11	55064831	55069418	-
ZY63_Schi11g019300.1	ZY63_Sly11	55073012	55076540	-
ZY63_Schi11g019310.1	ZY63_Sly11	55077738	55080626	-
ZY58_Sneo11g019320.1	ZY58_Sly11	47748091	47751259	-
ZY58_Sneo11g019330.1	ZY58_Sly11	47758753	47760321	+
ZY58_Sneo11g019350.1	ZY58_Sly11	47775712	47778395	+
ZY58_Sneo11g019360.1	ZY58_Sly11	47783911	47788232	+
ZY58_Sneo11g019370.1	ZY58_Sly11	47791210	47796059	+
ZY58_Sneo11g019380.1	ZY58_Sly11	47796875	47799067	+
ZY58_Sneo11g019410.1	ZY58_Sly11	47804052	47808692	+
ZY58_Sneo11g019420.1	ZY58_Sly11	47810643	47813780	+
ZY58_Sneo11g019430.1	ZY58_Sly11	47814137	47815839	-
ZY58_Sneo11g019440.1	ZY58_Sly11	47823877	47839933	+
ZY58_Sneo11g019450.1	ZY58_Sly11	47840869	47847184	+
ZY58_Sneo11g019460.1	ZY58_Sly11	47847184	47847991	+
ZY58_Sneo11g019470.1	ZY58_Sly11	47850419	47857993	+
ZY58_Sneo11g019490.1	ZY58_Sly11	47876895	47884857	+
ZY58_Sneo11g019500.1	ZY58_Sly11	47885499	47886121	-
ZY58_Sneo11g019510.1	ZY58_Sly11	47890932	47895581	+
ZY58_Sneo11g019520.1	ZY58_Sly11	47897524	47903020	+
ZY58_Sneo11g019530.1	ZY58_Sly11	47904945	47907035	-
ZY58_Sneo11g019540.1	ZY58_Sly11	47908751	47912251	+
ZY58_Sneo11g019550.1	ZY58_Sly11	47912809	47925460	-
ZY58_Sneo11g019560.1	ZY58_Sly11	47927124	47931710	-
ZY58_Sneo11g019570.1	ZY58_Sly11	47934139	47955392	+
ZY58_Sneo11g019580.1	ZY58_Sly11	47955650	47958538	+
ZY58_Sneo11g019590.1	ZY58_Sly11	47958568	47960294	+
ZY58_Sneo11g019600.1	ZY58_Sly11	47961387	47971707	+
ZY58_Sneo11g019610.1	ZY58_Sly11	47971869	47972949	-
ZY58_Sneo11g019630.1	ZY58_Sly11	47976477	47977391	-
ZY58_Sneo11g019640.1	ZY58_Sly11	47980205	47983877	-
ZY58_Sneo11g019650.1	ZY58_Sly11	47985248	47986391	-
ZY58_Sneo11g019660.1	ZY58_Sly11	47987396	47990770	-
ZY58_Sneo11g019670.1	ZY58_Sly11	47991197	47995497	-
ZY58_Sneo11g019680.1	ZY58_Sly11	47999413	48006246	-
ZY58_Sneo11g019690.1	ZY58_Sly11	48010316	48015544	+
ZY58_Sneo11g019700.1	ZY58_Sly11	48015665	48018851	-
ZY58_Sneo11g019710.1	ZY58_Sly11	48025024	48033417	+
ZY58_Sneo11g019720.1	ZY58_Sly11	48036024	48039020	+
ZY58_Sneo11g019730.1	ZY58_Sly11	48042868	48045836	+
ZY58_Sneo11g019740.1	ZY58_Sly11	48046803	48050567	+
ZY58_Sneo11g019750.1	ZY58_Sly11	48051133	48053815	+
ZY58_Sneo11g019760.1	ZY58_Sly11	48054245	48063039	-
ZY58_Sneo11g019770.1	ZY58_Sly11	48064325	48064738	+
ZY58_Sneo11g019780.1	ZY58_Sly11	48065504	48075126	+
ZY58_Sneo11g019790.2	ZY58_Sly11	48076728	48087040	+
ZY58_Sneo11g019810.1	ZY58_Sly11	48101350	48102684	+
ZY58_Sneo11g019820.1	ZY58_Sly11	48105128	48111533	+
ZY58_Sneo11g019830.1	ZY58_Sly11	48112137	48116013	-
ZY58_Sneo11g019840.1	ZY58_Sly11	48116965	48124368	-
ZY58_Sneo11g019850.1	ZY58_Sly11	48130586	48133313	+
ZY58_Sneo11g019900.1	ZY58_Sly11	48141270	48148400	-
ZY58_Sneo11g019910.1	ZY58_Sly11	48161390	48164445	-
ZY58_Sneo11g019920.1	ZY58_Sly11	48167707	48170329	-
ZY58_Sneo11g019930.1	ZY58_Sly11	48171462	48174788	-
ZY58_Sneo11g019940.1	ZY58_Sly11	48182988	48185741	+
ZY58_Sneo11g019950.1	ZY58_Sly11	48186743	48194765	-
ZY58_Sneo11g019960.1	ZY58_Sly11	48201015	48202320	+
ZY58_Sneo11g019970.1	ZY58_Sly11	48203742	48210030	+
ZY58_Sneo11g019980.1	ZY58_Sly11	48210271	48212412	-
ZY58_Sneo11g019990.1	ZY58_Sly11	48213934	48215778	-
ZY58_Sneo11g020010.1	ZY58_Sly11	48221136	48222982	-
ZY58_Sneo11g020020.1	ZY58_Sly11	48223644	48232298	-
ZY58_Sneo11g020030.1	ZY58_Sly11	48238146	48242823	+
ZY58_Sneo11g020040.1	ZY58_Sly11	48243979	48252934	+
ZY58_Sneo11g020050.1	ZY58_Sly11	48253589	48259013	-
ZY58_Sneo11g020060.1	ZY58_Sly11	48259735	48263593	-
ZY58_Sneo11g020070.1	ZY58_Sly11	48266655	48269644	-
ZY58_Sneo11g020080.1	ZY58_Sly11	48278076	48279512	+
ZY58_Sneo11g020090.2	ZY58_Sly11	48285521	48293566	+
ZY58_Sneo11g020110.1	ZY58_Sly11	48294179	48295630	-
ZY58_Sneo11g020120.2	ZY58_Sly11	48296456	48300957	-
ZY58_Sneo11g020130.1	ZY58_Sly11	48302631	48306989	-
ZY58_Sneo11g020140.1	ZY58_Sly11	48310104	48313498	-
ZY58_Sneo11g020150.1	ZY58_Sly11	48314696	48317744	-
ZY58_Sneo11g019320.1	ZY58_Sly11	47748091	47751259	-
ZY58_Sneo11g019330.1	ZY58_Sly11	47758753	47760321	+
ZY58_Sneo11g019340.1	ZY58_Sly11	47761500	47762829	-
ZY58_Sneo11g019350.1	ZY58_Sly11	47775712	47778395	+
ZY58_Sneo11g019360.1	ZY58_Sly11	47783911	47788232	+
ZY58_Sneo11g019370.1	ZY58_Sly11	47791210	47796059	+
ZY58_Sneo11g019380.1	ZY58_Sly11	47796875	47799067	+
ZY58_Sneo11g019390.1	ZY58_Sly11	47799849	47800465	-
ZY58_Sneo11g019400.1	ZY58_Sly11	47800475	47802016	-
ZY58_Sneo11g019410.1	ZY58_Sly11	47804052	47808692	+
ZY58_Sneo11g019420.1	ZY58_Sly11	47810643	47813780	+
ZY58_Sneo11g019430.1	ZY58_Sly11	47814137	47815839	-
ZY58_Sneo11g019440.1	ZY58_Sly11	47823877	47839933	+
ZY58_Sneo11g019450.1	ZY58_Sly11	47840869	47847184	+
ZY58_Sneo11g019460.1	ZY58_Sly11	47847184	47847991	+
ZY58_Sneo11g019470.1	ZY58_Sly11	47850419	47857993	+
ZY58_Sneo11g019480.1	ZY58_Sly11	47864514	47872002	+
ZY58_Sneo11g019490.1	ZY58_Sly11	47876895	47884857	+
ZY58_Sneo11g019500.1	ZY58_Sly11	47885499	47886121	-
ZY58_Sneo11g019510.1	ZY58_Sly11	47890932	47895581	+
ZY58_Sneo11g019520.1	ZY58_Sly11	47897524	47903020	+
ZY58_Sneo11g019530.1	ZY58_Sly11	47904945	47907035	-
ZY58_Sneo11g019540.1	ZY58_Sly11	47908751	47912251	+
ZY58_Sneo11g019550.1	ZY58_Sly11	47912809	47925460	-
ZY58_Sneo11g019560.1	ZY58_Sly11	47927124	47931710	-
ZY58_Sneo11g019570.1	ZY58_Sly11	47934139	47955392	+
ZY58_Sneo11g019580.1	ZY58_Sly11	47955650	47958538	+
ZY58_Sneo11g019590.1	ZY58_Sly11	47958568	47960294	+
ZY58_Sneo11g019600.1	ZY58_Sly11	47961387	47971707	+
ZY58_Sneo11g019610.1	ZY58_Sly11	47971869	47972949	-
ZY58_Sneo11g019620.1	ZY58_Sly11	47974430	47974780	-
ZY58_Sneo11g019630.1	ZY58_Sly11	47976477	47977391	-
ZY58_Sneo11g019640.1	ZY58_Sly11	47980205	47983877	-
ZY58_Sneo11g019650.1	ZY58_Sly11	47985248	47986391	-
ZY58_Sneo11g019660.1	ZY58_Sly11	47987396	47990770	-
ZY58_Sneo11g019670.1	ZY58_Sly11	47991197	47995497	-
ZY58_Sneo11g019680.1	ZY58_Sly11	47999413	48006246	-
ZY58_Sneo11g019690.1	ZY58_Sly11	48010316	48015544	+
ZY58_Sneo11g019700.1	ZY58_Sly11	48015665	48018851	-
ZY58_Sneo11g019710.1	ZY58_Sly11	48025024	48033417	+
ZY58_Sneo11g019720.1	ZY58_Sly11	48036024	48039020	+
ZY58_Sneo11g019730.1	ZY58_Sly11	48042868	48045836	+
ZY58_Sneo11g019740.1	ZY58_Sly11	48046803	48050567	+
ZY58_Sneo11g019750.1	ZY58_Sly11	48051133	48053815	+
ZY58_Sneo11g019760.1	ZY58_Sly11	48054245	48063039	-
ZY58_Sneo11g019770.1	ZY58_Sly11	48064325	48064738	+
ZY58_Sneo11g019780.1	ZY58_Sly11	48065504	48075126	+
ZY58_Sneo11g019790.2	ZY58_Sly11	48076728	48087040	+
ZY58_Sneo11g019800.2	ZY58_Sly11	48088513	48094025	-
ZY58_Sneo11g019810.1	ZY58_Sly11	48101350	48102684	+
ZY58_Sneo11g019820.1	ZY58_Sly11	48105128	48111533	+
ZY58_Sneo11g019830.1	ZY58_Sly11	48112137	48116013	-
ZY58_Sneo11g019840.1	ZY58_Sly11	48116965	48124368	-
ZY58_Sneo11g019850.1	ZY58_Sly11	48130586	48133313	+
ZY58_Sneo11g019860.1	ZY58_Sly11	48133638	48133908	-
ZY58_Sneo11g019870.1	ZY58_Sly11	48135372	48135643	-
ZY58_Sly11_nlr_24-0.7-mRNA-1	ZY58_Sly11	48136239	48140213	-
ZY58_Sneo11g019900.1	ZY58_Sly11	48141270	48148400	-
ZY58_Sneo11g019910.1	ZY58_Sly11	48161390	48164445	-
ZY58_Sneo11g019920.1	ZY58_Sly11	48167707	48170329	-
ZY58_Sneo11g019930.1	ZY58_Sly11	48171462	48174788	-
ZY58_Sneo11g019940.1	ZY58_Sly11	48182988	48185741	+
ZY58_Sneo11g019950.1	ZY58_Sly11	48186743	48194765	-
ZY58_Sneo11g019960.1	ZY58_Sly11	48201015	48202320	+
ZY58_Sneo11g019970.1	ZY58_Sly11	48203742	48210030	+
ZY58_Sneo11g019980.1	ZY58_Sly11	48210271	48212412	-
ZY58_Sneo11g019990.1	ZY58_Sly11	48213934	48215778	-
ZY58_Sneo11g020000.1	ZY58_Sly11	48216912	48219259	-
ZY58_Sneo11g020010.1	ZY58_Sly11	48221136	48222982	-
ZY58_Sneo11g020020.1	ZY58_Sly11	48223644	48232298	-
ZY58_Sneo11g020030.1	ZY58_Sly11	48238146	48242823	+
ZY58_Sneo11g020040.1	ZY58_Sly11	48243979	48252934	+
ZY58_Sneo11g020050.1	ZY58_Sly11	48253589	48259013	-
ZY58_Sneo11g020060.1	ZY58_Sly11	48259735	48263593	-
ZY58_Sneo11g020070.1	ZY58_Sly11	48266655	48269644	-
ZY58_Sneo11g020080.1	ZY58_Sly11	48278076	48279512	+
ZY58_Sneo11g020090.2	ZY58_Sly11	48285521	48293566	+
ZY58_Sneo11g020100.1	ZY58_Sly11	48289786	48290855	-
ZY58_Sneo11g020110.1	ZY58_Sly11	48294179	48295630	-
ZY58_Sneo11g020120.2	ZY58_Sly11	48296456	48300957	-
ZY58_Sneo11g020130.1	ZY58_Sly11	48302631	48306989	-
ZY58_Sneo11g020140.1	ZY58_Sly11	48310104	48313498	-
ZY58_Sneo11g020150.1	ZY58_Sly11	48314696	48317744	-
Solyc11g071460.2.1	SL4.0ch11	52987391	52990368	-
Solyc11g071470.1.1	SL4.0ch11	52997591	52998922	+
Solyc11g071480.1.1	SL4.0ch11	53000276	53001607	-
Solyc11g071490.2.1	SL4.0ch11	53013075	53015865	+
Solyc11g071500.3.1	SL4.0ch11	53022031	53025358	+
Solyc11g071510.3.1	SL4.0ch11	53029131	53033220	+
Solyc11g071520.2.1	SL4.0ch11	53033913	53036052	+
Solyc11g071540.2.1	SL4.0ch11	53040028	53045674	+
Solyc11g071550.2.1	SL4.0ch11	53047536	53050781	+
Solyc11g071560.2.1	SL4.0ch11	53051296	53052956	-
Solyc11g071570.3.1	SL4.0ch11	53057212	53073290	+
Solyc11g071580.2.1	SL4.0ch11	53074078	53081050	+
Solyc11g071600.2.1	SL4.0ch11	53083564	53090729	+
Solyc11g071620.3.1	SL4.0ch11	53106161	53115834	+
Solyc11g071630.1.1	SL4.0ch11	53116759	53117372	-
Solyc11g071640.3.1	SL4.0ch11	53123512	53128213	+
Solyc11g071660.1.1	SL4.0ch11	53137732	53139339	-
Solyc11g071670.2.1	SL4.0ch11	53141093	53142595	+
Solyc11g071680.2.1	SL4.0ch11	53145186	53157900	-
Solyc11g071690.3.1	SL4.0ch11	53159652	53164191	-
Solyc11g071700.2.1	SL4.0ch11	53166496	53187797	+
Solyc11g071710.2.1	SL4.0ch11	53188156	53190908	+
Solyc11g071720.2.1	SL4.0ch11	53191158	53192719	+
Solyc11g071730.3.1	SL4.0ch11	53193825	53204095	+
Solyc11g071740.2.1	SL4.0ch11	53204623	53205228	-
Solyc11g071760.3.1	SL4.0ch11	53208738	53209334	-
Solyc11g071770.1.1	SL4.0ch11	53212622	53215696	-
Solyc11g071780.1.1	SL4.0ch11	53218401	53218907	-
Solyc11g071790.2.1	SL4.0ch11	53220194	53223754	-
Solyc11g071800.2.1	SL4.0ch11	53223971	53228444	-
Solyc11g071810.2.1	SL4.0ch11	53232733	53239091	-
Solyc11g071820.3.1	SL4.0ch11	53243058	53248383	+
Solyc11g071830.2.1	SL4.0ch11	53248609	53251884	-
Solyc11g071840.2.1	SL4.0ch11	53255854	53263985	+
Solyc11g071850.1.1	SL4.0ch11	53266779	53267849	+
Solyc11g071860.2.1	SL4.0ch11	53273547	53276411	+
Solyc11g071870.2.1	SL4.0ch11	53277460	53281029	+
Solyc11g071880.3.1	SL4.0ch11	53281799	53284500	+
Solyc11g071890.3.1	SL4.0ch11	53284959	53293554	-
Solyc11g071900.1.1	SL4.0ch11	53294884	53295297	+
Solyc11g071910.2.1	SL4.0ch11	53296076	53305177	+
Solyc11g071920.3.1	SL4.0ch11	53307262	53317184	+
Solyc11g071940.1.1	SL4.0ch11	53331611	53332357	+
Solyc11g071950.3.1	SL4.0ch11	53333973	53340201	+
Solyc11g071960.2.1	SL4.0ch11	53340505	53344668	-
Solyc11g071970.2.1	SL4.0ch11	53345567	53353444	-
Solyc11g071990.2.1	SL4.0ch11	53358459	53360897	+
Solyc11g072010.3.1	SL4.0ch11	53368875	53376176	-
Solyc11g072030.3.1	SL4.0ch11	53387396	53390114	-
Solyc11g072040.2.1	SL4.0ch11	53393093	53396059	-
Solyc11g072050.1.1	SL4.0ch11	53397293	53398960	-
Solyc11g072060.3.1	SL4.0ch11	53405038	53411135	+
Solyc11g072070.3.1	SL4.0ch11	53412226	53420300	-
Solyc11g072080.1.1	SL4.0ch11	53425805	53427110	+
Solyc11g072090.2.1	SL4.0ch11	53428481	53434799	+
Solyc11g072100.2.1	SL4.0ch11	53435053	53437118	-
Solyc11g072110.2.1	SL4.0ch11	53438768	53440801	-
Solyc11g072130.2.1	SL4.0ch11	53445977	53447663	-
Solyc11g072140.3.1	SL4.0ch11	53448452	53451005	-
Solyc11g072160.3.1	SL4.0ch11	53464642	53466846	+
Solyc11g072170.2.1	SL4.0ch11	53468320	53477087	+
Solyc11g072190.2.1	SL4.0ch11	53484193	53487839	-
Solyc11g072200.2.1	SL4.0ch11	53490935	53493989	-
Solyc11g072210.1.1	SL4.0ch11	53501518	53502960	+
Solyc11g072220.2.1	SL4.0ch11	53509026	53517100	+
Solyc11g072230.1.1	SL4.0ch11	53517596	53518831	-
Solyc11g072240.2.1	SL4.0ch11	53521703	53524197	-
Solyc11g072250.2.1	SL4.0ch11	53526113	53530185	-
Solyc11g072260.2.1	SL4.0ch11	53533858	53536945	-
Solyc11g072270.3.1	SL4.0ch11	53538179	53541063	-

## Sheet: Fig. 2c_2
Fig. 2c. Synteny information flanking the R3a locus from 11 representative accessions
Accession1	Strand	Relative_Start	Relative_End	Accession2	Strand	Relative_Start	Relative_End
DM_1	+	44742928	44749556	E454_1	+	45591730	45597693
DM_2	+	44754374	44760103	E454_2	+	45603561	45609167
DM_3	+	44760079	44763516	E454_3	+	45609257	45612654
DM_4	+	44768471	44781569	E454_4	+	45618092	45631489
DM_5	+	44785737	44788902	E454_5	+	45635884	45639074
DM_6	+	44793050	44795456	E454_6	+	45645188	45648479
DM_7	+	44796372	44800489	E454_7	+	45648988	45653044
DM_8	+	44801217	44803785	E454_8	+	45653889	45656578
DM_9	+	44804157	44812638	E454_9	+	45656986	45665431
DM_10	+	44815109	44825020	E454_10	+	45667873	45688656
DM_11	+	44827369	44840459	E454_11	+	45691038	45703612
DM_12	+	44841099	44848953	E454_12	+	45704126	45711908
DM_13	+	44856922	44858854	E454_13	+	45718438	45720106
DM_14	+	44861658	44868797	E454_14	+	45722644	45729970
DM_15	+	44869619	44874586	E454_15	+	45730766	45735867
DM_16	+	44875577	44883628	E454_16	+	45736987	45746379
DM_17	+	44890804	44894193	E454_17	+	45753551	45756566
DM_18	+	44913537	44913971	E454_18	+	46014285	46015025
DM_19	+	44981281	44985138	E454_19	+	45844015	45848103
DM_20	+	45030516	45033356	E454_20	+	45957091	45961374
DM_21	+	45066308	45070102	E454_21	+	45993781	45997650
DM_22	+	45071324	45081206	E454_22	+	46001402	46009494
DM_23	+	45085683	45088829	E454_23	+	46019439	46022545
DM_24	+	45093284	45096596	E454_24	+	46026675	46030086
DM_25	+	45108638	45115497	E454_25	+	46045449	46048520
DM_26	+	45116416	45125219	E454_26	+	46049603	46058266
DM_27	+	45131737	45133398	E454_27	+	46064709	46065968
DM_28	+	45134380	45142744	E454_28	+	46067257	46075711
DM_29	+	45142975	45145334	E454_29	+	46076002	46078323
DM_30	+	45166801	45168822	E454_30	+	46088560	46090413
DM_31	+	45170385	45172176	E454_31	+	46092122	46093749
DM_32	+	45179902	45181441	E454_32	+	46136379	46138191
DM_33	+	45182378	45185161	E454_33	+	46098749	46106624
DM_34	+	45191202	45196372	E454_34	+	46156429	46161414
DM_35	+	45204825	45209631	E454_35	+	46170514	46174939
DM_36	+	45211286	45220677	E454_36	+	46176612	46185239
DM_37	+	45235842	45241559	E454_37	+	46195783	46203933
DM_38	+	45242570	45246241	E454_38	+	46204968	46208619
DM_39	+	45253606	45256970	E454_39	+	46215140	46218430
DM_40	+	45267744	45269147	E454_40	+	46235731	46237134
DM_41	+	45281669	45284482	E454_41	+	46247775	46251206
DM_42	+	45284677	45286209	E454_42	+	46251731	46258257
DM_43	+	45293274	45298847	E454_43	+	46259653	46266674
DM_44	+	45303195	45306517	E454_44	+	46269579	46272931
DM_45	+	45307306	45311111	E454_45	+	46273920	46276922
E454_1	+	45591730	45597693	C337_1	+	96307803	96313762
E454_2	+	45603561	45609167	C337_2	+	96314306	96324745
E454_3	+	45609257	45612654	C337_3	+	96325286	96328806
E454_4	+	45618092	45631489	C337_4	+	96334905	96347973
E454_5	+	45635884	45639074	C337_5	+	96352298	96355500
E454_6	+	45645188	45648479	C337_6	+	96359328	96362438
E454_7	+	45648988	45653044	C337_7	+	96363158	96367095
E454_8	+	45653889	45656578	C337_8	+	96367882	96370575
E454_9	+	45656986	45665431	C337_9	+	96371064	96381291
E454_10	+	45666701	45667114	C337_10	+	96382524	96382937
E454_11	+	45691038	45703612	C337_11	+	96383683	96413983
E454_12	+	45704126	45711908	C337_12	+	96412471	96420216
E454_13	+	45718438	45720106	C337_13	+	96429142	96430791
E454_14	+	45722644	45729970	C337_14	+	96433488	96440813
E454_15	+	45730766	45735867	C337_15	+	96441796	96446787
E454_16	+	45753551	45756566	C337_16	+	96488056	96490272
E454_17	+	45844015	45848103	C337_17	+	96491865	96495842
E454_18	+	45867394	45871419	C337_18	+	96764721	96768737
E454_19	+	45982036	45985968	C337_19	+	97294054	97297929
E454_20	+	45993781	45997650	C337_20	+	97360264	97364205
E454_21	+	46018183	46018728	C337_21	+	97378603	97379087
E454_22	+	46019439	46022545	C337_22	+	97380233	97383270
E454_23	+	46026675	46030086	C337_23	+	97387467	97393581
E454_24	+	46045449	46048520	C337_24	+	97401967	97408780
E454_25	+	46049603	46058266	C337_25	+	97409744	97418485
E454_26	+	46064709	46065968	C337_26	+	97424923	97426182
E454_27	+	46067257	46075711	C337_27	+	97427645	97435929
E454_28	+	46076002	46078323	C337_28	+	97436252	97438477
E454_29	+	46092122	46093749	C337_29	+	97440042	97463613
E454_30	+	46098749	46106624	C337_30	+	97471062	97473758
E454_31	+	46156429	46161414	C337_31	+	97479677	97484548
E454_32	+	46170514	46174939	C337_32	+	97493100	97497751
E454_33	+	46176612	46185239	C337_33	+	97499570	97508090
E454_34	+	46195783	46203933	C337_34	+	97517006	97525416
E454_35	+	46204968	46208619	C337_35	+	97526470	97530040
E454_36	+	46215140	46218430	C337_36	+	97536580	97539722
E454_37	+	46235731	46237134	C337_37	+	97568026	97569429
E454_38	+	46247182	46247716	C337_38	+	97579606	97580140
E454_39	+	46247775	46251206	C337_39	+	97580139	97583575
E454_40	+	46251731	46258257	C337_40	+	97584162	97590731
E454_41	+	46259653	46266674	C337_41	+	97591999	97599107
E454_42	+	46269579	46272931	C337_42	+	97601914	97605272
E454_43	+	46273920	46276922	C337_43	+	97606287	97609355
C337_1	+	97606287	97609355	C419_1	+	44605194	44608439
C337_2	+	97601914	97605272	C419_2	+	44601038	44604358
C337_3	+	97591999	97599107	C419_3	+	44591576	44596663
C337_4	+	97584162	97590731	C419_4	+	44583330	44589713
C337_5	+	97580139	97583575	C419_5	+	44579339	44582870
C337_6	+	97568026	97569429	C419_6	+	44567019	44568425
C337_7	+	97536580	97539722	C419_7	+	44554618	44557763
C337_8	+	97526470	97530040	C419_8	+	44544325	44547957
C337_9	+	97517006	97525416	C419_9	+	44537599	44543317
C337_10	+	97499570	97508090	C419_10	+	44525857	44534496
C337_11	+	97493100	97497751	C419_11	+	44519383	44524036
C337_12	+	97479677	97484548	C419_12	+	44505898	44510607
C337_13	+	97440042	97463613	C419_13	+	44466246	44487391
C337_14	+	97427645	97435929	C419_14	+	44457644	44465980
C337_15	+	97424923	97426182	C419_15	+	44455049	44456309
C337_16	+	97409744	97418485	C419_16	+	44439398	44448456
C337_17	+	97401967	97408780	C419_17	+	44432750	44438155
C337_18	+	97387467	97393581	C419_18	+	44416436	44419502
C337_19	+	97380233	97383270	C419_19	+	44408860	44411896
C337_20	+	97378603	97379087	C419_20	+	43169151	43173741
C337_21	+	97375018	97375421	C419_21	+	43165296	43166057
C337_22	+	97360264	97364205	C419_22	+	44103103	44106942
C337_23	+	97333997	97337842	C419_23	+	44031707	44035555
C337_24	+	97314544	97316736	C419_24	+	44091816	44094090
C337_25	+	97278679	97278924	C419_25	+	43971229	43971474
C337_26	+	97167633	97171478	C419_26	+	43702759	43706619
C337_27	+	97054821	97058591	C419_27	+	43057841	43061681
C337_28	+	96868064	96871858	C419_28	+	43223947	43227741
C337_29	+	96843303	96847101	C419_29	+	43375091	43378891
C337_30	+	96831394	96835176	C419_30	+	43624643	43628488
C337_31	+	96726755	96730609	C419_31	+	44053647	44057501
C337_32	+	96687469	96694751	C419_32	+	43057841	43061681
C337_33	+	96491865	96495842	C419_33	+	43886473	43890435
C337_34	+	96488056	96490272	C419_34	+	44091816	44094090
C337_35	+	96441796	96446787	C419_35	+	42997757	43002737
C337_36	+	96433488	96440813	C419_36	+	42989465	42996716
C337_37	+	96429142	96430791	C419_37	+	42985029	42986811
C337_38	+	96412471	96420216	C419_38	+	42970516	42978293
C337_39	+	96383683	96413983	C419_39	+	42956668	42969397
C337_40	+	96382524	96382937	C419_40	+	42941353	42941766
C337_41	+	96371064	96381291	C419_41	+	42930688	42940078
C337_42	+	96367882	96370575	C419_42	+	42927585	42930274
C337_43	+	96363158	96367095	C419_43	+	42922825	42926754
C337_44	+	96359328	96362438	C419_44	+	42919073	42922174
C337_45	+	96352298	96355500	C419_45	+	42911952	42913022
C337_46	+	96334905	96347973	C419_46	+	42894518	42907574
C337_47	+	96325286	96328806	C419_47	+	42886316	42889569
C337_48	+	96314306	96324745	C419_48	+	42880621	42886197
C337_49	+	96307803	96313762	C419_49	+	42869436	42875628
C337_50	+	96296431	96300582	C419_50	+	42857228	42861864
C419_1	+	42857228	42861864	C554_1	+	97597833	97602494
C419_2	+	42869436	42875628	C554_2	+	97611284	97617333
C419_3	+	42880621	42886197	C554_3	+	97623208	97628851
C419_4	+	42886316	42889569	C554_4	+	97628887	97632147
C419_5	+	42894518	42907574	C554_5	+	97643503	97656563
C419_6	+	42911952	42913022	C554_6	+	97663034	97664104
C419_7	+	42919073	42922174	C554_7	+	97670522	97673634
C419_8	+	42922825	42926754	C554_8	+	97674201	97678251
C419_9	+	42927585	42930274	C554_9	+	97679093	97681752
C419_10	+	42930688	42940078	C554_10	+	97682514	97696010
C419_11	+	42942551	42954119	C554_11	+	97698464	97709748
C419_12	+	42956668	42969397	C554_12	+	97712262	97724871
C419_13	+	42970516	42978293	C554_13	+	97726002	97733703
C419_14	+	42985029	42986811	C554_14	+	97742507	97744524
C419_15	+	42989465	42996716	C554_15	+	97747194	97754017
C419_16	+	42997757	43002737	C554_16	+	97754881	97759870
C419_17	+	43057841	43061681	C554_17	+	97946011	97949482
C419_18	+	43181587	43182683	C554_18	+	98058621	98059445
C419_19	+	43223947	43227741	C554_19	+	98151276	98155082
C419_20	+	43278618	43282628	C554_20	+	98085401	98089258
C419_21	+	43296630	43299843	C554_21	+	97937661	97942759
C419_22	+	44103103	44106942	C554_22	+	98085401	98089258
C419_23	+	44408860	44411896	C554_23	+	98250433	98253250
C419_24	+	44416436	44419502	C554_24	+	98257657	98260759
C419_25	+	44421856	44423529	C554_25	+	98263044	98264717
C419_26	+	44432750	44438155	C554_26	+	98277374	98280172
C419_27	+	44439398	44448456	C554_27	+	98281466	98289883
C419_28	+	44455049	44456309	C554_28	+	98311872	98313131
C419_29	+	44457644	44465980	C554_29	+	98314531	98325246
C419_30	+	44489769	44497691	C554_30	+	98344546	98352319
C419_31	+	44505898	44510607	C554_31	+	98358818	98363411
C419_32	+	44519383	44524036	C554_32	+	98372695	98376914
C419_33	+	44525857	44534496	C554_33	+	98378739	98388527
C419_34	+	44537599	44543317	C554_34	+	98389936	98394851
C419_35	+	44544325	44547957	C554_35	+	98395938	98399576
C419_36	+	44554618	44557763	C554_36	+	98406902	98410120
C419_37	+	44567019	44568425	C554_37	+	98421487	98422884
C419_38	+	44578795	44579322	C554_38	+	98433555	98433977
C419_39	+	44579339	44582870	C554_39	+	98434036	98437666
C419_40	+	44583330	44589713	C554_40	+	98438131	98439339
C419_41	+	44591576	44596663	C554_41	+	98446454	98451606
C419_42	+	44601038	44604358	C554_42	+	98456038	98459486
C419_43	+	44605194	44608439	C554_43	+	98460438	98463629
C554_1	+	98460438	98463629	C656_1	+	98689379	98692627
C554_2	+	98456038	98459486	C656_2	+	98684437	98687901
C554_3	+	98446454	98451606	C656_3	+	98673968	98680840
C554_4	+	98441923	98444764	C656_4	+	98670342	98672979
C554_5	+	98438131	98439339	C656_5	+	98666472	98667701
C554_6	+	98434036	98437666	C656_6	+	98657629	98665897
C554_7	+	98421487	98422884	C656_7	+	98650149	98651558
C554_8	+	98406902	98410120	C656_8	+	98637640	98640870
C554_9	+	98395938	98399576	C656_9	+	98626236	98631072
C554_10	+	98389936	98394851	C656_10	+	98620678	98625169
C554_11	+	98378739	98388527	C656_11	+	98604717	98613313
C554_12	+	98372695	98376914	C656_12	+	98596235	98603219
C554_13	+	98358818	98363411	C656_13	+	98587116	98591866
C554_14	+	98344546	98352319	C656_14	+	98575295	98578219
C554_15	+	98326203	98343083	C656_15	+	98564793	98566647
C554_16	+	98314531	98325246	C656_16	+	98541919	98550030
C554_17	+	98311872	98313131	C656_17	+	98539416	98540636
C554_18	+	98277374	98280172	C656_18	+	98520971	98523736
C554_19	+	98263044	98264717	C656_19	+	98510926	98512599
C554_20	+	98257657	98260759	C656_20	+	98505558	98508808
C554_21	+	98250433	98253250	C656_21	+	98498731	98501994
C554_22	+	98211166	98211777	C656_22	+	98083077	98083574
C554_23	+	98173679	98173987	C656_23	+	98464423	98465079
C554_24	+	98173679	98173987	C656_24	+	98464423	98465079
C554_25	+	98085401	98089258	C656_25	+	98426919	98430782
C554_26	+	98058621	98059445	C656_26	+	98492964	98493857
C554_27	+	97881127	97885035	C656_27	+	98195222	98198989
C554_28	+	97776311	97778447	C656_28	+	97972765	97975949
C554_29	+	97760942	97768598	C656_29	+	97956186	97964090
C554_30	+	97754881	97759870	C656_30	+	97950142	97955168
C554_31	+	97747194	97754017	C656_31	+	97942065	97949262
C554_32	+	97742507	97744524	C656_32	+	97937485	97939198
C554_33	+	97712262	97724871	C656_33	+	97908844	97921322
C554_34	+	97698464	97709748	C656_34	+	97895763	97905698
C554_35	+	97682514	97696010	C656_35	+	97885063	97893345
C554_36	+	97679093	97681752	C656_36	+	97881715	97884379
C554_37	+	97674201	97678251	C656_37	+	97876868	97880882
C554_38	+	97670522	97673634	C656_38	+	97873053	97876233
C554_39	+	97663034	97664104	C656_39	+	97856202	97859222
C554_40	+	97643503	97656563	C656_40	+	97833220	97853038
C554_41	+	97628887	97632147	C656_41	+	97828468	97831982
C554_42	+	97623208	97628851	C656_42	+	97823059	97828421
C554_43	+	97611284	97617333	C656_43	+	97812312	97817463
C554_44	+	97597833	97602494	C656_44	+	97802696	97806923
C656_1	+	98689379	98692627	C351_1	+	44487916	44490814
C656_2	+	98684437	98687901	C351_2	+	44483469	44487315
C656_3	+	98673968	98680840	C351_3	+	44473523	44480433
C656_4	+	98666472	98667701	C351_4	+	44465386	44471895
C656_5	+	98657629	98665897	C351_5	+	44455793	44464520
C656_6	+	98637640	98640870	C351_6	+	44433103	44436424
C656_7	+	98626236	98631072	C351_7	+	44423077	44426951
C656_8	+	98620678	98625169	C351_8	+	44417822	44422424
C656_9	+	98604717	98613313	C351_9	+	44409831	44417704
C656_10	+	98596235	98603219	C351_10	+	44400541	44408064
C656_11	+	98587116	98591866	C351_11	+	44387770	44391721
C656_12	+	98575295	98578219	C351_12	+	44376097	44379096
C656_13	+	98564793	98566647	C351_13	+	44356473	44371655
C656_14	+	98541919	98550030	C351_14	+	44347068	44355912
C656_15	+	98539416	98540636	C351_15	+	44344184	44345443
C656_16	+	98525162	98533166	C351_16	+	44330516	44338462
C656_17	+	98520971	98523736	C351_17	+	44324324	44329603
C656_18	+	98510926	98512599	C351_18	+	44304015	44315670
C656_19	+	98498731	98501994	C351_19	+	44297441	44300355
C656_20	+	98140766	98143391	C351_20	+	43765528	43768301
C656_21	+	97972765	97975949	C351_21	+	43773900	43777167
C656_22	+	97956186	97964090	C351_22	+	43786056	43794293
C656_23	+	97950142	97955168	C351_23	+	43795447	43800256
C656_24	+	97942065	97949262	C351_24	+	43801153	43807784
C656_25	+	97937485	97939198	C351_25	+	43810633	43811967
C656_26	+	97922448	97930474	C351_26	+	43829072	43836281
C656_27	+	97908844	97921322	C351_27	+	43837425	43850738
C656_28	+	97895763	97905698	C351_28	+	43853963	43863519
C656_29	+	97885063	97893345	C351_29	+	43866307	43874683
C656_30	+	97881715	97884379	C351_30	+	43875064	43877776
C656_31	+	97876868	97880882	C351_31	+	43878380	43882416
C656_32	+	97873053	97876233	C351_32	+	43882900	43886159
C656_33	+	97856202	97859222	C351_33	+	43889969	43892824
C656_34	+	97833220	97853038	C351_34	+	43895903	43908401
C656_35	+	97828468	97831982	C351_35	+	43913328	43916687
C656_36	+	97823059	97828421	C351_36	+	43916897	43922232
C656_37	+	97812312	97817463	C351_37	+	43927514	43933280
C656_38	+	97802696	97806923	C351_38	+	43939053	43943681
C351_1	+	43765528	43768301	C347_1	+	408121	410946
C351_2	+	43769883	43772252	C347_2	+	413503	414956
C351_3	+	43773900	43777167	C347_3	+	415797	419744
C351_4	+	43786056	43794293	C347_4	+	428611	437144
C351_5	+	43795447	43800256	C347_5	+	438035	442819
C351_6	+	43801153	43807784	C347_6	+	443669	450434
C351_7	+	43810633	43811967	C347_7	+	453225	455990
C351_8	+	43837425	43850738	C347_8	+	480010	492702
C351_9	+	43853963	43863519	C347_9	+	495900	505338
C351_10	+	43866307	43874683	C347_10	+	508125	516510
C351_11	+	43875064	43877776	C347_11	+	516883	519583
C351_12	+	43878380	43882416	C347_12	+	520199	524225
C351_13	+	43882900	43886159	C347_13	+	524602	527954
C351_14	+	43895903	43908401	C347_14	+	537627	550233
C351_15	+	43913328	43916687	C347_15	+	554743	558119
C351_16	+	43916897	43922232	C347_16	+	558215	563789
C351_17	+	43927514	43933280	C347_17	+	569170	574939
C351_18	+	43939053	43943681	C347_18	+	580687	585378
C351_19	+	43960084	43960509	C347_19	+	601781	602206
C351_20	+	43966750	43969809	C347_20	+	608233	611292
C351_21	+	43969817	43980399	C347_21	+	617078	620076
C351_22	+	43980700	43992683	C347_22	+	622467	633529
C351_23	+	43993018	43994585	C347_23	+	634570	636136
C351_24	+	43999464	44028668	C347_24	+	637122	670230
C351_25	+	44018987	44020770	C347_25	+	660539	662322
C351_26	+	44021018	44025331	C347_26	+	662570	665449
C351_27	+	44037599	44042481	C347_27	+	679133	684000
C351_28	+	44049789	44067066	C347_28	+	691318	708436
C351_29	+	44069144	44070661	C347_29	+	710667	712184
C351_30	+	44075258	44079625	C347_30	+	716785	720895
C351_31	+	44079989	44084962	C347_31	+	721462	726434
C351_32	+	44086897	44092323	C347_32	+	728342	731933
C351_33	+	44096711	44102109	C347_33	+	750378	751004
C351_34	+	44103118	44124097	C347_34	+	752222	773026
C351_35	+	44137078	44163189	C347_35	+	786021	802975
C351_36	+	44157914	44159392	C347_36	+	806782	808237
C351_37	+	44164314	44168516	C347_37	+	813166	817418
C351_38	+	44169156	44174788	C347_38	+	818038	823671
C351_39	+	44176801	44181562	C347_39	+	825223	830514
C351_40	+	44184316	44185107	C347_40	+	833077	833868
C351_41	+	44185855	44194879	C347_41	+	834626	843660
C351_42	+	44199202	44203974	C347_42	+	847979	852937
C351_43	+	44204420	44213499	C347_43	+	853531	862388
C351_44	+	44216027	44223829	C347_44	+	864987	873321
C351_45	+	44229276	44231916	C347_45	+	878568	881322
C351_46	+	44245659	44246987	C347_46	+	895085	896413
C351_47	+	44258445	44264468	C347_47	+	907996	914037
C351_48	+	44266405	44270310	C347_48	+	915666	919571
C351_49	+	44279548	44293160	C347_49	+	932685	936452
C351_50	+	44297441	44300355	C347_50	+	951073	953915
C351_51	+	44304015	44315670	C347_51	+	962529	968436
C351_52	+	44324324	44329603	C347_52	+	985228	988180
C351_53	+	44330516	44338462	C347_53	+	989219	996988
C351_54	+	44344184	44345443	C347_54	+	1002867	1004126
C351_55	+	44347068	44355912	C347_55	+	1005757	1014619
C351_56	+	44356473	44371655	C347_56	+	1027257	1029090
C351_57	+	44376097	44379096	C347_57	+	1035254	1038203
C351_58	+	44387770	44391721	C347_58	+	1046835	1051287
C351_59	+	44400541	44408064	C347_59	+	1070063	1075034
C351_60	+	44409831	44417704	C347_60	+	1076589	1084449
C351_61	+	44417822	44422424	C347_61	+	1084580	1089187
C351_62	+	44423077	44426951	C347_62	+	1089942	1093695
C351_63	+	44433103	44436424	C347_63	+	1099674	1103173
C351_64	+	44455793	44464520	C347_64	+	1122884	1131955
C351_65	+	44460707	44461093	C347_65	+	1127559	1128861
C351_66	+	44465386	44471895	C347_66	+	1132533	1139009
C351_67	+	44473523	44480433	C347_67	+	1140316	1147477
C351_68	+	44483469	44487315	C347_68	+	1150222	1154026
C351_69	+	44487916	44490814	C347_69	+	1154630	1157532
C347_1	+	408121	410946	ZY63_1	+	54472565	54475646
C347_2	+	415797	419744	ZY63_2	+	54876333	54878734
C347_3	+	428611	437144	ZY63_3	+	54863483	54870851
C347_4	+	438035	442819	ZY63_4	+	54858627	54862462
C347_5	+	443669	450434	ZY63_5	+	54851597	54858022
C347_6	+	453225	455990	ZY63_6	+	54847864	54848460
C347_7	+	471619	478901	ZY63_7	+	54834558	54841214
C347_8	+	480010	492702	ZY63_8	+	54824148	54833597
C347_9	+	495900	505338	ZY63_9	+	54812435	54821271
C347_10	+	508125	516510	ZY63_10	+	54801114	54809813
C347_11	+	516883	519583	ZY63_11	+	54797983	54800682
C347_12	+	520199	524225	ZY63_12	+	54794848	54797175
C347_13	+	524602	527954	ZY63_13	+	54789327	54792734
C347_14	+	554743	558119	ZY63_14	+	54751735	54754677
C347_15	+	558215	563789	ZY63_15	+	54748115	54751145
C347_16	+	569170	574939	ZY63_16	+	54736925	54742257
C347_17	+	580687	585378	ZY63_17	+	54724165	54728657
C347_18	+	601781	602206	ZY63_18	+	54718968	54719458
C347_19	+	608233	611292	ZY63_19	+	54713046	54716119
C347_20	+	617078	620076	ZY63_20	+	54703098	54704022
C347_21	+	622467	633529	ZY63_21	+	54692508	54702828
C347_22	+	634570	636136	ZY63_22	+	54689798	54691409
C347_23	+	637122	670230	ZY63_23	+	54664708	54685356
C347_24	+	679133	684000	ZY63_24	+	54657491	54662137
C347_25	+	691318	708436	ZY63_25	+	54643607	54656120
C347_26	+	710667	712184	ZY63_26	+	54639592	54643012
C347_27	+	716785	720895	ZY63_27	+	54635194	54636798
C347_28	+	721462	726434	ZY63_28	+	54627368	54632878
C347_29	+	728342	731933	ZY63_29	+	54621867	54624969
C347_30	+	750378	751004	ZY63_30	+	54613828	54614437
C347_31	+	752222	773026	ZY63_31	+	54581937	54589491
C347_32	+	786021	802975	ZY63_32	+	54550376	54566527
C347_33	+	806782	808237	ZY63_33	+	54543704	54545493
C347_34	+	808587	812097	ZY63_34	+	54540163	54543514
C347_35	+	818038	823671	ZY63_35	+	54533859	54538285
C347_36	+	853531	862388	ZY63_36	+	54521139	54523443
C347_37	+	864987	873321	ZY63_37	+	54502997	54510808
C347_38	+	878568	881322	ZY63_38	+	54498513	54501282
C347_39	+	895085	896413	ZY63_39	+	54484093	54485643
C347_40	+	932685	936452	ZY63_40	+	54898499	54905297
C347_41	+	951073	953915	ZY63_41	+	54919141	54922166
C347_42	+	957743	961090	ZY63_42	+	54925439	54928203
C347_43	+	962529	968436	ZY63_43	+	54929945	54933207
C347_44	+	985228	988180	ZY63_44	+	54941769	54947489
C347_45	+	1002867	1004126	ZY63_45	+	54962273	54963613
C347_46	+	1005757	1014619	ZY63_46	+	54964985	54971240
C347_47	+	1035254	1038203	ZY63_47	+	54986934	54995356
C347_48	+	1070063	1075034	ZY63_48	+	55001679	55006306
C347_49	+	1076589	1084449	ZY63_49	+	55007690	55016157
C347_50	+	1084580	1089187	ZY63_50	+	55017173	55022557
C347_51	+	1089942	1093695	ZY63_51	+	55023193	55026976
C347_52	+	1099674	1103173	ZY63_52	+	55030260	55033312
C347_53	+	1116470	1117858	ZY63_53	+	55041200	55042656
C347_54	+	1122884	1131955	ZY63_54	+	55048576	55056701
C347_55	+	1132533	1139009	ZY63_55	+	55057163	55058397
C347_56	+	1140316	1147477	ZY63_56	+	55064831	55069418
C347_57	+	1150222	1154026	ZY63_57	+	55073012	55076540
C347_58	+	1154630	1157532	ZY63_58	+	55077738	55080626
ZY63_1	+	54472565	54475646	ZY58_1	+	47748091	47751259
ZY63_2	+	54484093	54485643	ZY58_2	+	47758753	47760321
ZY63_3	+	54498513	54501282	ZY58_3	+	47775712	47778395
ZY63_4	+	54502997	54510808	ZY58_4	+	47783911	47788232
ZY63_5	+	54515967	54520454	ZY58_5	+	47791210	47796059
ZY63_6	+	54521139	54523443	ZY58_6	+	47796875	47799067
ZY63_7	+	54533859	54538285	ZY58_7	+	47804052	47808692
ZY63_8	+	54540163	54543514	ZY58_8	+	47810643	47813780
ZY63_9	+	54543704	54545493	ZY58_9	+	47814137	47815839
ZY63_10	+	54550376	54566527	ZY58_10	+	47823877	47839933
ZY63_11	+	54567470	54578886	ZY58_11	+	47840869	47847184
ZY63_12	+	54578886	54579352	ZY58_12	+	47847184	47847991
ZY63_13	+	54581937	54589491	ZY58_13	+	47850419	47857993
ZY63_14	+	54605607	54612894	ZY58_14	+	47876895	47884857
ZY63_15	+	54613828	54614437	ZY58_15	+	47885499	47886121
ZY63_16	+	54621867	54624969	ZY58_16	+	47890932	47895581
ZY63_17	+	54627368	54632878	ZY58_17	+	47897524	47903020
ZY63_18	+	54635194	54636798	ZY58_18	+	47904945	47907035
ZY63_19	+	54639592	54643012	ZY58_19	+	47908751	47912251
ZY63_20	+	54643607	54656120	ZY58_20	+	47912809	47925460
ZY63_21	+	54657491	54662137	ZY58_21	+	47927124	47931710
ZY63_22	+	54664708	54685356	ZY58_22	+	47934139	47955392
ZY63_23	+	54686278	54688715	ZY58_23	+	47955650	47958538
ZY63_24	+	54689798	54691409	ZY58_24	+	47958568	47960294
ZY63_25	+	54692508	54702828	ZY58_25	+	47961387	47971707
ZY63_26	+	54703098	54704022	ZY58_26	+	47971869	47972949
ZY63_27	+	54707802	54708560	ZY58_27	+	47976477	47977391
ZY63_28	+	54713046	54716119	ZY58_28	+	47980205	47983877
ZY63_29	+	54718968	54719458	ZY58_29	+	47985248	47986391
ZY63_30	+	54720478	54723806	ZY58_30	+	47987396	47990770
ZY63_31	+	54724165	54728657	ZY58_31	+	47991197	47995497
ZY63_32	+	54736925	54742257	ZY58_32	+	47999413	48006246
ZY63_33	+	54748115	54751145	ZY58_33	+	48010316	48015544
ZY63_34	+	54751735	54754677	ZY58_34	+	48015665	48018851
ZY63_35	+	54757932	54766357	ZY58_35	+	48025024	48033417
ZY63_36	+	54780867	54783956	ZY58_36	+	48036024	48039020
ZY63_37	+	54789327	54792734	ZY58_37	+	48042868	48045836
ZY63_38	+	54794848	54797175	ZY58_38	+	48046803	48050567
ZY63_39	+	54797983	54800682	ZY58_39	+	48051133	48053815
ZY63_40	+	54801114	54809813	ZY58_40	+	48054245	48063039
ZY63_41	+	54811083	54811496	ZY58_41	+	48064325	48064738
ZY63_42	+	54812435	54821271	ZY58_42	+	48065504	48075126
ZY63_43	+	54824148	54833597	ZY58_43	+	48076728	48087040
ZY63_44	+	54847864	54848460	ZY58_44	+	48101350	48102684
ZY63_45	+	54851597	54858022	ZY58_45	+	48105128	48111533
ZY63_46	+	54858627	54862462	ZY58_46	+	48112137	48116013
ZY63_47	+	54863483	54870851	ZY58_47	+	48116965	48124368
ZY63_48	+	54876333	54878734	ZY58_48	+	48130586	48133313
ZY63_49	+	54898499	54905297	ZY58_49	+	48141270	48148400
ZY63_50	+	54919141	54922166	ZY58_50	+	48161390	48164445
ZY63_51	+	54925439	54928203	ZY58_51	+	48167707	48170329
ZY63_52	+	54929945	54933207	ZY58_52	+	48171462	48174788
ZY63_53	+	54941769	54947489	ZY58_53	+	48182988	48185741
ZY63_54	+	54948396	54956512	ZY58_54	+	48186743	48194765
ZY63_55	+	54962273	54963613	ZY58_55	+	48201015	48202320
ZY63_56	+	54964985	54971240	ZY58_56	+	48203742	48210030
ZY63_57	+	54971671	54973606	ZY58_57	+	48210271	48212412
ZY63_58	+	54975249	54977128	ZY58_58	+	48213934	48215778
ZY63_59	+	54982038	54983753	ZY58_59	+	48221136	48222982
ZY63_60	+	54986934	54995356	ZY58_60	+	48223644	48232298
ZY63_61	+	55001679	55006306	ZY58_61	+	48238146	48242823
ZY63_62	+	55007690	55016157	ZY58_62	+	48243979	48252934
ZY63_63	+	55017173	55022557	ZY58_63	+	48253589	48259013
ZY63_64	+	55023193	55026976	ZY58_64	+	48259735	48263593
ZY63_65	+	55030260	55033312	ZY58_65	+	48266655	48269644
ZY63_66	+	55041200	55042656	ZY58_66	+	48278076	48279512
ZY63_67	+	55048576	55056701	ZY58_67	+	48285521	48293566
ZY63_68	+	55057163	55058397	ZY58_68	+	48294179	48295630
ZY63_69	+	55058838	55063311	ZY58_69	+	48296456	48300957
ZY63_70	+	55064831	55069418	ZY58_70	+	48302631	48306989
ZY63_71	+	55073012	55076540	ZY58_71	+	48310104	48313498
ZY63_72	+	55077738	55080626	ZY58_72	+	48314696	48317744
ZY58_1	+	47748091	47751259	Heinz_1	+	52987391	52990368
ZY58_2	+	47758753	47760321	Heinz_2	+	52997591	52998922
ZY58_3	+	47761500	47762829	Heinz_3	+	53000276	53001607
ZY58_4	+	47775712	47778395	Heinz_4	+	53013075	53015865
ZY58_5	+	47783911	47788232	Heinz_5	+	53022031	53025358
ZY58_6	+	47791210	47796059	Heinz_6	+	53029131	53033220
ZY58_7	+	47796875	47799067	Heinz_7	+	53033913	53036052
ZY58_8	+	47804052	47808692	Heinz_8	+	53040028	53045674
ZY58_9	+	47810643	47813780	Heinz_9	+	53047536	53050781
ZY58_10	+	47814137	47815839	Heinz_10	+	53051296	53052956
ZY58_11	+	47823877	47839933	Heinz_11	+	53057212	53073290
ZY58_12	+	47840869	47847184	Heinz_12	+	53074078	53081050
ZY58_13	+	47850419	47857993	Heinz_13	+	53083564	53090729
ZY58_14	+	47876895	47884857	Heinz_14	+	53106161	53115834
ZY58_15	+	47885499	47886121	Heinz_15	+	53116759	53117372
ZY58_16	+	47890932	47895581	Heinz_16	+	53123512	53128213
ZY58_17	+	47904945	47907035	Heinz_17	+	53137732	53139339
ZY58_18	+	47908751	47912251	Heinz_18	+	53141093	53142595
ZY58_19	+	47912809	47925460	Heinz_19	+	53145186	53157900
ZY58_20	+	47927124	47931710	Heinz_20	+	53159652	53164191
ZY58_21	+	47934139	47955392	Heinz_21	+	53166496	53187797
ZY58_22	+	47955650	47958538	Heinz_22	+	53188156	53190908
ZY58_23	+	47958568	47960294	Heinz_23	+	53191158	53192719
ZY58_24	+	47961387	47971707	Heinz_24	+	53193825	53204095
ZY58_25	+	47971869	47972949	Heinz_25	+	53204623	53205228
ZY58_26	+	47976477	47977391	Heinz_26	+	53208738	53209334
ZY58_27	+	47980205	47983877	Heinz_27	+	53212622	53215696
ZY58_28	+	47985248	47986391	Heinz_28	+	53218401	53218907
ZY58_29	+	47987396	47990770	Heinz_29	+	53220194	53223754
ZY58_30	+	47991197	47995497	Heinz_30	+	53223971	53228444
ZY58_31	+	47999413	48006246	Heinz_31	+	53232733	53239091
ZY58_32	+	48010316	48015544	Heinz_32	+	53243058	53248383
ZY58_33	+	48015665	48018851	Heinz_33	+	53248609	53251884
ZY58_34	+	48025024	48033417	Heinz_34	+	53255854	53263985
ZY58_35	+	48036024	48039020	Heinz_35	+	53266779	53267849
ZY58_36	+	48042868	48045836	Heinz_36	+	53273547	53276411
ZY58_37	+	48046803	48050567	Heinz_37	+	53277460	53281029
ZY58_38	+	48051133	48053815	Heinz_38	+	53281799	53284500
ZY58_39	+	48054245	48063039	Heinz_39	+	53284959	53293554
ZY58_40	+	48064325	48064738	Heinz_40	+	53294884	53295297
ZY58_41	+	48065504	48075126	Heinz_41	+	53296076	53305177
ZY58_42	+	48076728	48087040	Heinz_42	+	53307262	53317184
ZY58_43	+	48101350	48102684	Heinz_43	+	53331611	53332357
ZY58_44	+	48105128	48111533	Heinz_44	+	53333973	53340201
ZY58_45	+	48112137	48116013	Heinz_45	+	53340505	53344668
ZY58_46	+	48116965	48124368	Heinz_46	+	53345567	53353444
ZY58_47	+	48130586	48133313	Heinz_47	+	53358459	53360897
ZY58_48	+	48141270	48148400	Heinz_48	+	53368875	53376176
ZY58_49	+	48161390	48164445	Heinz_49	+	53387396	53390114
ZY58_50	+	48167707	48170329	Heinz_50	+	53393093	53396059
ZY58_51	+	48171462	48174788	Heinz_51	+	53397293	53398960
ZY58_52	+	48182988	48185741	Heinz_52	+	53405038	53411135
ZY58_53	+	48186743	48194765	Heinz_53	+	53412226	53420300
ZY58_54	+	48201015	48202320	Heinz_54	+	53425805	53427110
ZY58_55	+	48203742	48210030	Heinz_55	+	53428481	53434799
ZY58_56	+	48210271	48212412	Heinz_56	+	53435053	53437118
ZY58_57	+	48213934	48215778	Heinz_57	+	53438768	53440801
ZY58_58	+	48221136	48222982	Heinz_58	+	53445977	53447663
ZY58_59	+	48223644	48232298	Heinz_59	+	53448452	53451005
ZY58_60	+	48238146	48242823	Heinz_60	+	53464642	53466846
ZY58_61	+	48243979	48252934	Heinz_61	+	53468320	53477087
ZY58_62	+	48259735	48263593	Heinz_62	+	53484193	53487839
ZY58_63	+	48266655	48269644	Heinz_63	+	53490935	53493989
ZY58_64	+	48278076	48279512	Heinz_64	+	53501518	53502960
ZY58_65	+	48285521	48293566	Heinz_65	+	53509026	53517100
ZY58_66	+	48294179	48295630	Heinz_66	+	53517596	53518831
ZY58_67	+	48296456	48300957	Heinz_67	+	53521703	53524197
ZY58_68	+	48302631	48306989	Heinz_68	+	53526113	53530185
ZY58_69	+	48310104	48313498	Heinz_69	+	53533858	53536945
ZY58_70	+	48314696	48317744	Heinz_70	+	53538179	53541063
