# Supplementary material for: Genome evolution and diversity of wild and cultivated potatoes
Source: Nature. 2022 Jun 8;606(7914):535–41. doi: 10.1038/s41586-022-04822-x (PMC9200641; doi:10.1038/s41586-022-04822-x)
Supplement: Supplementary file 7 — Source Data Fig. 3 [file 41586_2022_4822_MOESM7_ESM.xlsx]

## Sheet: Fig. 3a
Fig. 3a. Venn diagram describes the identification of 229 candidate genes involved in regulating stolon or tuber development.
Potato core genes	Potato-specific CNS associated genes	Stolon/tuber predominant genes
Soltu.DM.09G011800.1	Soltu.DM.01G000040.1	Soltu.DM.01G000240.1
Soltu.DM.09G017840.1	Soltu.DM.01G000050.1	Soltu.DM.01G000860.1
Soltu.DM.10G014780.1	Soltu.DM.01G000060.5	Soltu.DM.01G001980.1
Soltu.DM.11G018790.1	Soltu.DM.01G000070.1	Soltu.DM.01G002670.1
Soltu.DM.11G018800.1	Soltu.DM.01G000090.1	Soltu.DM.01G002750.1
Soltu.DM.11G018810.1	Soltu.DM.01G000100.1	Soltu.DM.01G002760.1
Soltu.DM.11G018820.2	Soltu.DM.01G000110.1	Soltu.DM.01G002770.1
Soltu.DM.11G020030.2	Soltu.DM.01G000120.1	Soltu.DM.01G002800.1
Soltu.DM.11G023340.1	Soltu.DM.01G000130.1	Soltu.DM.01G002810.1
Soltu.DM.11G023350.1	Soltu.DM.01G000140.1	Soltu.DM.01G002820.1
Soltu.DM.11G023380.1	Soltu.DM.01G000160.1	Soltu.DM.01G002910.1
Soltu.DM.11G023440.1	Soltu.DM.01G000170.2	Soltu.DM.01G004730.1
Soltu.DM.11G023470.1	Soltu.DM.01G000220.1	Soltu.DM.01G004740.1
Soltu.DM.11G023590.1	Soltu.DM.01G000230.1	Soltu.DM.01G004780.1
Soltu.DM.11G023610.1	Soltu.DM.01G000260.1	Soltu.DM.01G004820.1
Soltu.DM.11G024040.1	Soltu.DM.01G000280.1	Soltu.DM.01G004830.1
Soltu.DM.11G024050.1	Soltu.DM.01G000290.1	Soltu.DM.01G005070.1
Soltu.DM.11G024060.1	Soltu.DM.01G000300.1	Soltu.DM.01G005080.1
Soltu.DM.11G024080.1	Soltu.DM.01G000350.1	Soltu.DM.01G006200.1
Soltu.DM.11G024090.1	Soltu.DM.01G000360.1	Soltu.DM.01G006670.1
Soltu.DM.11G024100.1	Soltu.DM.01G000380.1	Soltu.DM.01G007270.1
Soltu.DM.11G024140.1	Soltu.DM.01G000490.1	Soltu.DM.01G008360.1
Soltu.DM.11G024170.1	Soltu.DM.01G000500.1	Soltu.DM.01G009210.1
Soltu.DM.11G024180.1	Soltu.DM.01G000510.1	Soltu.DM.01G011140.1
Soltu.DM.11G024200.1	Soltu.DM.01G000520.4	Soltu.DM.01G011420.1
Soltu.DM.11G024230.1	Soltu.DM.01G000690.1	Soltu.DM.01G020300.1
Soltu.DM.11G024920.1	Soltu.DM.01G000700.1	Soltu.DM.01G021450.1
Soltu.DM.11G024980.1	Soltu.DM.01G000760.2	Soltu.DM.01G023430.1
Soltu.DM.11G024990.1	Soltu.DM.01G000770.1	Soltu.DM.01G024570.1
Soltu.DM.11G025470.1	Soltu.DM.01G000800.4	Soltu.DM.01G024580.1
Soltu.DM.11G025480.1	Soltu.DM.01G000880.1	Soltu.DM.01G025170.1
Soltu.DM.11G025530.1	Soltu.DM.01G000900.1	Soltu.DM.01G027090.1
Soltu.DM.11G025630.1	Soltu.DM.01G000910.1	Soltu.DM.01G027980.1
Soltu.DM.11G025670.1	Soltu.DM.01G000930.1	Soltu.DM.01G028280.1
Soltu.DM.11G025700.1	Soltu.DM.01G000940.1	Soltu.DM.01G028300.1
Soltu.DM.11G025740.1	Soltu.DM.01G000960.1	Soltu.DM.01G028390.1
Soltu.DM.06G004980.2	Soltu.DM.01G000950.1	Soltu.DM.01G028410.1
Soltu.DM.08G003430.1	Soltu.DM.01G000970.1	Soltu.DM.01G028460.1
Soltu.DM.11G001810.1	Soltu.DM.01G000980.1	Soltu.DM.01G028870.1
Soltu.DM.11G001840.3	Soltu.DM.01G000990.1	Soltu.DM.01G029780.1
Soltu.DM.11G001880.1	Soltu.DM.01G001090.1	Soltu.DM.01G030720.1
Soltu.DM.11G002030.1	Soltu.DM.01G001100.5	Soltu.DM.01G034240.1
Soltu.DM.11G002150.1	Soltu.DM.01G001120.1	Soltu.DM.01G034250.1
Soltu.DM.11G002180.2	Soltu.DM.01G001190.1	Soltu.DM.01G036460.1
Soltu.DM.11G002210.2	Soltu.DM.01G001220.1	Soltu.DM.01G037840.2
Soltu.DM.11G002240.3	Soltu.DM.01G001320.1	Soltu.DM.01G038230.1
Soltu.DM.11G019760.4	Soltu.DM.01G001330.1	Soltu.DM.01G038250.1
Soltu.DM.06G006760.1	Soltu.DM.01G001340.3	Soltu.DM.01G039100.1
Soltu.DM.01G019650.1	Soltu.DM.01G001350.1	Soltu.DM.01G039230.1
Soltu.DM.01G019700.2	Soltu.DM.01G001360.6	Soltu.DM.01G039390.1
Soltu.DM.01G019710.1	Soltu.DM.01G001370.1	Soltu.DM.01G040930.1
Soltu.DM.01G021170.1	Soltu.DM.01G001380.1	Soltu.DM.01G040990.1
Soltu.DM.01G029740.1	Soltu.DM.01G001440.1	Soltu.DM.01G040940.1
Soltu.DM.02G012130.1	Soltu.DM.01G001460.1	Soltu.DM.01G040950.1
Soltu.DM.02G018660.1	Soltu.DM.01G001470.1	Soltu.DM.01G040960.1
Soltu.DM.04G023730.1	Soltu.DM.01G001490.1	Soltu.DM.01G040970.1
Soltu.DM.04G037340.1	Soltu.DM.01G001500.1	Soltu.DM.01G041000.1
Soltu.DM.06G013750.1	Soltu.DM.01G001520.2	Soltu.DM.01G041020.1
Soltu.DM.07G006130.1	Soltu.DM.01G001530.1	Soltu.DM.01G040800.1
Soltu.DM.08G023160.1	Soltu.DM.01G001540.1	Soltu.DM.01G040810.1
Soltu.DM.10G003230.1	Soltu.DM.01G001560.3	Soltu.DM.01G041710.1
Soltu.DM.10G020860.1	Soltu.DM.01G001570.1	Soltu.DM.01G041810.1
Soltu.DM.10G020890.1	Soltu.DM.01G001580.1	Soltu.DM.01G041820.1
Soltu.DM.10G027400.1	Soltu.DM.01G001590.1	Soltu.DM.01G041850.1
Soltu.DM.11G015740.1	Soltu.DM.01G001620.1	Soltu.DM.01G041890.1
Soltu.DM.12G009530.1	Soltu.DM.01G001630.1	Soltu.DM.01G042510.1
Soltu.DM.12G014610.1	Soltu.DM.01G001640.1	Soltu.DM.01G044300.1
Soltu.DM.12G020050.1	Soltu.DM.01G001650.1	Soltu.DM.01G044420.1
Soltu.DM.12G024590.1	Soltu.DM.01G001660.2	Soltu.DM.01G044520.1
Soltu.DM.04G006180.1	Soltu.DM.01G001670.1	Soltu.DM.01G045700.1
Soltu.DM.04G008310.1	Soltu.DM.01G001730.1	Soltu.DM.01G045800.1
Soltu.DM.04G008350.1	Soltu.DM.01G001740.1	Soltu.DM.01G046090.1
Soltu.DM.04G008380.1	Soltu.DM.01G001750.1	Soltu.DM.01G047100.1
Soltu.DM.04G008390.1	Soltu.DM.01G001760.1	Soltu.DM.01G047760.1
Soltu.DM.04G008450.1	Soltu.DM.01G001770.2	Soltu.DM.01G047870.1
Soltu.DM.04G008460.1	Soltu.DM.01G001790.1	Soltu.DM.01G047890.1
Soltu.DM.04G008490.1	Soltu.DM.01G001800.2	Soltu.DM.01G047900.1
Soltu.DM.04G008510.1	Soltu.DM.01G001810.1	Soltu.DM.01G047920.1
Soltu.DM.04G009030.1	Soltu.DM.01G001830.1	Soltu.DM.01G048750.1
Soltu.DM.04G009050.1	Soltu.DM.01G001840.1	Soltu.DM.01G049230.1
Soltu.DM.04G009070.1	Soltu.DM.01G001850.1	Soltu.DM.01G049270.1
Soltu.DM.04G009370.1	Soltu.DM.01G001890.2	Soltu.DM.01G049510.1
Soltu.DM.04G009390.1	Soltu.DM.01G001900.2	Soltu.DM.01G049960.1
Soltu.DM.04G009410.1	Soltu.DM.01G001910.1	Soltu.DM.01G051010.1
Soltu.DM.04G009450.1	Soltu.DM.01G001920.1	Soltu.DM.01G051560.1
Soltu.DM.04G009460.1	Soltu.DM.01G001930.1	Soltu.DM.01G051570.1
Soltu.DM.04G009490.1	Soltu.DM.01G001990.3	Soltu.DM.01G051590.2
Soltu.DM.04G009500.1	Soltu.DM.01G002000.1	Soltu.DM.01G051870.1
Soltu.DM.04G009510.1	Soltu.DM.01G002010.1	Soltu.DM.02G001170.1
Soltu.DM.04G009520.1	Soltu.DM.01G002050.1	Soltu.DM.02G001220.2
Soltu.DM.04G009530.1	Soltu.DM.01G002060.1	Soltu.DM.02G001690.1
Soltu.DM.04G009560.1	Soltu.DM.01G002280.1	Soltu.DM.02G004200.1
Soltu.DM.04G009570.1	Soltu.DM.01G002290.5	Soltu.DM.02G004650.1
Soltu.DM.04G009630.1	Soltu.DM.01G002300.1	Soltu.DM.02G004770.1
Soltu.DM.04G009640.1	Soltu.DM.01G002310.1	Soltu.DM.02G004800.2
Soltu.DM.04G009710.1	Soltu.DM.01G002350.1	Soltu.DM.02G006070.1
Soltu.DM.04G009730.1	Soltu.DM.01G002370.1	Soltu.DM.02G006310.1
Soltu.DM.04G009760.1	Soltu.DM.01G002390.3	Soltu.DM.02G006350.1
Soltu.DM.04G009770.1	Soltu.DM.01G002380.1	Soltu.DM.02G007590.1
Soltu.DM.04G009780.1	Soltu.DM.01G002400.2	Soltu.DM.02G008230.1
Soltu.DM.04G009880.1	Soltu.DM.01G002410.1	Soltu.DM.02G010090.1
Soltu.DM.04G009900.1	Soltu.DM.01G002450.1	Soltu.DM.02G010100.1
Soltu.DM.04G009920.1	Soltu.DM.01G002460.1	Soltu.DM.02G010110.1
Soltu.DM.04G009930.1	Soltu.DM.01G002470.1	Soltu.DM.02G010230.2
Soltu.DM.04G009940.1	Soltu.DM.01G002500.1	Soltu.DM.02G010240.1
Soltu.DM.04G009960.1	Soltu.DM.01G002510.1	Soltu.DM.02G010430.1
Soltu.DM.04G016310.1	Soltu.DM.01G002520.2	Soltu.DM.02G011530.1
Soltu.DM.07G002090.1	Soltu.DM.01G002530.1	Soltu.DM.02G011540.1
Soltu.DM.07G005910.1	Soltu.DM.01G002560.3	Soltu.DM.02G013980.1
Soltu.DM.07G005950.1	Soltu.DM.01G002580.1	Soltu.DM.02G014150.1
Soltu.DM.04G002600.1	Soltu.DM.01G002590.1	Soltu.DM.02G014950.1
Soltu.DM.12G012360.1	Soltu.DM.01G002600.1	Soltu.DM.02G015230.1
Soltu.DM.02G002940.1	Soltu.DM.01G002610.1	Soltu.DM.02G016340.1
Soltu.DM.04G004920.1	Soltu.DM.01G002650.1	Soltu.DM.02G019020.1
Soltu.DM.04G004930.1	Soltu.DM.01G002670.1	Soltu.DM.02G019030.1
Soltu.DM.04G005310.1	Soltu.DM.01G002680.1	Soltu.DM.02G019240.1
Soltu.DM.04G005320.1	Soltu.DM.01G002690.1	Soltu.DM.02G019580.1
Soltu.DM.04G005330.1	Soltu.DM.01G002710.2	Soltu.DM.02G019610.1
Soltu.DM.04G005340.1	Soltu.DM.01G002740.1	Soltu.DM.02G019620.1
Soltu.DM.04G005350.1	Soltu.DM.01G002750.1	Soltu.DM.02G019820.1
Soltu.DM.04G005370.1	Soltu.DM.01G002840.2	Soltu.DM.02G020370.1
Soltu.DM.04G005380.1	Soltu.DM.01G002850.1	Soltu.DM.02G020390.1
Soltu.DM.04G005400.1	Soltu.DM.01G002900.1	Soltu.DM.02G020430.2
Soltu.DM.04G005410.1	Soltu.DM.01G002910.1	Soltu.DM.02G021860.1
Soltu.DM.04G005420.1	Soltu.DM.01G002920.2	Soltu.DM.02G021880.1
Soltu.DM.04G005430.1	Soltu.DM.01G002930.1	Soltu.DM.02G022960.1
Soltu.DM.04G005460.1	Soltu.DM.01G002940.2	Soltu.DM.02G024890.1
Soltu.DM.04G005470.1	Soltu.DM.01G002950.1	Soltu.DM.02G025370.1
Soltu.DM.04G005490.1	Soltu.DM.01G003010.1	Soltu.DM.02G025700.1
Soltu.DM.04G005520.1	Soltu.DM.01G003030.1	Soltu.DM.02G026160.1
Soltu.DM.04G005560.1	Soltu.DM.01G003040.1	Soltu.DM.02G026170.1
Soltu.DM.04G005570.1	Soltu.DM.01G003050.1	Soltu.DM.02G026480.1
Soltu.DM.04G005580.1	Soltu.DM.01G003070.1	Soltu.DM.02G026570.1
Soltu.DM.04G005590.1	Soltu.DM.01G003080.1	Soltu.DM.02G027070.1
Soltu.DM.04G005710.1	Soltu.DM.01G003090.1	Soltu.DM.02G027270.1
Soltu.DM.04G005730.1	Soltu.DM.01G003100.1	Soltu.DM.02G027280.1
Soltu.DM.04G005740.1	Soltu.DM.01G003130.1	Soltu.DM.02G027740.1
Soltu.DM.04G005760.1	Soltu.DM.01G003140.1	Soltu.DM.02G027850.1
Soltu.DM.04G005770.1	Soltu.DM.01G003150.1	Soltu.DM.02G028150.1
Soltu.DM.04G005780.1	Soltu.DM.01G003180.1	Soltu.DM.02G027950.4
Soltu.DM.04G006260.1	Soltu.DM.01G003190.1	Soltu.DM.02G028250.1
Soltu.DM.04G006280.1	Soltu.DM.01G003200.1	Soltu.DM.02G028740.1
Soltu.DM.04G006310.1	Soltu.DM.01G003220.1	Soltu.DM.02G028930.1
Soltu.DM.04G006370.1	Soltu.DM.01G003240.1	Soltu.DM.02G029230.1
Soltu.DM.04G006380.1	Soltu.DM.01G003250.1	Soltu.DM.02G029430.1
Soltu.DM.04G006450.1	Soltu.DM.01G003260.1	Soltu.DM.02G029720.2
Soltu.DM.04G006460.2	Soltu.DM.01G003270.1	Soltu.DM.02G029900.1
Soltu.DM.04G006490.1	Soltu.DM.01G003280.2	Soltu.DM.02G029910.1
Soltu.DM.04G013130.1	Soltu.DM.01G003290.1	Soltu.DM.02G030070.2
Soltu.DM.04G013200.1	Soltu.DM.01G003300.1	Soltu.DM.02G030150.1
Soltu.DM.04G013270.1	Soltu.DM.01G003320.1	Soltu.DM.02G031050.1
Soltu.DM.04G000140.1	Soltu.DM.01G003330.1	Soltu.DM.02G031090.1
Soltu.DM.06G016320.1	Soltu.DM.01G003530.1	Soltu.DM.02G032380.1
Soltu.DM.06G016350.1	Soltu.DM.01G003540.1	Soltu.DM.02G032940.1
Soltu.DM.06G016360.1	Soltu.DM.01G003570.1	Soltu.DM.02G034080.1
Soltu.DM.06G016370.1	Soltu.DM.01G003580.4	Soltu.DM.02G034250.1
Soltu.DM.06G016380.1	Soltu.DM.01G003590.1	Soltu.DM.02G034320.1
Soltu.DM.06G016390.1	Soltu.DM.01G003620.1	Soltu.DM.03G001180.1
Soltu.DM.06G016420.1	Soltu.DM.01G003630.1	Soltu.DM.03G002340.1
Soltu.DM.06G016430.1	Soltu.DM.01G003640.2	Soltu.DM.03G003030.1
Soltu.DM.06G016450.1	Soltu.DM.01G003650.1	Soltu.DM.03G003080.1
Soltu.DM.06G016460.1	Soltu.DM.01G003660.2	Soltu.DM.03G003090.2
Soltu.DM.06G016470.1	Soltu.DM.01G003670.1	Soltu.DM.03G004870.1
Soltu.DM.06G016480.1	Soltu.DM.01G003710.1	Soltu.DM.03G004900.1
Soltu.DM.06G016500.1	Soltu.DM.01G003730.1	Soltu.DM.03G004920.2
Soltu.DM.06G016510.1	Soltu.DM.01G003780.2	Soltu.DM.03G005690.2
Soltu.DM.06G016520.1	Soltu.DM.01G003800.2	Soltu.DM.03G011680.1
Soltu.DM.06G016540.1	Soltu.DM.01G003820.1	Soltu.DM.03G011440.1
Soltu.DM.06G016560.1	Soltu.DM.01G003870.1	Soltu.DM.03G011450.1
Soltu.DM.06G016570.1	Soltu.DM.01G003880.1	Soltu.DM.03G011460.1
Soltu.DM.06G016680.1	Soltu.DM.01G003890.1	Soltu.DM.03G011480.1
Soltu.DM.06G016770.1	Soltu.DM.01G003900.1	Soltu.DM.03G011490.1
Soltu.DM.06G016860.1	Soltu.DM.01G003910.1	Soltu.DM.03G012640.1
Soltu.DM.06G016980.1	Soltu.DM.01G003920.1	Soltu.DM.03G013340.1
Soltu.DM.12G021710.1	Soltu.DM.01G003930.1	Soltu.DM.03G013830.1
Soltu.DM.12G021720.1	Soltu.DM.01G003960.1	Soltu.DM.03G014050.1
Soltu.DM.S001740.1	Soltu.DM.01G003970.1	Soltu.DM.03G015050.1
Soltu.DM.06G000830.1	Soltu.DM.01G004640.1	Soltu.DM.03G015580.1
Soltu.DM.06G000960.1	Soltu.DM.01G005030.1	Soltu.DM.03G015590.1
Soltu.DM.06G001240.2	Soltu.DM.01G005140.1	Soltu.DM.03G016700.1
Soltu.DM.06G001250.1	Soltu.DM.01G005150.1	Soltu.DM.03G016710.1
Soltu.DM.06G001270.1	Soltu.DM.01G005480.1	Soltu.DM.03G016720.1
Soltu.DM.08G013070.1	Soltu.DM.01G005490.2	Soltu.DM.03G016730.1
Soltu.DM.04G002330.1	Soltu.DM.01G005500.1	Soltu.DM.03G016740.1
Soltu.DM.06G001460.1	Soltu.DM.01G005510.1	Soltu.DM.03G016750.1
Soltu.DM.06G001570.1	Soltu.DM.01G005530.1	Soltu.DM.03G016990.1
Soltu.DM.06G001890.1	Soltu.DM.01G005540.1	Soltu.DM.03G018100.1
Soltu.DM.12G000790.1	Soltu.DM.01G005550.1	Soltu.DM.03G019620.1
Soltu.DM.12G000900.1	Soltu.DM.01G005570.3	Soltu.DM.03G019640.1
Soltu.DM.12G000980.1	Soltu.DM.01G005580.3	Soltu.DM.03G019950.1
Soltu.DM.12G009260.1	Soltu.DM.01G005590.1	Soltu.DM.03G020780.1
Soltu.DM.12G023450.1	Soltu.DM.01G005630.1	Soltu.DM.03G021620.1
Soltu.DM.S002600.1	Soltu.DM.01G005650.1	Soltu.DM.03G021810.1
Soltu.DM.01G013710.1	Soltu.DM.01G005660.1	Soltu.DM.03G021820.1
Soltu.DM.02G015550.1	Soltu.DM.01G005670.1	Soltu.DM.03G022660.1
Soltu.DM.02G015560.1	Soltu.DM.01G005760.1	Soltu.DM.03G022940.1
Soltu.DM.02G015570.1	Soltu.DM.01G005800.1	Soltu.DM.03G023670.1
Soltu.DM.02G015580.1	Soltu.DM.01G005830.1	Soltu.DM.03G023640.1
Soltu.DM.03G001190.1	Soltu.DM.01G005840.1	Soltu.DM.03G023700.1
Soltu.DM.03G001210.1	Soltu.DM.01G005850.2	Soltu.DM.03G024100.1
Soltu.DM.03G001260.1	Soltu.DM.01G005860.9	Soltu.DM.03G024660.1
Soltu.DM.03G001270.2	Soltu.DM.01G005870.1	Soltu.DM.03G025980.1
Soltu.DM.03G001360.1	Soltu.DM.01G005880.1	Soltu.DM.03G027000.1
Soltu.DM.03G001370.1	Soltu.DM.01G005890.1	Soltu.DM.03G027500.1
Soltu.DM.03G001390.1	Soltu.DM.01G005900.1	Soltu.DM.03G027860.1
Soltu.DM.03G001430.1	Soltu.DM.01G005910.2	Soltu.DM.03G028120.1
Soltu.DM.03G001460.2	Soltu.DM.01G005930.1	Soltu.DM.03G028670.1
Soltu.DM.03G001580.1	Soltu.DM.01G005940.1	Soltu.DM.03G028990.3
Soltu.DM.03G001590.1	Soltu.DM.01G006440.1	Soltu.DM.03G029000.1
Soltu.DM.03G001710.1	Soltu.DM.01G006480.1	Soltu.DM.03G029040.1
Soltu.DM.05G008630.1	Soltu.DM.01G006510.1	Soltu.DM.03G029180.1
Soltu.DM.07G005420.1	Soltu.DM.01G006780.1	Soltu.DM.03G029230.1
Soltu.DM.08G000350.1	Soltu.DM.01G006820.1	Soltu.DM.03G029730.1
Soltu.DM.06G013670.1	Soltu.DM.01G006830.2	Soltu.DM.03G030190.1
Soltu.DM.07G021190.1	Soltu.DM.01G006840.1	Soltu.DM.03G030960.1
Soltu.DM.07G021330.1	Soltu.DM.01G006850.1	Soltu.DM.03G031870.1
Soltu.DM.07G021340.1	Soltu.DM.01G006870.1	Soltu.DM.03G032090.1
Soltu.DM.07G021350.1	Soltu.DM.01G007050.1	Soltu.DM.03G033800.1
Soltu.DM.07G021360.1	Soltu.DM.01G007070.2	Soltu.DM.03G033630.1
Soltu.DM.07G021370.1	Soltu.DM.01G007080.1	Soltu.DM.03G033670.1
Soltu.DM.07G021380.1	Soltu.DM.01G007100.1	Soltu.DM.03G033680.1
Soltu.DM.07G021390.1	Soltu.DM.01G007170.1	Soltu.DM.03G034080.1
Soltu.DM.07G021400.1	Soltu.DM.01G007180.1	Soltu.DM.03G035150.1
Soltu.DM.07G021410.1	Soltu.DM.01G007190.1	Soltu.DM.03G035920.1
Soltu.DM.07G021440.1	Soltu.DM.01G007250.1	Soltu.DM.03G036090.1
Soltu.DM.07G021450.1	Soltu.DM.01G007260.1	Soltu.DM.03G036130.1
Soltu.DM.07G021470.8	Soltu.DM.01G007270.1	Soltu.DM.03G036180.1
Soltu.DM.07G021480.1	Soltu.DM.01G007280.2	Soltu.DM.03G036400.1
Soltu.DM.07G023610.1	Soltu.DM.01G007490.1	Soltu.DM.03G036690.1
Soltu.DM.07G023620.1	Soltu.DM.01G007500.1	Soltu.DM.03G036980.1
Soltu.DM.07G023640.1	Soltu.DM.01G007520.1	Soltu.DM.03G037120.1
Soltu.DM.07G023650.1	Soltu.DM.01G007530.1	Soltu.DM.03G037130.1
Soltu.DM.07G023660.1	Soltu.DM.01G007570.1	Soltu.DM.03G037470.1
Soltu.DM.09G025360.1	Soltu.DM.01G007590.1	Soltu.DM.03G037560.1
Soltu.DM.09G025370.1	Soltu.DM.01G007680.5	Soltu.DM.03G037580.1
Soltu.DM.09G025380.1	Soltu.DM.01G007690.1	Soltu.DM.04G000050.1
Soltu.DM.09G025390.1	Soltu.DM.01G007760.1	Soltu.DM.04G000060.1
Soltu.DM.02G001820.1	Soltu.DM.01G007770.1	Soltu.DM.04G000190.2
Soltu.DM.08G018770.1	Soltu.DM.01G007800.1	Soltu.DM.04G000940.1
Soltu.DM.08G020560.1	Soltu.DM.01G009140.2	Soltu.DM.04G001440.1
Soltu.DM.08G020590.1	Soltu.DM.01G009150.2	Soltu.DM.04G001450.1
Soltu.DM.08G020790.1	Soltu.DM.01G009170.3	Soltu.DM.04G001490.1
Soltu.DM.08G020850.1	Soltu.DM.01G009200.1	Soltu.DM.04G001530.1
Soltu.DM.08G020860.1	Soltu.DM.01G009210.1	Soltu.DM.04G001600.1
Soltu.DM.08G020910.1	Soltu.DM.01G009390.1	Soltu.DM.04G001710.1
Soltu.DM.08G021020.1	Soltu.DM.01G009400.1	Soltu.DM.04G001760.1
Soltu.DM.08G021260.1	Soltu.DM.01G009410.1	Soltu.DM.04G002380.1
Soltu.DM.08G021730.2	Soltu.DM.01G010230.1	Soltu.DM.04G002490.1
Soltu.DM.01G021930.1	Soltu.DM.01G010240.1	Soltu.DM.04G002510.1
Soltu.DM.02G001830.1	Soltu.DM.01G010250.1	Soltu.DM.04G002550.1
Soltu.DM.09G030060.1	Soltu.DM.01G010360.1	Soltu.DM.04G003270.1
Soltu.DM.09G030070.1	Soltu.DM.01G010370.3	Soltu.DM.04G003480.1
Soltu.DM.09G030080.1	Soltu.DM.01G010730.1	Soltu.DM.04G003570.1
Soltu.DM.09G030090.1	Soltu.DM.01G010740.1	Soltu.DM.04G004120.2
Soltu.DM.09G030100.1	Soltu.DM.01G010750.1	Soltu.DM.04G004170.1
Soltu.DM.09G030120.1	Soltu.DM.01G010820.1	Soltu.DM.04G004220.1
Soltu.DM.09G030150.1	Soltu.DM.01G011750.1	Soltu.DM.04G006680.1
Soltu.DM.09G030160.1	Soltu.DM.01G011760.1	Soltu.DM.04G006690.1
Soltu.DM.09G030170.1	Soltu.DM.01G011910.1	Soltu.DM.04G006710.1
Soltu.DM.09G030180.1	Soltu.DM.01G011920.1	Soltu.DM.04G007230.1
Soltu.DM.09G030200.1	Soltu.DM.01G012820.1	Soltu.DM.04G007530.3
Soltu.DM.09G030210.1	Soltu.DM.01G013250.1	Soltu.DM.04G007810.1
Soltu.DM.09G030220.1	Soltu.DM.01G013260.1	Soltu.DM.04G010390.2
Soltu.DM.09G030230.1	Soltu.DM.01G013270.1	Soltu.DM.04G012440.1
Soltu.DM.09G030240.1	Soltu.DM.01G019000.1	Soltu.DM.04G020140.1
Soltu.DM.09G030250.1	Soltu.DM.01G019020.1	Soltu.DM.04G020590.1
Soltu.DM.09G030260.1	Soltu.DM.01G019100.1	Soltu.DM.04G020660.1
Soltu.DM.09G030270.1	Soltu.DM.01G019110.3	Soltu.DM.04G021930.1
Soltu.DM.09G030290.1	Soltu.DM.01G019120.1	Soltu.DM.04G022150.1
Soltu.DM.09G030300.1	Soltu.DM.01G019130.1	Soltu.DM.04G022770.1
Soltu.DM.09G030930.1	Soltu.DM.01G019140.1	Soltu.DM.04G024100.1
Soltu.DM.11G007270.1	Soltu.DM.01G019200.1	Soltu.DM.04G027140.1
Soltu.DM.11G007280.1	Soltu.DM.01G019360.1	Soltu.DM.04G026330.1
Soltu.DM.05G014770.1	Soltu.DM.01G019370.1	Soltu.DM.04G026400.1
Soltu.DM.05G016310.1	Soltu.DM.01G019390.1	Soltu.DM.04G026410.1
Soltu.DM.05G016320.1	Soltu.DM.01G019400.1	Soltu.DM.04G026490.1
Soltu.DM.05G023780.1	Soltu.DM.01G019440.1	Soltu.DM.04G027650.1
Soltu.DM.07G010970.1	Soltu.DM.01G019500.2	Soltu.DM.04G027980.1
Soltu.DM.09G014710.1	Soltu.DM.01G019510.2	Soltu.DM.04G027770.1
Soltu.DM.09G014730.1	Soltu.DM.01G019520.1	Soltu.DM.04G028100.1
Soltu.DM.04G018120.1	Soltu.DM.01G019750.1	Soltu.DM.04G029210.1
Soltu.DM.11G001940.1	Soltu.DM.01G019770.1	Soltu.DM.04G030230.1
Soltu.DM.11G002020.1	Soltu.DM.01G019780.1	Soltu.DM.04G030050.1
Soltu.DM.11G002040.1	Soltu.DM.01G019790.1	Soltu.DM.04G030060.1
Soltu.DM.11G002050.1	Soltu.DM.01G019800.1	Soltu.DM.04G030070.1
Soltu.DM.11G002060.1	Soltu.DM.01G019810.1	Soltu.DM.04G030080.1
Soltu.DM.11G002250.1	Soltu.DM.01G019850.1	Soltu.DM.04G030380.1
Soltu.DM.11G002260.1	Soltu.DM.01G019860.1	Soltu.DM.04G031920.2
Soltu.DM.11G002270.1	Soltu.DM.01G019870.1	Soltu.DM.04G031990.1
Soltu.DM.11G002630.1	Soltu.DM.01G019890.1	Soltu.DM.04G032780.1
Soltu.DM.11G002640.1	Soltu.DM.01G019950.1	Soltu.DM.04G033040.1
Soltu.DM.11G002650.1	Soltu.DM.01G019960.1	Soltu.DM.04G034160.1
Soltu.DM.11G002660.1	Soltu.DM.01G019970.1	Soltu.DM.04G034320.1
Soltu.DM.11G002670.1	Soltu.DM.01G019980.1	Soltu.DM.04G034380.1
Soltu.DM.03G013230.1	Soltu.DM.01G019990.1	Soltu.DM.04G034690.1
Soltu.DM.03G013240.1	Soltu.DM.01G020010.4	Soltu.DM.04G036690.1
Soltu.DM.06G014620.1	Soltu.DM.01G020020.1	Soltu.DM.04G037580.1
Soltu.DM.06G014640.1	Soltu.DM.01G020030.1	Soltu.DM.04G038190.1
Soltu.DM.09G002950.1	Soltu.DM.01G020040.1	Soltu.DM.05G000890.1
Soltu.DM.09G002960.4	Soltu.DM.01G020050.1	Soltu.DM.05G001520.1
Soltu.DM.09G002970.1	Soltu.DM.01G020170.2	Soltu.DM.05G002270.1
Soltu.DM.09G003000.1	Soltu.DM.01G020180.1	Soltu.DM.05G002280.1
Soltu.DM.09G003020.1	Soltu.DM.01G020190.1	Soltu.DM.05G002290.1
Soltu.DM.09G007380.1	Soltu.DM.01G020210.1	Soltu.DM.05G002340.2
Soltu.DM.09G026020.1	Soltu.DM.01G020220.1	Soltu.DM.05G002740.1
Soltu.DM.09G026030.1	Soltu.DM.01G020260.1	Soltu.DM.05G004260.1
Soltu.DM.09G026050.1	Soltu.DM.01G020290.1	Soltu.DM.05G004270.1
Soltu.DM.09G026180.1	Soltu.DM.01G020300.1	Soltu.DM.05G004590.1
Soltu.DM.09G026190.1	Soltu.DM.01G020310.2	Soltu.DM.05G005080.1
Soltu.DM.09G026200.1	Soltu.DM.01G020330.1	Soltu.DM.05G005540.1
Soltu.DM.09G026210.1	Soltu.DM.01G020340.1	Soltu.DM.05G005560.2
Soltu.DM.09G026220.4	Soltu.DM.01G020350.1	Soltu.DM.05G005640.1
Soltu.DM.09G026230.2	Soltu.DM.01G020370.1	Soltu.DM.05G006900.1
Soltu.DM.09G026240.1	Soltu.DM.01G020380.1	Soltu.DM.05G010110.1
Soltu.DM.12G023970.1	Soltu.DM.01G020440.1	Soltu.DM.05G010270.1
Soltu.DM.12G023980.1	Soltu.DM.01G020460.3	Soltu.DM.05G011860.2
Soltu.DM.02G003500.1	Soltu.DM.01G020470.1	Soltu.DM.05G012120.1
Soltu.DM.02G011720.1	Soltu.DM.01G020480.1	Soltu.DM.05G012130.1
Soltu.DM.02G011770.1	Soltu.DM.01G020600.1	Soltu.DM.05G013080.1
Soltu.DM.02G011780.2	Soltu.DM.01G020840.1	Soltu.DM.05G013970.1
Soltu.DM.02G011800.1	Soltu.DM.01G020880.1	Soltu.DM.05G014640.1
Soltu.DM.06G003250.1	Soltu.DM.01G020890.1	Soltu.DM.05G016630.1
Soltu.DM.06G003410.1	Soltu.DM.01G020900.1	Soltu.DM.05G017230.1
Soltu.DM.06G003450.1	Soltu.DM.01G021250.1	Soltu.DM.05G017910.1
Soltu.DM.06G003470.1	Soltu.DM.01G021260.1	Soltu.DM.05G018810.1
Soltu.DM.06G003480.1	Soltu.DM.01G021390.1	Soltu.DM.05G019960.1
Soltu.DM.06G003570.1	Soltu.DM.01G021430.1	Soltu.DM.05G020030.1
Soltu.DM.06G003580.1	Soltu.DM.01G021450.1	Soltu.DM.05G020040.1
Soltu.DM.06G003590.1	Soltu.DM.01G021460.1	Soltu.DM.05G020050.1
Soltu.DM.06G011830.1	Soltu.DM.01G021480.1	Soltu.DM.05G020630.1
Soltu.DM.04G022510.1	Soltu.DM.01G021490.1	Soltu.DM.05G021020.1
Soltu.DM.04G022530.1	Soltu.DM.01G021500.1	Soltu.DM.05G021830.1
Soltu.DM.04G022570.1	Soltu.DM.01G021510.3	Soltu.DM.05G022400.1
Soltu.DM.04G022610.1	Soltu.DM.01G021550.1	Soltu.DM.05G022340.1
Soltu.DM.04G022650.1	Soltu.DM.01G021570.1	Soltu.DM.05G022440.1
Soltu.DM.04G022660.1	Soltu.DM.01G021580.1	Soltu.DM.05G022550.1
Soltu.DM.04G022680.1	Soltu.DM.01G021590.1	Soltu.DM.05G022590.1
Soltu.DM.04G022710.1	Soltu.DM.01G021600.1	Soltu.DM.05G023280.1
Soltu.DM.04G022720.1	Soltu.DM.01G021620.1	Soltu.DM.05G023760.1
Soltu.DM.04G022740.1	Soltu.DM.01G021670.1	Soltu.DM.05G023730.2
Soltu.DM.04G022790.1	Soltu.DM.01G021690.1	Soltu.DM.05G024180.1
Soltu.DM.04G022820.1	Soltu.DM.01G021700.1	Soltu.DM.05G024230.1
Soltu.DM.12G009420.1	Soltu.DM.01G021720.1	Soltu.DM.05G024640.1
Soltu.DM.12G009430.2	Soltu.DM.01G021730.1	Soltu.DM.05G025310.2
Soltu.DM.12G009450.1	Soltu.DM.01G021740.1	Soltu.DM.05G025340.1
Soltu.DM.12G009470.1	Soltu.DM.01G021780.1	Soltu.DM.05G025360.1
Soltu.DM.12G009480.1	Soltu.DM.01G021820.2	Soltu.DM.05G026370.1
Soltu.DM.12G009490.1	Soltu.DM.01G021840.1	Soltu.DM.05G026780.1
Soltu.DM.12G009550.1	Soltu.DM.01G021850.1	Soltu.DM.06G001450.1
Soltu.DM.12G009720.1	Soltu.DM.01G021860.1	Soltu.DM.06G001460.1
Soltu.DM.12G011240.1	Soltu.DM.01G021870.1	Soltu.DM.06G001470.1
Soltu.DM.01G005270.1	Soltu.DM.01G021890.1	Soltu.DM.06G001710.1
Soltu.DM.01G005280.1	Soltu.DM.01G021900.1	Soltu.DM.06G001780.1
Soltu.DM.01G005290.1	Soltu.DM.01G021910.1	Soltu.DM.06G004530.1
Soltu.DM.01G005300.1	Soltu.DM.01G021920.1	Soltu.DM.06G005360.1
Soltu.DM.01G005310.1	Soltu.DM.01G021950.1	Soltu.DM.06G005160.1
Soltu.DM.01G005320.1	Soltu.DM.01G021960.1	Soltu.DM.06G005820.1
Soltu.DM.01G005330.1	Soltu.DM.01G021970.2	Soltu.DM.06G010230.1
Soltu.DM.01G005350.1	Soltu.DM.01G022020.1	Soltu.DM.06G010410.1
Soltu.DM.01G005360.1	Soltu.DM.01G022030.1	Soltu.DM.06G011750.1
Soltu.DM.01G005390.1	Soltu.DM.01G022040.1	Soltu.DM.06G012920.1
Soltu.DM.01G005400.1	Soltu.DM.01G022050.1	Soltu.DM.06G013150.1
Soltu.DM.01G005430.1	Soltu.DM.01G022080.1	Soltu.DM.06G013310.1
Soltu.DM.01G005460.1	Soltu.DM.01G022090.2	Soltu.DM.06G013320.1
Soltu.DM.04G020630.1	Soltu.DM.01G022200.1	Soltu.DM.06G013360.1
Soltu.DM.04G020640.1	Soltu.DM.01G022260.1	Soltu.DM.06G013280.1
Soltu.DM.04G020660.1	Soltu.DM.01G022270.1	Soltu.DM.06G013300.1
Soltu.DM.04G020670.1	Soltu.DM.01G022280.1	Soltu.DM.06G013640.1
Soltu.DM.04G020680.1	Soltu.DM.01G022290.2	Soltu.DM.06G013540.1
Soltu.DM.04G020720.1	Soltu.DM.01G022300.1	Soltu.DM.06G014010.1
Soltu.DM.11G004670.1	Soltu.DM.01G022310.1	Soltu.DM.06G015010.2
Soltu.DM.11G004690.1	Soltu.DM.01G022320.1	Soltu.DM.06G015880.1
Soltu.DM.01G045230.1	Soltu.DM.01G022330.1	Soltu.DM.06G018170.1
Soltu.DM.04G012980.1	Soltu.DM.01G022350.2	Soltu.DM.06G018360.1
Soltu.DM.06G002690.1	Soltu.DM.01G022370.1	Soltu.DM.06G018700.1
Soltu.DM.11G019860.1	Soltu.DM.01G022360.1	Soltu.DM.06G018970.1
Soltu.DM.12G026370.2	Soltu.DM.01G022380.1	Soltu.DM.06G019240.1
Soltu.DM.01G005440.1	Soltu.DM.01G022390.1	Soltu.DM.06G019560.1
Soltu.DM.01G017020.1	Soltu.DM.01G022400.1	Soltu.DM.06G022340.1
Soltu.DM.03G006050.1	Soltu.DM.01G022410.1	Soltu.DM.06G023030.1
Soltu.DM.03G017250.1	Soltu.DM.01G022430.1	Soltu.DM.06G023040.1
Soltu.DM.04G001670.1	Soltu.DM.01G022440.1	Soltu.DM.06G023050.1
Soltu.DM.04G001680.1	Soltu.DM.01G022450.1	Soltu.DM.06G023360.1
Soltu.DM.04G001820.1	Soltu.DM.01G022460.1	Soltu.DM.06G023370.1
Soltu.DM.04G007580.1	Soltu.DM.01G022500.1	Soltu.DM.06G023380.1
Soltu.DM.07G003960.2	Soltu.DM.01G022510.1	Soltu.DM.06G024010.1
Soltu.DM.07G007860.1	Soltu.DM.01G022520.1	Soltu.DM.06G024890.1
Soltu.DM.09G019110.2	Soltu.DM.01G022530.1	Soltu.DM.06G025210.1
Soltu.DM.09G023500.1	Soltu.DM.01G022540.2	Soltu.DM.06G025730.1
Soltu.DM.10G016510.1	Soltu.DM.01G022550.1	Soltu.DM.06G026400.1
Soltu.DM.12G016160.1	Soltu.DM.01G022570.2	Soltu.DM.06G026420.1
Soltu.DM.07G008090.1	Soltu.DM.01G022580.3	Soltu.DM.06G026940.1
Soltu.DM.07G009360.1	Soltu.DM.01G022590.2	Soltu.DM.06G027810.1
Soltu.DM.07G009370.1	Soltu.DM.01G022600.1	Soltu.DM.06G029230.1
Soltu.DM.09G013380.1	Soltu.DM.01G022630.1	Soltu.DM.06G029420.1
Soltu.DM.09G028780.1	Soltu.DM.01G022640.1	Soltu.DM.06G029520.1
Soltu.DM.09G028790.1	Soltu.DM.01G022650.1	Soltu.DM.06G029990.1
Soltu.DM.09G028920.1	Soltu.DM.01G022660.1	Soltu.DM.06G030200.1
Soltu.DM.10G014520.1	Soltu.DM.01G022690.1	Soltu.DM.06G030370.1
Soltu.DM.04G009830.1	Soltu.DM.01G022780.1	Soltu.DM.06G030380.1
Soltu.DM.04G009840.1	Soltu.DM.01G022790.1	Soltu.DM.06G031140.1
Soltu.DM.05G016340.1	Soltu.DM.01G022800.5	Soltu.DM.06G031410.1
Soltu.DM.04G003530.1	Soltu.DM.01G022810.1	Soltu.DM.06G031450.1
Soltu.DM.04G003540.1	Soltu.DM.01G022910.1	Soltu.DM.06G032730.1
Soltu.DM.04G003570.1	Soltu.DM.01G022940.1	Soltu.DM.06G032750.1
Soltu.DM.04G003640.2	Soltu.DM.01G023040.1	Soltu.DM.06G034240.2
Soltu.DM.04G003710.1	Soltu.DM.01G023170.1	Soltu.DM.06G034600.1
Soltu.DM.11G011990.1	Soltu.DM.01G023180.1	Soltu.DM.07G000410.1
Soltu.DM.01G048240.1	Soltu.DM.01G023220.1	Soltu.DM.07G002220.1
Soltu.DM.01G048250.1	Soltu.DM.01G023230.1	Soltu.DM.07G003270.1
Soltu.DM.01G048280.1	Soltu.DM.01G023240.2	Soltu.DM.07G003530.1
Soltu.DM.01G048290.1	Soltu.DM.01G023290.1	Soltu.DM.07G003570.1
Soltu.DM.01G048300.1	Soltu.DM.01G023300.1	Soltu.DM.07G004240.1
Soltu.DM.01G048310.1	Soltu.DM.01G023310.1	Soltu.DM.07G005390.1
Soltu.DM.01G048320.1	Soltu.DM.01G023320.2	Soltu.DM.07G006090.1
Soltu.DM.01G048330.1	Soltu.DM.01G023330.1	Soltu.DM.07G006120.1
Soltu.DM.01G048350.1	Soltu.DM.01G023350.1	Soltu.DM.07G006210.1
Soltu.DM.01G048360.1	Soltu.DM.01G023360.2	Soltu.DM.07G011900.1
Soltu.DM.01G048370.1	Soltu.DM.01G023400.1	Soltu.DM.07G012020.1
Soltu.DM.01G048390.1	Soltu.DM.01G023410.1	Soltu.DM.07G012950.1
Soltu.DM.01G048400.1	Soltu.DM.01G023450.1	Soltu.DM.07G013630.1
Soltu.DM.01G048420.1	Soltu.DM.01G023460.1	Soltu.DM.07G013970.1
Soltu.DM.01G048470.1	Soltu.DM.01G023470.1	Soltu.DM.07G016110.1
Soltu.DM.01G048480.1	Soltu.DM.01G023480.1	Soltu.DM.07G016120.1
Soltu.DM.01G048490.2	Soltu.DM.01G023490.1	Soltu.DM.07G016130.1
Soltu.DM.01G048500.1	Soltu.DM.01G023510.1	Soltu.DM.07G016950.1
Soltu.DM.01G048520.1	Soltu.DM.01G023530.1	Soltu.DM.07G016960.1
Soltu.DM.01G048530.1	Soltu.DM.01G023550.1	Soltu.DM.07G017620.1
Soltu.DM.07G018940.1	Soltu.DM.01G023560.1	Soltu.DM.07G018440.1
Soltu.DM.07G018970.1	Soltu.DM.01G023600.1	Soltu.DM.07G018580.2
Soltu.DM.09G009510.1	Soltu.DM.01G023610.2	Soltu.DM.07G018770.1
Soltu.DM.01G012220.1	Soltu.DM.01G023620.1	Soltu.DM.07G018780.1
Soltu.DM.01G012230.1	Soltu.DM.01G023630.1	Soltu.DM.07G021200.1
Soltu.DM.01G012620.1	Soltu.DM.01G023640.1	Soltu.DM.07G021210.1
Soltu.DM.05G009560.1	Soltu.DM.01G023650.1	Soltu.DM.07G021270.1
Soltu.DM.05G009570.1	Soltu.DM.01G023660.1	Soltu.DM.07G021300.1
Soltu.DM.05G015320.1	Soltu.DM.01G023710.1	Soltu.DM.07G021580.1
Soltu.DM.05G016030.1	Soltu.DM.01G023720.1	Soltu.DM.07G021600.1
Soltu.DM.10G010550.1	Soltu.DM.01G023750.1	Soltu.DM.07G021660.1
Soltu.DM.10G010560.1	Soltu.DM.01G023760.1	Soltu.DM.07G022000.1
Soltu.DM.10G010580.1	Soltu.DM.01G023770.1	Soltu.DM.07G022420.1
Soltu.DM.10G010590.1	Soltu.DM.01G023790.1	Soltu.DM.07G022400.1
Soltu.DM.02G001770.1	Soltu.DM.01G023800.1	Soltu.DM.07G025020.1
Soltu.DM.07G021200.1	Soltu.DM.01G023810.1	Soltu.DM.07G025130.1
Soltu.DM.07G021210.1	Soltu.DM.01G023820.1	Soltu.DM.07G025300.1
Soltu.DM.07G021250.1	Soltu.DM.01G023840.1	Soltu.DM.07G026500.1
Soltu.DM.07G021260.1	Soltu.DM.01G023850.1	Soltu.DM.07G026560.1
Soltu.DM.07G021290.1	Soltu.DM.01G023860.1	Soltu.DM.07G027930.1
Soltu.DM.07G021300.1	Soltu.DM.01G023870.1	Soltu.DM.07G028450.1
Soltu.DM.07G021310.1	Soltu.DM.01G023880.1	Soltu.DM.08G000220.1
Soltu.DM.07G021320.1	Soltu.DM.01G023890.1	Soltu.DM.08G000060.1
Soltu.DM.07G021540.1	Soltu.DM.01G023900.1	Soltu.DM.08G000070.1
Soltu.DM.07G021560.1	Soltu.DM.01G023910.1	Soltu.DM.08G000080.1
Soltu.DM.07G021580.1	Soltu.DM.01G023920.1	Soltu.DM.08G000090.1
Soltu.DM.07G021600.1	Soltu.DM.01G023930.1	Soltu.DM.08G000110.1
Soltu.DM.07G021620.1	Soltu.DM.01G023940.1	Soltu.DM.08G000980.1
Soltu.DM.07G021630.1	Soltu.DM.01G023950.1	Soltu.DM.08G001580.1
Soltu.DM.07G021640.1	Soltu.DM.01G023960.2	Soltu.DM.08G001450.1
Soltu.DM.04G001190.1	Soltu.DM.01G023970.1	Soltu.DM.08G001800.1
Soltu.DM.08G016760.1	Soltu.DM.01G023980.1	Soltu.DM.08G003250.1
Soltu.DM.09G019080.1	Soltu.DM.01G024000.1	Soltu.DM.08G003460.1
Soltu.DM.12G000670.1	Soltu.DM.01G024010.1	Soltu.DM.08G004020.1
Soltu.DM.12G000680.1	Soltu.DM.01G024020.1	Soltu.DM.08G004310.1
Soltu.DM.12G000690.1	Soltu.DM.01G024030.1	Soltu.DM.08G004500.1
Soltu.DM.12G000710.1	Soltu.DM.01G024060.3	Soltu.DM.08G004700.1
Soltu.DM.12G000750.1	Soltu.DM.01G024300.1	Soltu.DM.08G004690.1
Soltu.DM.12G000770.1	Soltu.DM.01G024310.1	Soltu.DM.08G005400.1
Soltu.DM.12G000780.1	Soltu.DM.01G024340.1	Soltu.DM.08G005420.1
Soltu.DM.12G000820.1	Soltu.DM.01G024350.1	Soltu.DM.08G005440.2
Soltu.DM.12G000840.1	Soltu.DM.01G024370.1	Soltu.DM.08G005470.1
Soltu.DM.12G000860.1	Soltu.DM.01G024380.1	Soltu.DM.08G005480.1
Soltu.DM.12G000880.1	Soltu.DM.01G024400.1	Soltu.DM.08G005620.1
Soltu.DM.12G000890.1	Soltu.DM.01G024420.1	Soltu.DM.08G006160.1
Soltu.DM.12G000930.1	Soltu.DM.01G024430.1	Soltu.DM.08G006560.1
Soltu.DM.12G000960.1	Soltu.DM.01G024440.1	Soltu.DM.08G006580.1
Soltu.DM.12G000970.1	Soltu.DM.01G024450.1	Soltu.DM.08G007110.1
Soltu.DM.12G011850.1	Soltu.DM.01G024460.1	Soltu.DM.08G007130.1
Soltu.DM.12G000610.1	Soltu.DM.01G024470.2	Soltu.DM.08G007150.1
Soltu.DM.12G009280.1	Soltu.DM.01G024480.2	Soltu.DM.08G007160.1
Soltu.DM.08G011250.1	Soltu.DM.01G024490.1	Soltu.DM.08G008440.1
Soltu.DM.01G001280.1	Soltu.DM.01G024500.1	Soltu.DM.08G011070.1
Soltu.DM.01G001300.1	Soltu.DM.01G024510.1	Soltu.DM.08G010990.1
Soltu.DM.01G003990.1	Soltu.DM.01G024520.1	Soltu.DM.08G013720.1
Soltu.DM.01G004020.1	Soltu.DM.01G024540.1	Soltu.DM.08G014360.1
Soltu.DM.01G004060.1	Soltu.DM.01G024550.1	Soltu.DM.08G015420.1
Soltu.DM.01G004080.1	Soltu.DM.01G024580.1	Soltu.DM.08G015870.1
Soltu.DM.01G004100.1	Soltu.DM.01G024600.1	Soltu.DM.08G016090.1
Soltu.DM.01G004110.1	Soltu.DM.01G024590.2	Soltu.DM.08G016760.1
Soltu.DM.01G004120.1	Soltu.DM.01G024650.1	Soltu.DM.08G017870.1
Soltu.DM.01G004140.1	Soltu.DM.01G024660.2	Soltu.DM.08G017880.1
Soltu.DM.01G004150.1	Soltu.DM.01G024670.1	Soltu.DM.08G017890.1
Soltu.DM.01G004170.1	Soltu.DM.01G024690.1	Soltu.DM.08G017900.1
Soltu.DM.01G004200.1	Soltu.DM.01G024700.2	Soltu.DM.08G017910.1
Soltu.DM.01G004240.1	Soltu.DM.01G024710.1	Soltu.DM.08G017930.1
Soltu.DM.01G004300.1	Soltu.DM.01G024720.1	Soltu.DM.08G017950.1
Soltu.DM.01G004330.1	Soltu.DM.01G024750.1	Soltu.DM.08G017960.1
Soltu.DM.01G004340.1	Soltu.DM.01G024760.1	Soltu.DM.08G017970.1
Soltu.DM.01G004360.1	Soltu.DM.01G024770.1	Soltu.DM.08G018000.1
Soltu.DM.01G004380.1	Soltu.DM.01G024780.1	Soltu.DM.08G018020.1
Soltu.DM.01G004430.1	Soltu.DM.01G024790.1	Soltu.DM.08G018780.1
Soltu.DM.01G004470.1	Soltu.DM.01G024800.1	Soltu.DM.08G019310.1
Soltu.DM.01G004490.2	Soltu.DM.01G025330.1	Soltu.DM.08G020650.1
Soltu.DM.01G004510.1	Soltu.DM.01G025350.2	Soltu.DM.08G020790.1
Soltu.DM.01G004520.1	Soltu.DM.01G025360.2	Soltu.DM.08G021080.1
Soltu.DM.01G010600.1	Soltu.DM.01G025380.1	Soltu.DM.08G021550.1
Soltu.DM.01G018320.1	Soltu.DM.01G025390.1	Soltu.DM.08G022690.1
Soltu.DM.06G003550.1	Soltu.DM.01G025400.1	Soltu.DM.08G023560.1
Soltu.DM.12G028240.1	Soltu.DM.01G025420.1	Soltu.DM.08G023570.1
Soltu.DM.01G011060.1	Soltu.DM.01G025430.1	Soltu.DM.08G023710.1
Soltu.DM.03G016590.1	Soltu.DM.01G025440.1	Soltu.DM.08G024010.1
Soltu.DM.05G017000.1	Soltu.DM.01G025480.1	Soltu.DM.08G024030.1
Soltu.DM.09G010040.1	Soltu.DM.01G025490.1	Soltu.DM.08G024050.1
Soltu.DM.11G015880.1	Soltu.DM.01G025500.1	Soltu.DM.08G025160.1
Soltu.DM.04G024250.1	Soltu.DM.01G025510.2	Soltu.DM.08G025430.1
Soltu.DM.04G029330.1	Soltu.DM.01G025530.2	Soltu.DM.08G026510.1
Soltu.DM.04G029340.1	Soltu.DM.01G025540.1	Soltu.DM.08G026550.1
Soltu.DM.04G029370.1	Soltu.DM.01G025550.1	Soltu.DM.08G026590.1
Soltu.DM.04G029380.1	Soltu.DM.01G025560.1	Soltu.DM.08G026790.2
Soltu.DM.04G029400.1	Soltu.DM.01G025580.1	Soltu.DM.08G026940.1
Soltu.DM.04G029410.1	Soltu.DM.01G025590.1	Soltu.DM.08G027290.2
Soltu.DM.04G029450.1	Soltu.DM.01G025600.2	Soltu.DM.08G027980.2
Soltu.DM.04G029480.1	Soltu.DM.01G025610.1	Soltu.DM.08G028870.1
Soltu.DM.04G029490.1	Soltu.DM.01G025690.1	Soltu.DM.09G001000.1
Soltu.DM.04G029510.2	Soltu.DM.01G025700.1	Soltu.DM.09G001010.1
Soltu.DM.04G029530.1	Soltu.DM.01G025710.1	Soltu.DM.09G001990.1
Soltu.DM.04G029540.1	Soltu.DM.01G025720.1	Soltu.DM.09G004610.2
Soltu.DM.04G029550.1	Soltu.DM.01G025740.1	Soltu.DM.09G005320.2
Soltu.DM.04G029560.1	Soltu.DM.01G025750.1	Soltu.DM.09G005940.1
Soltu.DM.04G029570.1	Soltu.DM.01G025780.1	Soltu.DM.09G005700.1
Soltu.DM.04G029590.1	Soltu.DM.01G025800.1	Soltu.DM.09G005710.1
Soltu.DM.04G029600.1	Soltu.DM.01G025810.1	Soltu.DM.09G006020.1
Soltu.DM.04G032910.2	Soltu.DM.01G025830.1	Soltu.DM.09G006840.1
Soltu.DM.08G011810.1	Soltu.DM.01G025840.1	Soltu.DM.09G007290.1
Soltu.DM.11G017870.1	Soltu.DM.01G025860.1	Soltu.DM.09G007300.1
Soltu.DM.05G018930.1	Soltu.DM.01G025940.1	Soltu.DM.09G009100.1
Soltu.DM.05G018940.1	Soltu.DM.01G025990.1	Soltu.DM.09G009490.1
Soltu.DM.06G006970.1	Soltu.DM.01G026110.1	Soltu.DM.09G009900.1
Soltu.DM.06G007260.1	Soltu.DM.01G026120.2	Soltu.DM.09G016790.1
Soltu.DM.06G010980.1	Soltu.DM.01G026130.1	Soltu.DM.09G017260.3
Soltu.DM.06G011010.1	Soltu.DM.01G026140.1	Soltu.DM.09G018940.1
Soltu.DM.06G011020.1	Soltu.DM.01G026150.1	Soltu.DM.09G022070.1
Soltu.DM.06G011030.1	Soltu.DM.01G026160.1	Soltu.DM.09G022620.1
Soltu.DM.06G011040.1	Soltu.DM.01G026170.1	Soltu.DM.09G023150.1
Soltu.DM.06G011050.1	Soltu.DM.01G026190.1	Soltu.DM.09G024260.1
Soltu.DM.06G011060.1	Soltu.DM.01G026200.1	Soltu.DM.09G024270.1
Soltu.DM.06G011070.1	Soltu.DM.01G026210.1	Soltu.DM.09G025380.1
Soltu.DM.06G011080.1	Soltu.DM.01G026220.1	Soltu.DM.09G025390.1
Soltu.DM.06G011520.1	Soltu.DM.01G026230.2	Soltu.DM.09G025230.1
Soltu.DM.06G011530.1	Soltu.DM.01G026430.1	Soltu.DM.09G025250.1
Soltu.DM.06G013130.1	Soltu.DM.01G026440.1	Soltu.DM.09G025260.1
Soltu.DM.10G007450.1	Soltu.DM.01G026450.1	Soltu.DM.09G026110.1
Soltu.DM.06G005010.1	Soltu.DM.01G026480.1	Soltu.DM.09G026730.1
Soltu.DM.08G019430.1	Soltu.DM.01G026500.1	Soltu.DM.09G027700.1
Soltu.DM.08G019610.1	Soltu.DM.01G026510.1	Soltu.DM.09G027720.2
Soltu.DM.08G019620.1	Soltu.DM.01G026520.2	Soltu.DM.09G028720.1
Soltu.DM.08G027390.1	Soltu.DM.01G026530.1	Soltu.DM.09G029420.1
Soltu.DM.08G027410.1	Soltu.DM.01G026550.3	Soltu.DM.09G029650.1
Soltu.DM.08G027510.1	Soltu.DM.01G026560.3	Soltu.DM.09G029920.2
Soltu.DM.08G027520.1	Soltu.DM.01G026570.1	Soltu.DM.09G030330.1
Soltu.DM.08G027530.1	Soltu.DM.01G026590.1	Soltu.DM.09G030820.1
Soltu.DM.08G027540.1	Soltu.DM.01G026600.1	Soltu.DM.09G031100.2
Soltu.DM.08G027550.1	Soltu.DM.01G026610.1	Soltu.DM.09G031200.1
Soltu.DM.08G027570.1	Soltu.DM.01G026630.2	Soltu.DM.09G031730.1
Soltu.DM.08G027990.1	Soltu.DM.01G026640.1	Soltu.DM.10G000710.2
Soltu.DM.01G017830.1	Soltu.DM.01G026650.1	Soltu.DM.10G001740.2
Soltu.DM.01G023390.1	Soltu.DM.01G026660.1	Soltu.DM.10G001770.1
Soltu.DM.01G025570.1	Soltu.DM.01G026670.1	Soltu.DM.10G002080.1
Soltu.DM.01G027880.1	Soltu.DM.01G026710.1	Soltu.DM.10G002810.1
Soltu.DM.01G027950.1	Soltu.DM.01G026720.1	Soltu.DM.10G003870.2
Soltu.DM.01G028130.1	Soltu.DM.01G026730.2	Soltu.DM.10G003960.1
Soltu.DM.01G028160.1	Soltu.DM.01G026760.5	Soltu.DM.10G004830.1
Soltu.DM.02G016840.1	Soltu.DM.01G026770.1	Soltu.DM.10G005000.1
Soltu.DM.04G036270.1	Soltu.DM.01G026780.1	Soltu.DM.10G005890.1
Soltu.DM.05G021290.1	Soltu.DM.01G026790.1	Soltu.DM.10G006000.2
Soltu.DM.10G004810.1	Soltu.DM.01G026880.1	Soltu.DM.10G006290.1
Soltu.DM.11G003420.1	Soltu.DM.01G026890.1	Soltu.DM.10G007630.1
Soltu.DM.12G007650.1	Soltu.DM.01G026900.1	Soltu.DM.10G010450.1
Soltu.DM.12G020490.1	Soltu.DM.01G026910.1	Soltu.DM.10G013100.1
Soltu.DM.02G014410.1	Soltu.DM.01G026920.1	Soltu.DM.10G014730.1
Soltu.DM.02G014420.6	Soltu.DM.01G026940.1	Soltu.DM.10G015420.1
Soltu.DM.02G014430.1	Soltu.DM.01G026950.1	Soltu.DM.10G015440.1
Soltu.DM.02G014440.1	Soltu.DM.01G026970.1	Soltu.DM.10G015450.1
Soltu.DM.02G014450.1	Soltu.DM.01G027020.1	Soltu.DM.10G015650.1
Soltu.DM.02G014460.1	Soltu.DM.01G027050.1	Soltu.DM.10G017120.1
Soltu.DM.02G014470.1	Soltu.DM.01G027060.2	Soltu.DM.10G017360.1
Soltu.DM.02G014490.1	Soltu.DM.01G027070.1	Soltu.DM.10G017860.1
Soltu.DM.02G014500.1	Soltu.DM.01G027080.1	Soltu.DM.10G018350.1
Soltu.DM.02G014520.1	Soltu.DM.01G027100.1	Soltu.DM.10G018850.1
Soltu.DM.02G014530.1	Soltu.DM.01G027110.2	Soltu.DM.10G018900.1
Soltu.DM.02G014540.1	Soltu.DM.01G027120.1	Soltu.DM.10G018910.1
Soltu.DM.02G014550.1	Soltu.DM.01G027130.1	Soltu.DM.10G018920.1
Soltu.DM.02G014560.1	Soltu.DM.01G027140.1	Soltu.DM.10G018930.1
Soltu.DM.02G014570.1	Soltu.DM.01G027160.1	Soltu.DM.10G018950.1
Soltu.DM.06G002290.1	Soltu.DM.01G027180.1	Soltu.DM.10G018980.1
Soltu.DM.06G002300.1	Soltu.DM.01G027190.1	Soltu.DM.10G019000.1
Soltu.DM.06G002320.1	Soltu.DM.01G027200.3	Soltu.DM.10G019010.1
Soltu.DM.06G002340.1	Soltu.DM.01G027210.1	Soltu.DM.10G019020.1
Soltu.DM.06G002350.1	Soltu.DM.01G027220.1	Soltu.DM.10G019040.1
Soltu.DM.06G002430.1	Soltu.DM.01G027240.1	Soltu.DM.10G019050.1
Soltu.DM.06G002440.3	Soltu.DM.01G027250.1	Soltu.DM.10G019340.1
Soltu.DM.06G002950.1	Soltu.DM.01G027260.1	Soltu.DM.10G019390.1
Soltu.DM.06G002960.1	Soltu.DM.01G027270.5	Soltu.DM.10G019900.1
Soltu.DM.06G002990.1	Soltu.DM.01G027280.1	Soltu.DM.10G021940.1
Soltu.DM.06G004620.1	Soltu.DM.01G027290.4	Soltu.DM.10G022020.1
Soltu.DM.06G004630.1	Soltu.DM.01G027330.1	Soltu.DM.10G022280.1
Soltu.DM.06G004660.2	Soltu.DM.01G027340.2	Soltu.DM.10G023160.1
Soltu.DM.06G005660.1	Soltu.DM.01G027350.1	Soltu.DM.10G023940.1
Soltu.DM.06G020830.1	Soltu.DM.01G027370.1	Soltu.DM.10G024490.1
Soltu.DM.06G020840.1	Soltu.DM.01G027380.1	Soltu.DM.10G024390.1
Soltu.DM.06G020870.1	Soltu.DM.01G027390.3	Soltu.DM.10G024410.1
Soltu.DM.06G020880.1	Soltu.DM.01G027400.1	Soltu.DM.10G025100.1
Soltu.DM.06G020900.1	Soltu.DM.01G027410.1	Soltu.DM.10G025370.1
Soltu.DM.06G020910.1	Soltu.DM.01G027430.1	Soltu.DM.10G025380.1
Soltu.DM.06G020940.1	Soltu.DM.01G027440.1	Soltu.DM.10G027330.1
Soltu.DM.06G020950.1	Soltu.DM.01G027450.1	Soltu.DM.10G027440.1
Soltu.DM.06G020960.1	Soltu.DM.01G027460.1	Soltu.DM.10G028040.1
Soltu.DM.06G020990.1	Soltu.DM.01G027470.2	Soltu.DM.10G029970.1
Soltu.DM.06G021000.1	Soltu.DM.01G027500.1	Soltu.DM.10G030010.1
Soltu.DM.06G021010.1	Soltu.DM.01G027510.1	Soltu.DM.10G030040.1
Soltu.DM.06G021020.1	Soltu.DM.01G027520.1	Soltu.DM.11G000400.1
Soltu.DM.06G021040.1	Soltu.DM.01G027530.1	Soltu.DM.11G001280.1
Soltu.DM.06G021050.1	Soltu.DM.01G027540.1	Soltu.DM.11G001500.1
Soltu.DM.06G017820.1	Soltu.DM.01G027550.2	Soltu.DM.11G002010.1
Soltu.DM.06G017840.1	Soltu.DM.01G027570.1	Soltu.DM.11G002240.3
Soltu.DM.06G017850.1	Soltu.DM.01G027580.1	Soltu.DM.11G003400.1
Soltu.DM.06G017860.1	Soltu.DM.01G027590.2	Soltu.DM.11G003140.1
Soltu.DM.06G017870.1	Soltu.DM.01G027600.1	Soltu.DM.11G008450.2
Soltu.DM.06G017890.1	Soltu.DM.01G027610.1	Soltu.DM.11G008490.1
Soltu.DM.06G017910.2	Soltu.DM.01G027620.2	Soltu.DM.11G008510.1
Soltu.DM.06G017920.1	Soltu.DM.01G027630.1	Soltu.DM.11G009590.1
Soltu.DM.06G017930.1	Soltu.DM.01G027640.1	Soltu.DM.11G010280.1
Soltu.DM.06G017940.1	Soltu.DM.01G027650.1	Soltu.DM.11G010290.1
Soltu.DM.06G017950.1	Soltu.DM.01G027660.2	Soltu.DM.11G011650.1
Soltu.DM.06G018050.1	Soltu.DM.01G027690.1	Soltu.DM.11G011690.1
Soltu.DM.06G018060.1	Soltu.DM.01G027720.1	Soltu.DM.11G011740.1
Soltu.DM.06G018070.1	Soltu.DM.01G027730.1	Soltu.DM.11G011530.1
Soltu.DM.06G018080.1	Soltu.DM.01G027740.1	Soltu.DM.11G011540.1
Soltu.DM.05G019300.2	Soltu.DM.01G027750.1	Soltu.DM.11G011580.1
Soltu.DM.05G024200.1	Soltu.DM.01G027760.1	Soltu.DM.11G012150.1
Soltu.DM.05G024210.1	Soltu.DM.01G027770.1	Soltu.DM.11G014180.1
Soltu.DM.05G024240.1	Soltu.DM.01G027780.1	Soltu.DM.11G016120.1
Soltu.DM.05G024260.1	Soltu.DM.01G027790.1	Soltu.DM.11G016820.2
Soltu.DM.05G024310.1	Soltu.DM.01G027800.1	Soltu.DM.11G017780.1
Soltu.DM.05G024320.1	Soltu.DM.01G027820.1	Soltu.DM.11G017830.1
Soltu.DM.07G004480.1	Soltu.DM.01G027830.1	Soltu.DM.11G018230.1
Soltu.DM.07G017230.1	Soltu.DM.01G027840.1	Soltu.DM.11G018270.1
Soltu.DM.07G017240.3	Soltu.DM.01G027850.1	Soltu.DM.11G018350.1
Soltu.DM.07G017270.1	Soltu.DM.01G027860.1	Soltu.DM.11G018460.1
Soltu.DM.07G017300.1	Soltu.DM.01G027870.1	Soltu.DM.11G020490.1
Soltu.DM.07G017540.1	Soltu.DM.01G027960.1	Soltu.DM.11G020670.1
Soltu.DM.07G017580.1	Soltu.DM.01G027970.1	Soltu.DM.11G021860.1
Soltu.DM.10G016220.1	Soltu.DM.01G027980.1	Soltu.DM.11G022120.1
Soltu.DM.12G019830.1	Soltu.DM.01G027990.1	Soltu.DM.11G022180.1
Soltu.DM.12G024370.1	Soltu.DM.01G028000.1	Soltu.DM.11G022590.1
Soltu.DM.12G024480.1	Soltu.DM.01G028010.1	Soltu.DM.11G022780.1
Soltu.DM.01G040930.1	Soltu.DM.01G028020.1	Soltu.DM.11G022830.1
Soltu.DM.01G040940.1	Soltu.DM.01G028030.1	Soltu.DM.11G022840.1
Soltu.DM.01G040950.1	Soltu.DM.01G028040.1	Soltu.DM.11G023480.1
Soltu.DM.01G040960.1	Soltu.DM.01G028050.1	Soltu.DM.11G023490.1
Soltu.DM.01G040970.1	Soltu.DM.01G028090.1	Soltu.DM.11G024590.1
Soltu.DM.01G040990.1	Soltu.DM.01G028110.1	Soltu.DM.11G024600.1
Soltu.DM.01G041000.1	Soltu.DM.01G028120.2	Soltu.DM.11G024610.1
Soltu.DM.01G041010.1	Soltu.DM.01G028130.1	Soltu.DM.11G024620.1
Soltu.DM.01G041020.1	Soltu.DM.01G028190.1	Soltu.DM.11G025840.1
Soltu.DM.01G041030.1	Soltu.DM.01G028200.1	Soltu.DM.11G026460.1
Soltu.DM.01G041040.1	Soltu.DM.01G028210.1	Soltu.DM.11G026480.1
Soltu.DM.11G004650.1	Soltu.DM.01G028230.1	Soltu.DM.11G026550.1
Soltu.DM.11G004660.1	Soltu.DM.01G028240.1	Soltu.DM.11G026500.1
Soltu.DM.11G004680.1	Soltu.DM.01G028250.1	Soltu.DM.11G026560.1
Soltu.DM.11G004710.1	Soltu.DM.01G028260.1	Soltu.DM.11G026570.1
Soltu.DM.11G004720.1	Soltu.DM.01G028270.2	Soltu.DM.12G000340.1
Soltu.DM.11G004730.1	Soltu.DM.01G028300.1	Soltu.DM.12G000360.1
Soltu.DM.11G004740.1	Soltu.DM.01G028470.1	Soltu.DM.12G000370.1
Soltu.DM.11G004760.1	Soltu.DM.01G028480.1	Soltu.DM.12G000380.1
Soltu.DM.02G019550.1	Soltu.DM.01G028490.1	Soltu.DM.12G001430.1
Soltu.DM.02G019560.1	Soltu.DM.01G028500.1	Soltu.DM.12G001690.1
Soltu.DM.02G019570.1	Soltu.DM.01G028520.3	Soltu.DM.12G002570.1
Soltu.DM.02G019580.1	Soltu.DM.01G028530.1	Soltu.DM.12G003240.1
Soltu.DM.02G019600.1	Soltu.DM.01G028540.1	Soltu.DM.12G002180.1
Soltu.DM.02G019610.1	Soltu.DM.01G028560.1	Soltu.DM.12G002190.1
Soltu.DM.02G019620.1	Soltu.DM.01G028600.1	Soltu.DM.12G002200.1
Soltu.DM.02G019630.1	Soltu.DM.01G028610.1	Soltu.DM.12G002210.1
Soltu.DM.02G019650.1	Soltu.DM.01G028620.1	Soltu.DM.12G002240.1
Soltu.DM.02G019660.2	Soltu.DM.01G028650.3	Soltu.DM.12G003410.1
Soltu.DM.02G019670.1	Soltu.DM.01G028660.1	Soltu.DM.12G003430.1
Soltu.DM.02G019680.1	Soltu.DM.01G028670.1	Soltu.DM.12G003690.1
Soltu.DM.02G019690.1	Soltu.DM.01G028680.1	Soltu.DM.12G003790.1
Soltu.DM.02G019700.1	Soltu.DM.01G028690.1	Soltu.DM.12G003810.1
Soltu.DM.04G014170.1	Soltu.DM.01G028700.1	Soltu.DM.12G005120.1
Soltu.DM.09G029400.1	Soltu.DM.01G028710.1	Soltu.DM.12G004770.1
Soltu.DM.09G029410.1	Soltu.DM.01G028720.1	Soltu.DM.12G005570.1
Soltu.DM.09G029420.1	Soltu.DM.01G028750.1	Soltu.DM.12G006130.1
Soltu.DM.09G029660.1	Soltu.DM.01G028770.5	Soltu.DM.12G006170.1
Soltu.DM.09G029670.1	Soltu.DM.01G028780.2	Soltu.DM.12G006180.1
Soltu.DM.09G029680.1	Soltu.DM.01G028790.1	Soltu.DM.12G006540.1
Soltu.DM.01G041670.1	Soltu.DM.01G028800.1	Soltu.DM.12G006640.1
Soltu.DM.01G041740.1	Soltu.DM.01G028820.1	Soltu.DM.12G006800.1
Soltu.DM.01G041770.1	Soltu.DM.01G028830.1	Soltu.DM.12G006810.1
Soltu.DM.01G041820.1	Soltu.DM.01G028840.2	Soltu.DM.12G006820.1
Soltu.DM.01G041830.1	Soltu.DM.01G028850.3	Soltu.DM.12G006830.1
Soltu.DM.01G041840.1	Soltu.DM.01G028860.3	Soltu.DM.12G006840.1
Soltu.DM.01G041860.1	Soltu.DM.01G028870.1	Soltu.DM.12G007470.1
Soltu.DM.01G041870.1	Soltu.DM.01G028880.2	Soltu.DM.12G007630.1
Soltu.DM.01G041880.1	Soltu.DM.01G028890.1	Soltu.DM.12G007870.1
Soltu.DM.01G041900.1	Soltu.DM.01G028960.1	Soltu.DM.12G007890.1
Soltu.DM.01G041910.1	Soltu.DM.01G028970.1	Soltu.DM.12G008450.2
Soltu.DM.02G006350.1	Soltu.DM.01G029020.2	Soltu.DM.12G009040.1
Soltu.DM.09G000170.1	Soltu.DM.01G029030.1	Soltu.DM.12G009420.1
Soltu.DM.09G000180.1	Soltu.DM.01G029040.1	Soltu.DM.12G009450.1
Soltu.DM.09G000210.1	Soltu.DM.01G029050.1	Soltu.DM.12G009470.1
Soltu.DM.S001650.1	Soltu.DM.01G029060.1	Soltu.DM.12G009510.1
Soltu.DM.S001660.1	Soltu.DM.01G029070.1	Soltu.DM.12G009520.1
Soltu.DM.S001670.1	Soltu.DM.01G029080.1	Soltu.DM.12G011240.1
Soltu.DM.S001680.1	Soltu.DM.01G029120.1	Soltu.DM.12G011950.1
Soltu.DM.S001850.1	Soltu.DM.01G029140.1	Soltu.DM.12G013420.1
Soltu.DM.S001860.1	Soltu.DM.01G029150.3	Soltu.DM.12G014440.1
Soltu.DM.S001870.1	Soltu.DM.01G029160.1	Soltu.DM.12G016760.2
Soltu.DM.S002650.1	Soltu.DM.01G029170.1	Soltu.DM.12G021410.2
Soltu.DM.05G016520.1	Soltu.DM.01G029180.1	Soltu.DM.12G022230.1
Soltu.DM.06G010100.1	Soltu.DM.01G029190.1	Soltu.DM.12G022690.1
Soltu.DM.09G022010.1	Soltu.DM.01G029200.1	Soltu.DM.12G024280.1
Soltu.DM.04G007830.1	Soltu.DM.01G029220.1	Soltu.DM.12G024700.1
Soltu.DM.04G007840.1	Soltu.DM.01G029230.1	Soltu.DM.12G025910.1
Soltu.DM.04G007850.1	Soltu.DM.01G029240.1	Soltu.DM.12G025950.1
Soltu.DM.04G007890.1	Soltu.DM.01G029250.3	Soltu.DM.12G026000.2
Soltu.DM.04G007900.1	Soltu.DM.01G029260.1	Soltu.DM.12G026510.1
Soltu.DM.04G007930.1	Soltu.DM.01G029280.1	Soltu.DM.12G027920.1
Soltu.DM.04G007950.1	Soltu.DM.01G029290.3	Soltu.DM.12G028090.1
Soltu.DM.04G007960.1	Soltu.DM.01G029300.1	Soltu.DM.12G028810.1
Soltu.DM.04G007970.1	Soltu.DM.01G029310.1	Soltu.DM.12G028740.1
Soltu.DM.04G007980.1	Soltu.DM.01G029390.1	Soltu.DM.12G029250.1
Soltu.DM.04G007990.1	Soltu.DM.01G029400.1	Soltu.DM.S000060.1
Soltu.DM.04G008000.1	Soltu.DM.01G029410.1
Soltu.DM.04G023060.1	Soltu.DM.01G029430.1
Soltu.DM.09G023000.1	Soltu.DM.01G029440.1
Soltu.DM.09G023010.1	Soltu.DM.01G029500.1
Soltu.DM.05G007590.1	Soltu.DM.01G029510.1
Soltu.DM.06G006980.1	Soltu.DM.01G029520.1
Soltu.DM.06G012530.1	Soltu.DM.01G029530.1
Soltu.DM.06G016650.1	Soltu.DM.01G029550.1
Soltu.DM.06G016740.1	Soltu.DM.01G029560.1
Soltu.DM.06G016750.1	Soltu.DM.01G029570.1
Soltu.DM.06G017110.1	Soltu.DM.01G029580.1
Soltu.DM.06G017130.1	Soltu.DM.01G029590.3
Soltu.DM.06G017220.1	Soltu.DM.01G029600.4
Soltu.DM.06G017260.1	Soltu.DM.01G029610.1
Soltu.DM.06G018960.1	Soltu.DM.01G029620.1
Soltu.DM.08G018780.1	Soltu.DM.01G029630.1
Soltu.DM.01G005720.1	Soltu.DM.01G029640.2
Soltu.DM.01G010980.1	Soltu.DM.01G029650.1
Soltu.DM.01G012640.1	Soltu.DM.01G029680.1
Soltu.DM.01G016840.1	Soltu.DM.01G029750.1
Soltu.DM.02G000070.1	Soltu.DM.01G029760.2
Soltu.DM.02G000670.1	Soltu.DM.01G029850.1
Soltu.DM.02G002990.1	Soltu.DM.01G029860.1
Soltu.DM.03G007290.1	Soltu.DM.01G029870.1
Soltu.DM.03G009900.1	Soltu.DM.01G029890.1
Soltu.DM.04G015770.1	Soltu.DM.01G029900.1
Soltu.DM.04G016690.1	Soltu.DM.01G029910.2
Soltu.DM.04G019310.1	Soltu.DM.01G029920.1
Soltu.DM.04G021980.1	Soltu.DM.01G029930.1
Soltu.DM.04G030570.1	Soltu.DM.01G029940.1
Soltu.DM.05G007350.1	Soltu.DM.01G029950.1
Soltu.DM.05G016090.1	Soltu.DM.01G029960.1
Soltu.DM.06G009060.1	Soltu.DM.01G029970.1
Soltu.DM.06G011000.1	Soltu.DM.01G029980.1
Soltu.DM.07G009450.1	Soltu.DM.01G029990.1
Soltu.DM.07G011610.1	Soltu.DM.01G030000.1
Soltu.DM.08G007070.1	Soltu.DM.01G030020.1
Soltu.DM.08G007600.1	Soltu.DM.01G030030.1
Soltu.DM.08G008290.1	Soltu.DM.01G030040.1
Soltu.DM.08G010760.1	Soltu.DM.01G030050.1
Soltu.DM.09G009940.1	Soltu.DM.01G030060.1
Soltu.DM.09G014410.1	Soltu.DM.01G030070.3
Soltu.DM.09G015100.1	Soltu.DM.01G030080.1
Soltu.DM.10G009210.1	Soltu.DM.01G030090.2
Soltu.DM.10G020400.1	Soltu.DM.01G030110.2
Soltu.DM.11G014020.1	Soltu.DM.01G030130.1
Soltu.DM.01G026270.1	Soltu.DM.01G030150.1
Soltu.DM.01G026280.1	Soltu.DM.01G030370.1
Soltu.DM.01G026290.1	Soltu.DM.01G030380.1
Soltu.DM.01G026300.1	Soltu.DM.01G030390.1
Soltu.DM.01G026310.1	Soltu.DM.01G030410.1
Soltu.DM.01G026320.1	Soltu.DM.01G030420.2
Soltu.DM.01G026330.1	Soltu.DM.01G030430.1
Soltu.DM.01G026340.1	Soltu.DM.01G030500.1
Soltu.DM.01G026350.1	Soltu.DM.01G030510.1
Soltu.DM.01G026360.1	Soltu.DM.01G030520.1
Soltu.DM.01G026380.1	Soltu.DM.01G030530.1
Soltu.DM.01G026390.1	Soltu.DM.01G030540.1
Soltu.DM.01G026400.1	Soltu.DM.01G030660.1
Soltu.DM.01G026420.1	Soltu.DM.01G030750.1
Soltu.DM.09G026610.1	Soltu.DM.01G030760.1
Soltu.DM.09G026620.1	Soltu.DM.01G030810.1
Soltu.DM.04G003820.1	Soltu.DM.01G030820.1
Soltu.DM.04G003830.1	Soltu.DM.01G030830.1
Soltu.DM.04G003850.1	Soltu.DM.01G030840.1
Soltu.DM.04G003890.1	Soltu.DM.01G030850.1
Soltu.DM.04G003900.1	Soltu.DM.01G030860.1
Soltu.DM.04G003910.1	Soltu.DM.01G030870.1
Soltu.DM.04G003920.1	Soltu.DM.01G030880.1
Soltu.DM.04G003960.1	Soltu.DM.01G030890.1
Soltu.DM.04G010350.1	Soltu.DM.01G030910.1
Soltu.DM.04G011090.1	Soltu.DM.01G030930.1
Soltu.DM.04G011230.1	Soltu.DM.01G030940.2
Soltu.DM.04G011270.1	Soltu.DM.01G030950.1
Soltu.DM.04G011280.1	Soltu.DM.01G030960.1
Soltu.DM.04G011300.1	Soltu.DM.01G030970.4
Soltu.DM.04G011310.1	Soltu.DM.01G030980.1
Soltu.DM.04G011350.1	Soltu.DM.01G031060.2
Soltu.DM.04G011380.1	Soltu.DM.01G031070.1
Soltu.DM.04G011390.1	Soltu.DM.01G031110.1
Soltu.DM.10G027440.1	Soltu.DM.01G031120.1
Soltu.DM.03G019770.1	Soltu.DM.01G031130.1
Soltu.DM.03G019800.1	Soltu.DM.01G031140.1
Soltu.DM.03G019820.1	Soltu.DM.01G031150.2
Soltu.DM.03G019830.1	Soltu.DM.01G031160.1
Soltu.DM.03G019850.1	Soltu.DM.01G031170.1
Soltu.DM.03G019870.1	Soltu.DM.01G031180.1
Soltu.DM.03G019880.1	Soltu.DM.01G031200.4
Soltu.DM.03G019900.1	Soltu.DM.01G031210.1
Soltu.DM.03G019910.1	Soltu.DM.01G031220.5
Soltu.DM.03G019920.1	Soltu.DM.01G031230.1
Soltu.DM.09G016210.1	Soltu.DM.01G031260.1
Soltu.DM.09G016500.1	Soltu.DM.01G031270.1
Soltu.DM.03G025340.1	Soltu.DM.01G031280.1
Soltu.DM.03G025350.1	Soltu.DM.01G031290.1
Soltu.DM.03G025360.1	Soltu.DM.01G031310.1
Soltu.DM.03G025370.1	Soltu.DM.01G031320.1
Soltu.DM.03G025380.1	Soltu.DM.01G031330.1
Soltu.DM.03G025390.1	Soltu.DM.01G031340.1
Soltu.DM.03G025400.1	Soltu.DM.01G031350.4
Soltu.DM.03G025410.1	Soltu.DM.01G031360.1
Soltu.DM.03G025420.1	Soltu.DM.01G031370.1
Soltu.DM.03G025430.1	Soltu.DM.01G031380.1
Soltu.DM.03G025440.1	Soltu.DM.01G031390.1
Soltu.DM.03G025450.1	Soltu.DM.01G031400.1
Soltu.DM.03G025460.1	Soltu.DM.01G031410.1
Soltu.DM.03G025470.1	Soltu.DM.01G031420.1
Soltu.DM.03G025480.1	Soltu.DM.01G031430.2
Soltu.DM.03G025490.1	Soltu.DM.01G031440.1
Soltu.DM.03G025500.1	Soltu.DM.01G031450.1
Soltu.DM.03G025510.1	Soltu.DM.01G031460.1
Soltu.DM.03G025540.1	Soltu.DM.01G031470.1
Soltu.DM.03G025550.1	Soltu.DM.01G031480.1
Soltu.DM.03G025560.1	Soltu.DM.01G031500.1
Soltu.DM.01G018050.1	Soltu.DM.01G031510.1
Soltu.DM.01G022700.1	Soltu.DM.01G031520.1
Soltu.DM.01G022740.1	Soltu.DM.01G031530.1
Soltu.DM.01G022750.1	Soltu.DM.01G031540.1
Soltu.DM.09G012510.1	Soltu.DM.01G031550.2
Soltu.DM.09G012550.1	Soltu.DM.01G031560.1
Soltu.DM.09G012400.1	Soltu.DM.01G031570.1
Soltu.DM.11G014920.1	Soltu.DM.01G031580.2
Soltu.DM.06G011640.1	Soltu.DM.01G031590.1
Soltu.DM.08G000710.1	Soltu.DM.01G031610.1
Soltu.DM.08G000720.1	Soltu.DM.01G031620.1
Soltu.DM.08G000730.1	Soltu.DM.01G031630.1
Soltu.DM.08G000800.1	Soltu.DM.01G031640.1
Soltu.DM.08G000830.1	Soltu.DM.01G031660.1
Soltu.DM.08G000840.1	Soltu.DM.01G031670.1
Soltu.DM.08G000870.1	Soltu.DM.01G031680.3
Soltu.DM.08G000900.1	Soltu.DM.01G031690.1
Soltu.DM.08G000910.1	Soltu.DM.01G031710.1
Soltu.DM.08G000930.1	Soltu.DM.01G031720.2
Soltu.DM.01G000320.1	Soltu.DM.01G031730.1
Soltu.DM.01G000330.1	Soltu.DM.01G031740.1
Soltu.DM.01G000560.1	Soltu.DM.01G031760.1
Soltu.DM.01G000570.1	Soltu.DM.01G031770.1
Soltu.DM.01G000580.1	Soltu.DM.01G031780.1
Soltu.DM.01G000590.1	Soltu.DM.01G031790.1
Soltu.DM.01G000600.1	Soltu.DM.01G031810.1
Soltu.DM.01G000610.1	Soltu.DM.01G031830.1
Soltu.DM.01G000630.1	Soltu.DM.01G031840.1
Soltu.DM.01G000650.1	Soltu.DM.01G031850.1
Soltu.DM.03G017650.1	Soltu.DM.01G031860.1
Soltu.DM.04G036630.1	Soltu.DM.01G031870.1
Soltu.DM.06G003500.1	Soltu.DM.01G031890.1
Soltu.DM.06G013160.1	Soltu.DM.01G031900.1
Soltu.DM.06G031950.1	Soltu.DM.01G031910.3
Soltu.DM.10G019950.1	Soltu.DM.01G031920.1
Soltu.DM.10G022890.1	Soltu.DM.01G031930.1
Soltu.DM.10G026450.1	Soltu.DM.01G031940.1
Soltu.DM.12G005190.1	Soltu.DM.01G031950.1
Soltu.DM.07G012470.1	Soltu.DM.01G031960.1
Soltu.DM.11G005480.1	Soltu.DM.01G031980.1
Soltu.DM.11G005490.1	Soltu.DM.01G031990.1
Soltu.DM.11G005500.1	Soltu.DM.01G032000.1
Soltu.DM.11G005510.1	Soltu.DM.01G032010.1
Soltu.DM.11G005520.1	Soltu.DM.01G032020.1
Soltu.DM.11G005530.1	Soltu.DM.01G032030.1
Soltu.DM.11G005540.1	Soltu.DM.01G032050.1
Soltu.DM.11G005580.1	Soltu.DM.01G032070.1
Soltu.DM.11G005590.1	Soltu.DM.01G032080.1
Soltu.DM.11G005600.1	Soltu.DM.01G032090.1
Soltu.DM.11G005610.1	Soltu.DM.01G032100.2
Soltu.DM.11G005690.1	Soltu.DM.01G032110.1
Soltu.DM.11G005700.1	Soltu.DM.01G032120.1
Soltu.DM.11G005710.1	Soltu.DM.01G032130.1
Soltu.DM.11G005720.1	Soltu.DM.01G032140.1
Soltu.DM.11G005730.1	Soltu.DM.01G032150.1
Soltu.DM.11G005780.1	Soltu.DM.01G032170.1
Soltu.DM.11G005800.1	Soltu.DM.01G032190.1
Soltu.DM.11G005840.1	Soltu.DM.01G032200.2
Soltu.DM.11G005900.1	Soltu.DM.01G032260.1
Soltu.DM.11G005910.1	Soltu.DM.01G032270.1
Soltu.DM.11G005920.1	Soltu.DM.01G032290.2
Soltu.DM.11G005960.1	Soltu.DM.01G032300.1
Soltu.DM.02G020740.1	Soltu.DM.01G032310.1
Soltu.DM.07G016460.1	Soltu.DM.01G032320.1
Soltu.DM.07G022440.1	Soltu.DM.01G032330.1
Soltu.DM.07G022450.1	Soltu.DM.01G032350.1
Soltu.DM.07G022460.1	Soltu.DM.01G032360.1
Soltu.DM.07G022470.1	Soltu.DM.01G032370.1
Soltu.DM.07G022490.1	Soltu.DM.01G032390.1
Soltu.DM.07G022500.1	Soltu.DM.01G032410.1
Soltu.DM.07G022510.1	Soltu.DM.01G032420.1
Soltu.DM.07G022520.1	Soltu.DM.01G032430.4
Soltu.DM.07G022530.1	Soltu.DM.01G032440.1
Soltu.DM.07G022540.1	Soltu.DM.01G032450.1
Soltu.DM.07G022560.1	Soltu.DM.01G032460.1
Soltu.DM.07G022570.1	Soltu.DM.01G032470.2
Soltu.DM.10G003300.1	Soltu.DM.01G032480.3
Soltu.DM.01G006050.1	Soltu.DM.01G032490.1
Soltu.DM.01G006060.1	Soltu.DM.01G032500.1
Soltu.DM.01G006070.1	Soltu.DM.01G032510.1
Soltu.DM.01G006130.1	Soltu.DM.01G032520.1
Soltu.DM.01G019290.1	Soltu.DM.01G032530.1
Soltu.DM.04G017650.1	Soltu.DM.01G032550.1
Soltu.DM.04G017850.1	Soltu.DM.01G032560.1
Soltu.DM.04G030750.2	Soltu.DM.01G032570.1
Soltu.DM.04G032350.1	Soltu.DM.01G032590.1
Soltu.DM.04G032360.1	Soltu.DM.01G032580.1
Soltu.DM.04G032370.1	Soltu.DM.01G032600.3
Soltu.DM.04G032380.1	Soltu.DM.01G032610.1
Soltu.DM.04G032410.1	Soltu.DM.01G032620.1
Soltu.DM.04G033800.2	Soltu.DM.01G032630.4
Soltu.DM.04G033850.1	Soltu.DM.01G032640.1
Soltu.DM.12G006270.1	Soltu.DM.01G032650.1
Soltu.DM.12G006290.1	Soltu.DM.01G032660.1
Soltu.DM.01G020280.1	Soltu.DM.01G032670.1
Soltu.DM.01G036560.1	Soltu.DM.01G032680.1
Soltu.DM.01G036580.1	Soltu.DM.01G032690.1
Soltu.DM.09G025100.1	Soltu.DM.01G032700.3
Soltu.DM.09G025110.4	Soltu.DM.01G032710.1
Soltu.DM.09G025120.4	Soltu.DM.01G032720.1
Soltu.DM.09G030770.1	Soltu.DM.01G032730.1
Soltu.DM.09G030780.1	Soltu.DM.01G032740.1
Soltu.DM.09G030790.2	Soltu.DM.01G032750.1
Soltu.DM.09G030800.1	Soltu.DM.01G032780.1
Soltu.DM.09G030840.1	Soltu.DM.01G032790.1
Soltu.DM.09G030860.1	Soltu.DM.01G032800.1
Soltu.DM.09G031030.1	Soltu.DM.01G032810.1
Soltu.DM.09G031080.1	Soltu.DM.01G032820.3
Soltu.DM.09G031130.1	Soltu.DM.01G032830.1
Soltu.DM.09G031140.1	Soltu.DM.01G032840.1
Soltu.DM.09G031180.2	Soltu.DM.01G032850.1
Soltu.DM.01G011860.1	Soltu.DM.01G033050.2
Soltu.DM.01G012650.1	Soltu.DM.01G033080.2
Soltu.DM.01G018290.1	Soltu.DM.01G033090.1
Soltu.DM.02G007900.1	Soltu.DM.01G033100.2
Soltu.DM.04G001570.1	Soltu.DM.01G033110.1
Soltu.DM.04G012940.1	Soltu.DM.01G033120.1
Soltu.DM.04G016950.1	Soltu.DM.01G033170.1
Soltu.DM.04G019670.1	Soltu.DM.01G033180.1
Soltu.DM.04G021990.1	Soltu.DM.01G033190.1
Soltu.DM.04G022010.1	Soltu.DM.01G033230.1
Soltu.DM.05G007360.1	Soltu.DM.01G033240.1
Soltu.DM.05G014020.1	Soltu.DM.01G033250.2
Soltu.DM.06G007380.1	Soltu.DM.01G033260.4
Soltu.DM.06G010990.1	Soltu.DM.01G033270.1
Soltu.DM.06G015200.1	Soltu.DM.01G033280.1
Soltu.DM.07G004220.1	Soltu.DM.01G033290.1
Soltu.DM.07G009490.1	Soltu.DM.01G033300.1
Soltu.DM.08G010650.1	Soltu.DM.01G033310.1
Soltu.DM.09G014400.1	Soltu.DM.01G033320.1
Soltu.DM.09G015080.1	Soltu.DM.01G033330.1
Soltu.DM.09G016570.1	Soltu.DM.01G033360.3
Soltu.DM.10G014710.1	Soltu.DM.01G033370.1
Soltu.DM.10G014920.1	Soltu.DM.01G033380.1
Soltu.DM.10G020380.1	Soltu.DM.01G033400.1
Soltu.DM.10G020390.1	Soltu.DM.01G033410.1
Soltu.DM.12G013130.1	Soltu.DM.01G033430.1
Soltu.DM.12G013990.1	Soltu.DM.01G033440.1
Soltu.DM.12G014280.1	Soltu.DM.01G033460.1
Soltu.DM.03G004870.1	Soltu.DM.01G033480.2
Soltu.DM.03G004900.1	Soltu.DM.01G033500.1
Soltu.DM.03G004920.2	Soltu.DM.01G033510.1
Soltu.DM.03G011440.1	Soltu.DM.01G033520.2
Soltu.DM.03G011460.1	Soltu.DM.01G033530.1
Soltu.DM.03G011480.1	Soltu.DM.01G033540.1
Soltu.DM.09G005690.1	Soltu.DM.01G033550.2
Soltu.DM.09G005700.1	Soltu.DM.01G033560.1
Soltu.DM.09G005710.1	Soltu.DM.01G033570.1
Soltu.DM.09G005720.1	Soltu.DM.01G033590.1
Soltu.DM.S001520.1	Soltu.DM.01G033600.1
Soltu.DM.06G015750.1	Soltu.DM.01G033610.1
Soltu.DM.07G014420.1	Soltu.DM.01G033620.1
Soltu.DM.07G014470.1	Soltu.DM.01G033650.1
Soltu.DM.07G014480.1	Soltu.DM.01G033660.1
Soltu.DM.07G014490.1	Soltu.DM.01G033670.2
Soltu.DM.07G027130.1	Soltu.DM.01G033680.1
Soltu.DM.12G028860.1	Soltu.DM.01G033690.1
Soltu.DM.09G009920.1	Soltu.DM.01G033700.1
Soltu.DM.10G018850.1	Soltu.DM.01G033710.1
Soltu.DM.10G018900.1	Soltu.DM.01G033720.1
Soltu.DM.10G018910.1	Soltu.DM.01G033730.4
Soltu.DM.10G018920.1	Soltu.DM.01G033740.2
Soltu.DM.10G018930.1	Soltu.DM.01G033750.1
Soltu.DM.10G018950.1	Soltu.DM.01G033760.1
Soltu.DM.10G018980.1	Soltu.DM.01G033770.1
Soltu.DM.10G019000.1	Soltu.DM.01G033850.1
Soltu.DM.10G019020.1	Soltu.DM.01G033860.1
Soltu.DM.10G019040.1	Soltu.DM.01G033870.1
Soltu.DM.10G019060.1	Soltu.DM.01G033880.1
Soltu.DM.10G019070.1	Soltu.DM.01G033890.1
Soltu.DM.10G019080.1	Soltu.DM.01G033900.2
Soltu.DM.08G005690.1	Soltu.DM.01G033910.1
Soltu.DM.09G030810.2	Soltu.DM.01G033920.1
Soltu.DM.09G030820.1	Soltu.DM.01G033930.1
Soltu.DM.09G030850.1	Soltu.DM.01G033940.1
Soltu.DM.09G030880.1	Soltu.DM.01G033970.1
Soltu.DM.09G030890.1	Soltu.DM.01G033980.1
Soltu.DM.09G030900.1	Soltu.DM.01G034000.1
Soltu.DM.09G030910.1	Soltu.DM.01G034010.3
Soltu.DM.09G030920.4	Soltu.DM.01G034020.2
Soltu.DM.09G030960.1	Soltu.DM.01G034030.1
Soltu.DM.10G018350.1	Soltu.DM.01G034040.1
Soltu.DM.04G000340.1	Soltu.DM.01G034080.1
Soltu.DM.04G000350.1	Soltu.DM.01G034090.1
Soltu.DM.04G000360.1	Soltu.DM.01G034100.1
Soltu.DM.04G000370.1	Soltu.DM.01G034110.1
Soltu.DM.04G000380.1	Soltu.DM.01G034120.1
Soltu.DM.04G000400.1	Soltu.DM.01G034130.1
Soltu.DM.04G000410.1	Soltu.DM.01G034140.2
Soltu.DM.04G000420.1	Soltu.DM.01G034150.1
Soltu.DM.04G000440.1	Soltu.DM.01G034170.1
Soltu.DM.04G000450.1	Soltu.DM.01G034180.1
Soltu.DM.04G000470.1	Soltu.DM.01G034190.1
Soltu.DM.04G000480.1	Soltu.DM.01G034200.1
Soltu.DM.08G001520.1	Soltu.DM.01G034210.1
Soltu.DM.08G001530.2	Soltu.DM.01G034220.2
Soltu.DM.08G001540.1	Soltu.DM.01G034230.1
Soltu.DM.08G001550.1	Soltu.DM.01G034240.1
Soltu.DM.08G001560.1	Soltu.DM.01G034280.1
Soltu.DM.08G001570.1	Soltu.DM.01G034290.1
Soltu.DM.08G001580.1	Soltu.DM.01G034300.1
Soltu.DM.08G001610.1	Soltu.DM.01G034310.1
Soltu.DM.08G001620.1	Soltu.DM.01G034320.1
Soltu.DM.08G001640.1	Soltu.DM.01G034330.1
Soltu.DM.S001720.1	Soltu.DM.01G034340.1
Soltu.DM.09G029760.1	Soltu.DM.01G034360.1
Soltu.DM.09G029770.1	Soltu.DM.01G034370.1
Soltu.DM.09G029820.1	Soltu.DM.01G034380.1
Soltu.DM.09G029830.1	Soltu.DM.01G034390.2
Soltu.DM.09G029870.1	Soltu.DM.01G034400.1
Soltu.DM.09G029880.1	Soltu.DM.01G034410.1
Soltu.DM.09G029920.2	Soltu.DM.01G034420.1
Soltu.DM.09G029970.1	Soltu.DM.01G034430.1
Soltu.DM.09G029980.1	Soltu.DM.01G034440.2
Soltu.DM.09G030500.1	Soltu.DM.01G034500.1
Soltu.DM.09G030510.1	Soltu.DM.01G034510.2
Soltu.DM.09G030520.1	Soltu.DM.01G034520.1
Soltu.DM.09G030540.1	Soltu.DM.01G034530.1
Soltu.DM.09G015110.1	Soltu.DM.01G034540.1
Soltu.DM.12G021690.1	Soltu.DM.01G034550.1
Soltu.DM.12G021730.1	Soltu.DM.01G034570.1
Soltu.DM.12G021770.1	Soltu.DM.01G034580.1
Soltu.DM.12G026070.2	Soltu.DM.01G034590.1
Soltu.DM.02G029070.1	Soltu.DM.01G034610.2
Soltu.DM.02G029080.1	Soltu.DM.01G034620.1
Soltu.DM.04G034060.1	Soltu.DM.01G034630.3
Soltu.DM.04G034090.1	Soltu.DM.01G034640.1
Soltu.DM.04G034100.1	Soltu.DM.01G034650.1
Soltu.DM.04G034110.1	Soltu.DM.01G034660.1
Soltu.DM.04G034120.1	Soltu.DM.01G034670.2
Soltu.DM.04G034140.1	Soltu.DM.01G034680.1
Soltu.DM.04G034150.1	Soltu.DM.01G034690.2
Soltu.DM.04G034160.1	Soltu.DM.01G034710.2
Soltu.DM.04G034170.1	Soltu.DM.01G034720.1
Soltu.DM.06G004560.1	Soltu.DM.01G034730.1
Soltu.DM.06G005210.1	Soltu.DM.01G034740.1
Soltu.DM.06G005220.1	Soltu.DM.01G034750.1
Soltu.DM.06G005260.1	Soltu.DM.01G034760.1
Soltu.DM.06G005270.1	Soltu.DM.01G034770.2
Soltu.DM.06G005280.1	Soltu.DM.01G034780.1
Soltu.DM.06G005300.1	Soltu.DM.01G034790.1
Soltu.DM.11G016980.1	Soltu.DM.01G034800.2
Soltu.DM.11G017210.1	Soltu.DM.01G034810.1
Soltu.DM.05G003410.1	Soltu.DM.01G034820.1
Soltu.DM.05G003430.2	Soltu.DM.01G034840.1
Soltu.DM.05G003450.2	Soltu.DM.01G034850.1
Soltu.DM.05G003470.1	Soltu.DM.01G034860.1
Soltu.DM.05G003480.1	Soltu.DM.01G034870.1
Soltu.DM.05G003490.1	Soltu.DM.01G034880.1
Soltu.DM.05G003510.1	Soltu.DM.01G034890.1
Soltu.DM.05G003540.1	Soltu.DM.01G034900.1
Soltu.DM.05G003550.1	Soltu.DM.01G034910.1
Soltu.DM.05G003560.1	Soltu.DM.01G034920.1
Soltu.DM.05G003580.1	Soltu.DM.01G034930.1
Soltu.DM.05G003590.1	Soltu.DM.01G035000.1
Soltu.DM.05G003610.1	Soltu.DM.01G035010.1
Soltu.DM.05G003640.1	Soltu.DM.01G035040.4
Soltu.DM.05G003650.1	Soltu.DM.01G035050.1
Soltu.DM.05G003670.1	Soltu.DM.01G035060.1
Soltu.DM.05G003680.1	Soltu.DM.01G035070.1
Soltu.DM.05G003690.1	Soltu.DM.01G035090.1
Soltu.DM.03G032880.1	Soltu.DM.01G035100.1
Soltu.DM.03G032890.1	Soltu.DM.01G035110.1
Soltu.DM.03G032920.1	Soltu.DM.01G035120.1
Soltu.DM.04G025090.1	Soltu.DM.01G035130.2
Soltu.DM.04G025100.1	Soltu.DM.01G035140.1
Soltu.DM.04G025110.1	Soltu.DM.01G035150.1
Soltu.DM.04G025130.1	Soltu.DM.01G035170.1
Soltu.DM.04G025140.1	Soltu.DM.01G035180.1
Soltu.DM.04G025150.1	Soltu.DM.01G035190.1
Soltu.DM.04G025160.2	Soltu.DM.01G035200.1
Soltu.DM.04G025180.1	Soltu.DM.01G035210.1
Soltu.DM.S000190.1	Soltu.DM.01G035220.1
Soltu.DM.S000200.1	Soltu.DM.01G035230.1
Soltu.DM.S000230.1	Soltu.DM.01G035240.1
Soltu.DM.02G013810.1	Soltu.DM.01G035250.1
Soltu.DM.02G013820.1	Soltu.DM.01G035260.1
Soltu.DM.02G014000.1	Soltu.DM.01G035270.1
Soltu.DM.02G014020.1	Soltu.DM.01G035280.1
Soltu.DM.02G014030.1	Soltu.DM.01G035290.1
Soltu.DM.02G014040.1	Soltu.DM.01G035300.5
Soltu.DM.02G014050.1	Soltu.DM.01G035310.1
Soltu.DM.03G000820.1	Soltu.DM.01G035320.1
Soltu.DM.03G000830.1	Soltu.DM.01G035340.1
Soltu.DM.03G000840.1	Soltu.DM.01G035350.3
Soltu.DM.03G000850.1	Soltu.DM.01G035360.1
Soltu.DM.03G000860.1	Soltu.DM.01G035380.1
Soltu.DM.03G000870.1	Soltu.DM.01G035390.1
Soltu.DM.03G004830.1	Soltu.DM.01G035400.1
Soltu.DM.08G015890.1	Soltu.DM.01G035420.1
Soltu.DM.07G004110.1	Soltu.DM.01G035430.1
Soltu.DM.07G004120.1	Soltu.DM.01G035440.1
Soltu.DM.07G004130.1	Soltu.DM.01G035450.1
Soltu.DM.07G004140.1	Soltu.DM.01G035490.1
Soltu.DM.07G004150.1	Soltu.DM.01G035500.1
Soltu.DM.07G004170.1	Soltu.DM.01G035510.1
Soltu.DM.07G004260.1	Soltu.DM.01G035520.1
Soltu.DM.09G013730.1	Soltu.DM.01G035530.1
Soltu.DM.01G034610.2	Soltu.DM.01G035550.2
Soltu.DM.03G022950.1	Soltu.DM.01G035560.1
Soltu.DM.05G019840.1	Soltu.DM.01G035570.1
Soltu.DM.06G002740.1	Soltu.DM.01G035580.1
Soltu.DM.06G032900.1	Soltu.DM.01G035600.1
Soltu.DM.08G004620.1	Soltu.DM.01G035620.1
Soltu.DM.08G028680.2	Soltu.DM.01G035640.1
Soltu.DM.10G005730.1	Soltu.DM.01G035650.1
Soltu.DM.12G008280.1	Soltu.DM.01G035660.1
Soltu.DM.05G002130.2	Soltu.DM.01G035670.1
Soltu.DM.05G009140.1	Soltu.DM.01G035680.1
Soltu.DM.05G009280.1	Soltu.DM.01G035690.1
Soltu.DM.05G009430.3	Soltu.DM.01G035700.1
Soltu.DM.08G000190.3	Soltu.DM.01G035710.1
Soltu.DM.08G000200.1	Soltu.DM.01G035720.1
Soltu.DM.08G000210.1	Soltu.DM.01G035760.1
Soltu.DM.08G000220.1	Soltu.DM.01G035770.1
Soltu.DM.08G000230.1	Soltu.DM.01G035780.1
Soltu.DM.08G000240.1	Soltu.DM.01G035790.2
Soltu.DM.08G000270.1	Soltu.DM.01G035800.1
Soltu.DM.08G000280.1	Soltu.DM.01G035810.1
Soltu.DM.08G000290.1	Soltu.DM.01G035820.1
Soltu.DM.08G026400.1	Soltu.DM.01G035830.1
Soltu.DM.08G026410.1	Soltu.DM.01G035850.1
Soltu.DM.08G026420.1	Soltu.DM.01G035860.1
Soltu.DM.08G026430.1	Soltu.DM.01G035870.1
Soltu.DM.08G026440.1	Soltu.DM.01G035880.1
Soltu.DM.08G026460.1	Soltu.DM.01G035890.2
Soltu.DM.08G026480.1	Soltu.DM.01G035900.1
Soltu.DM.08G026490.1	Soltu.DM.01G035910.1
Soltu.DM.08G026500.1	Soltu.DM.01G035920.1
Soltu.DM.08G026510.1	Soltu.DM.01G035930.1
Soltu.DM.08G026520.1	Soltu.DM.01G035940.1
Soltu.DM.08G026550.1	Soltu.DM.01G035950.1
Soltu.DM.08G026560.1	Soltu.DM.01G035960.1
Soltu.DM.08G026580.1	Soltu.DM.01G035970.2
Soltu.DM.08G026590.1	Soltu.DM.01G035980.1
Soltu.DM.08G026600.1	Soltu.DM.01G035990.1
Soltu.DM.02G004840.1	Soltu.DM.01G036000.1
Soltu.DM.02G004850.1	Soltu.DM.01G036010.1
Soltu.DM.02G004860.1	Soltu.DM.01G036020.1
Soltu.DM.02G004880.1	Soltu.DM.01G036040.1
Soltu.DM.02G005930.1	Soltu.DM.01G036050.1
Soltu.DM.02G005940.1	Soltu.DM.01G036060.1
Soltu.DM.02G005960.1	Soltu.DM.01G036070.2
Soltu.DM.02G005970.1	Soltu.DM.01G036080.2
Soltu.DM.08G012540.1	Soltu.DM.01G036090.2
Soltu.DM.09G025210.1	Soltu.DM.01G036100.1
Soltu.DM.04G029360.1	Soltu.DM.01G036110.1
Soltu.DM.04G029390.1	Soltu.DM.01G036120.1
Soltu.DM.04G029430.1	Soltu.DM.01G036130.3
Soltu.DM.05G000650.1	Soltu.DM.01G036140.1
Soltu.DM.06G001440.2	Soltu.DM.01G036160.1
Soltu.DM.06G001480.1	Soltu.DM.01G036170.1
Soltu.DM.06G001490.1	Soltu.DM.01G036180.1
Soltu.DM.06G001500.1	Soltu.DM.01G036190.1
Soltu.DM.06G001560.1	Soltu.DM.01G036200.1
Soltu.DM.06G001590.1	Soltu.DM.01G036240.1
Soltu.DM.06G001600.1	Soltu.DM.01G036250.1
Soltu.DM.06G001620.1	Soltu.DM.01G036280.1
Soltu.DM.06G001640.1	Soltu.DM.01G036290.1
Soltu.DM.06G001650.1	Soltu.DM.01G036300.1
Soltu.DM.06G001670.1	Soltu.DM.01G036310.1
Soltu.DM.06G001760.1	Soltu.DM.01G036330.2
Soltu.DM.06G001770.1	Soltu.DM.01G036340.1
Soltu.DM.06G001790.1	Soltu.DM.01G036350.1
Soltu.DM.06G001810.1	Soltu.DM.01G036360.1
Soltu.DM.06G001820.1	Soltu.DM.01G036370.1
Soltu.DM.06G001840.1	Soltu.DM.01G036380.1
Soltu.DM.06G001870.1	Soltu.DM.01G036410.1
Soltu.DM.06G001920.1	Soltu.DM.01G036420.1
Soltu.DM.08G016770.1	Soltu.DM.01G036430.1
Soltu.DM.11G017860.1	Soltu.DM.01G036460.1
Soltu.DM.12G000740.1	Soltu.DM.01G036470.1
Soltu.DM.12G000760.1	Soltu.DM.01G036480.1
Soltu.DM.12G001060.1	Soltu.DM.01G036490.1
Soltu.DM.12G009250.1	Soltu.DM.01G036500.1
Soltu.DM.12G009270.1	Soltu.DM.01G036510.1
Soltu.DM.11G018220.1	Soltu.DM.01G036520.1
Soltu.DM.11G018230.1	Soltu.DM.01G036530.1
Soltu.DM.11G018240.2	Soltu.DM.01G036550.1
Soltu.DM.11G018260.1	Soltu.DM.01G036610.2
Soltu.DM.11G018270.1	Soltu.DM.01G036620.1
Soltu.DM.11G018300.1	Soltu.DM.01G036630.1
Soltu.DM.11G018310.1	Soltu.DM.01G036640.3
Soltu.DM.11G018340.1	Soltu.DM.01G036650.1
Soltu.DM.11G018350.1	Soltu.DM.01G036660.2
Soltu.DM.11G018360.1	Soltu.DM.01G036670.2
Soltu.DM.11G018370.1	Soltu.DM.01G036680.1
Soltu.DM.11G018410.1	Soltu.DM.01G036690.1
Soltu.DM.11G018420.2	Soltu.DM.01G036700.1
Soltu.DM.11G018430.2	Soltu.DM.01G036730.1
Soltu.DM.11G018440.1	Soltu.DM.01G036740.1
Soltu.DM.11G018450.1	Soltu.DM.01G036750.1
Soltu.DM.11G018460.1	Soltu.DM.01G036760.1
Soltu.DM.11G018470.1	Soltu.DM.01G036850.3
Soltu.DM.11G018480.1	Soltu.DM.01G036860.2
Soltu.DM.11G018490.1	Soltu.DM.01G036870.1
Soltu.DM.11G018500.1	Soltu.DM.01G036970.1
Soltu.DM.S000690.1	Soltu.DM.01G036980.1
Soltu.DM.S000710.1	Soltu.DM.01G037000.1
Soltu.DM.01G008550.2	Soltu.DM.01G037020.1
Soltu.DM.10G002210.1	Soltu.DM.01G037030.1
Soltu.DM.12G000280.1	Soltu.DM.01G037040.1
Soltu.DM.12G000290.1	Soltu.DM.01G037050.1
Soltu.DM.12G000410.1	Soltu.DM.01G037060.1
Soltu.DM.12G009290.1	Soltu.DM.01G037070.1
Soltu.DM.12G009300.1	Soltu.DM.01G037080.1
Soltu.DM.12G009400.1	Soltu.DM.01G037090.1
Soltu.DM.12G009410.1	Soltu.DM.01G037100.1
Soltu.DM.12G009520.1	Soltu.DM.01G037110.1
Soltu.DM.07G013490.1	Soltu.DM.01G037120.1
Soltu.DM.07G013500.1	Soltu.DM.01G037130.1
Soltu.DM.07G017330.1	Soltu.DM.01G037150.1
Soltu.DM.07G017340.1	Soltu.DM.01G037160.2
Soltu.DM.07G017350.1	Soltu.DM.01G037300.1
Soltu.DM.07G017360.1	Soltu.DM.01G037310.1
Soltu.DM.07G017380.1	Soltu.DM.01G037330.1
Soltu.DM.07G017440.1	Soltu.DM.01G037340.1
Soltu.DM.07G017450.1	Soltu.DM.01G037370.1
Soltu.DM.07G017500.2	Soltu.DM.01G037380.1
Soltu.DM.01G005160.1	Soltu.DM.01G037530.1
Soltu.DM.01G005170.1	Soltu.DM.01G037540.2
Soltu.DM.01G005180.1	Soltu.DM.01G037550.1
Soltu.DM.01G005220.1	Soltu.DM.01G037560.1
Soltu.DM.01G005230.1	Soltu.DM.01G037570.1
Soltu.DM.01G005240.1	Soltu.DM.01G037580.1
Soltu.DM.01G005260.1	Soltu.DM.01G037590.1
Soltu.DM.S002210.1	Soltu.DM.01G037600.1
Soltu.DM.03G006450.1	Soltu.DM.01G037610.2
Soltu.DM.04G021060.1	Soltu.DM.01G037620.1
Soltu.DM.04G021070.1	Soltu.DM.01G037630.1
Soltu.DM.04G021080.1	Soltu.DM.01G037640.1
Soltu.DM.09G027150.1	Soltu.DM.01G037650.1
Soltu.DM.09G027170.1	Soltu.DM.01G037660.1
Soltu.DM.09G027180.1	Soltu.DM.01G037670.1
Soltu.DM.10G018100.2	Soltu.DM.01G037680.1
Soltu.DM.09G012840.1	Soltu.DM.01G037690.3
Soltu.DM.10G010000.1	Soltu.DM.01G037700.1
Soltu.DM.10G016430.1	Soltu.DM.01G037710.1
Soltu.DM.02G006310.1	Soltu.DM.01G037730.1
Soltu.DM.03G003930.1	Soltu.DM.01G037740.1
Soltu.DM.03G003940.1	Soltu.DM.01G037760.1
Soltu.DM.03G003950.2	Soltu.DM.01G037770.2
Soltu.DM.03G003980.1	Soltu.DM.01G037780.5
Soltu.DM.03G003990.1	Soltu.DM.01G037810.1
Soltu.DM.03G004040.1	Soltu.DM.01G037820.1
Soltu.DM.03G004050.1	Soltu.DM.01G037830.1
Soltu.DM.03G004070.1	Soltu.DM.01G037840.2
Soltu.DM.03G004080.1	Soltu.DM.01G037850.1
Soltu.DM.01G002190.1	Soltu.DM.01G037870.1
Soltu.DM.01G008560.1	Soltu.DM.01G037880.1
Soltu.DM.01G008570.1	Soltu.DM.01G037890.1
Soltu.DM.01G008580.2	Soltu.DM.01G037960.1
Soltu.DM.05G024190.1	Soltu.DM.01G038010.1
Soltu.DM.05G024300.1	Soltu.DM.01G038030.1
Soltu.DM.05G024380.1	Soltu.DM.01G038050.1
Soltu.DM.01G002170.1	Soltu.DM.01G038070.1
Soltu.DM.01G002180.1	Soltu.DM.01G038160.1
Soltu.DM.01G002210.1	Soltu.DM.01G038170.1
Soltu.DM.01G002220.3	Soltu.DM.01G038180.1
Soltu.DM.01G002240.1	Soltu.DM.01G038190.6
Soltu.DM.01G002270.1	Soltu.DM.01G038200.1
Soltu.DM.08G002060.2	Soltu.DM.01G038210.1
Soltu.DM.08G002340.1	Soltu.DM.01G038220.2
Soltu.DM.08G002370.1	Soltu.DM.01G038270.1
Soltu.DM.08G002390.1	Soltu.DM.01G038280.3
Soltu.DM.08G002400.1	Soltu.DM.01G038290.1
Soltu.DM.08G002410.1	Soltu.DM.01G038300.1
Soltu.DM.08G002420.1	Soltu.DM.01G038310.1
Soltu.DM.08G002430.1	Soltu.DM.01G038320.1
Soltu.DM.11G018030.1	Soltu.DM.01G038330.1
Soltu.DM.05G005630.1	Soltu.DM.01G038340.1
Soltu.DM.05G005640.1	Soltu.DM.01G038350.1
Soltu.DM.05G005680.4	Soltu.DM.01G038360.1
Soltu.DM.05G005700.1	Soltu.DM.01G038370.1
Soltu.DM.05G005740.1	Soltu.DM.01G038380.1
Soltu.DM.05G005790.1	Soltu.DM.01G038390.1
Soltu.DM.05G005810.1	Soltu.DM.01G038400.1
Soltu.DM.05G005840.7	Soltu.DM.01G038410.1
Soltu.DM.01G009320.1	Soltu.DM.01G038420.1
Soltu.DM.05G005750.1	Soltu.DM.01G038440.1
Soltu.DM.08G025570.1	Soltu.DM.01G038450.1
Soltu.DM.08G025580.1	Soltu.DM.01G038460.1
Soltu.DM.08G025590.1	Soltu.DM.01G038470.1
Soltu.DM.08G025600.1	Soltu.DM.01G038480.1
Soltu.DM.08G025620.1	Soltu.DM.01G038560.1
Soltu.DM.08G025630.1	Soltu.DM.01G038570.1
Soltu.DM.08G025640.1	Soltu.DM.01G038580.1
Soltu.DM.08G025650.1	Soltu.DM.01G038590.1
Soltu.DM.08G025660.1	Soltu.DM.01G038600.1
Soltu.DM.08G025670.1	Soltu.DM.01G038610.1
Soltu.DM.08G025700.1	Soltu.DM.01G038620.1
Soltu.DM.02G016240.1	Soltu.DM.01G038630.1
Soltu.DM.02G016250.1	Soltu.DM.01G038710.1
Soltu.DM.02G016260.1	Soltu.DM.01G038720.1
Soltu.DM.02G016290.1	Soltu.DM.01G038750.1
Soltu.DM.02G016720.1	Soltu.DM.01G038760.1
Soltu.DM.02G016740.1	Soltu.DM.01G038770.1
Soltu.DM.02G016750.1	Soltu.DM.01G038790.1
Soltu.DM.02G016770.1	Soltu.DM.01G038800.1
Soltu.DM.02G016780.1	Soltu.DM.01G038820.1
Soltu.DM.08G017870.1	Soltu.DM.01G038830.2
Soltu.DM.08G017880.1	Soltu.DM.01G038840.1
Soltu.DM.08G017890.1	Soltu.DM.01G038850.1
Soltu.DM.08G017900.1	Soltu.DM.01G038890.1
Soltu.DM.08G017910.1	Soltu.DM.01G038920.1
Soltu.DM.08G017930.1	Soltu.DM.01G038930.1
Soltu.DM.08G017950.1	Soltu.DM.01G038940.1
Soltu.DM.08G017960.1	Soltu.DM.01G038950.1
Soltu.DM.01G020180.1	Soltu.DM.01G038980.1
Soltu.DM.01G026060.1	Soltu.DM.01G038990.1
Soltu.DM.01G026070.1	Soltu.DM.01G039000.1
Soltu.DM.01G026090.1	Soltu.DM.01G039010.1
Soltu.DM.04G022360.1	Soltu.DM.01G039020.1
Soltu.DM.08G023470.1	Soltu.DM.01G039030.5
Soltu.DM.08G023480.1	Soltu.DM.01G039040.1
Soltu.DM.08G023510.1	Soltu.DM.01G039050.1
Soltu.DM.02G005850.1	Soltu.DM.01G039060.1
Soltu.DM.10G001640.1	Soltu.DM.01G039070.1
Soltu.DM.10G001780.1	Soltu.DM.01G039080.1
Soltu.DM.10G001870.1	Soltu.DM.01G039090.1
Soltu.DM.10G001890.1	Soltu.DM.01G039100.1
Soltu.DM.10G001910.1	Soltu.DM.01G039120.1
Soltu.DM.03G018170.1	Soltu.DM.01G039130.1
Soltu.DM.03G018180.1	Soltu.DM.01G039150.1
Soltu.DM.03G018190.1	Soltu.DM.01G039170.1
Soltu.DM.03G018200.1	Soltu.DM.01G039180.1
Soltu.DM.03G018210.1	Soltu.DM.01G039230.1
Soltu.DM.03G018220.1	Soltu.DM.01G039240.1
Soltu.DM.03G018240.1	Soltu.DM.01G039250.1
Soltu.DM.03G018250.1	Soltu.DM.01G039290.1
Soltu.DM.06G013270.1	Soltu.DM.01G039300.1
Soltu.DM.09G005220.1	Soltu.DM.01G039310.1
Soltu.DM.10G010520.1	Soltu.DM.01G039320.1
Soltu.DM.10G010530.1	Soltu.DM.01G039330.1
Soltu.DM.11G001220.1	Soltu.DM.01G039340.1
Soltu.DM.12G021290.1	Soltu.DM.01G039350.1
Soltu.DM.08G002180.1	Soltu.DM.01G039360.1
Soltu.DM.08G002190.1	Soltu.DM.01G039370.1
Soltu.DM.08G002200.1	Soltu.DM.01G039380.1
Soltu.DM.08G002210.1	Soltu.DM.01G039390.1
Soltu.DM.08G002220.1	Soltu.DM.01G039400.1
Soltu.DM.08G002250.1	Soltu.DM.01G039480.1
Soltu.DM.08G002260.1	Soltu.DM.01G039500.1
Soltu.DM.08G002270.1	Soltu.DM.01G039540.1
Soltu.DM.08G002280.1	Soltu.DM.01G039550.1
Soltu.DM.01G007630.1	Soltu.DM.01G039560.1
Soltu.DM.01G007640.1	Soltu.DM.01G039570.1
Soltu.DM.01G007660.1	Soltu.DM.01G039580.2
Soltu.DM.06G012470.1	Soltu.DM.01G039590.1
Soltu.DM.06G015970.1	Soltu.DM.01G039600.1
Soltu.DM.06G015980.1	Soltu.DM.01G039610.1
Soltu.DM.06G015990.1	Soltu.DM.01G039620.1
Soltu.DM.06G016000.1	Soltu.DM.01G039630.1
Soltu.DM.06G016030.1	Soltu.DM.01G039650.1
Soltu.DM.06G016040.1	Soltu.DM.01G039660.1
Soltu.DM.03G011750.1	Soltu.DM.01G039670.1
Soltu.DM.04G007480.1	Soltu.DM.01G039680.1
Soltu.DM.06G031460.1	Soltu.DM.01G039690.1
Soltu.DM.10G020560.1	Soltu.DM.01G039700.1
Soltu.DM.10G026890.1	Soltu.DM.01G039710.1
Soltu.DM.11G008990.1	Soltu.DM.01G039730.1
Soltu.DM.11G020330.1	Soltu.DM.01G039740.1
Soltu.DM.07G007900.1	Soltu.DM.01G039760.1
Soltu.DM.08G004030.1	Soltu.DM.01G039770.1
Soltu.DM.08G007020.1	Soltu.DM.01G039780.1
Soltu.DM.10G012900.1	Soltu.DM.01G039790.1
Soltu.DM.06G008610.1	Soltu.DM.01G039810.1
Soltu.DM.06G008680.1	Soltu.DM.01G039820.1
Soltu.DM.06G008750.1	Soltu.DM.01G039830.1
Soltu.DM.06G019330.1	Soltu.DM.01G039840.1
Soltu.DM.05G018370.1	Soltu.DM.01G039850.4
Soltu.DM.05G018460.1	Soltu.DM.01G039860.1
Soltu.DM.05G018470.1	Soltu.DM.01G039870.2
Soltu.DM.05G018490.1	Soltu.DM.01G039880.1
Soltu.DM.05G018530.1	Soltu.DM.01G039890.1
Soltu.DM.05G018550.1	Soltu.DM.01G039900.2
Soltu.DM.05G018640.1	Soltu.DM.01G039910.2
Soltu.DM.07G012420.1	Soltu.DM.01G039920.1
Soltu.DM.10G013590.1	Soltu.DM.01G039930.1
Soltu.DM.06G021900.1	Soltu.DM.01G039940.1
Soltu.DM.06G021910.1	Soltu.DM.01G039950.2
Soltu.DM.06G021920.1	Soltu.DM.01G039980.1
Soltu.DM.06G021930.1	Soltu.DM.01G039990.1
Soltu.DM.06G021980.1	Soltu.DM.01G040000.1
Soltu.DM.06G021990.1	Soltu.DM.01G040010.1
Soltu.DM.06G022000.1	Soltu.DM.01G040020.1
Soltu.DM.06G022010.1	Soltu.DM.01G040030.1
Soltu.DM.06G022040.1	Soltu.DM.01G040040.1
Soltu.DM.06G022050.1	Soltu.DM.01G040050.1
Soltu.DM.06G022060.1	Soltu.DM.01G040060.1
Soltu.DM.06G022070.1	Soltu.DM.01G040070.1
Soltu.DM.06G022080.1	Soltu.DM.01G040080.1
Soltu.DM.S002480.1	Soltu.DM.01G040090.1
Soltu.DM.S002490.1	Soltu.DM.01G040100.1
Soltu.DM.01G001270.1	Soltu.DM.01G040110.1
Soltu.DM.01G001310.1	Soltu.DM.01G040120.1
Soltu.DM.01G003980.1	Soltu.DM.01G040130.1
Soltu.DM.01G004010.1	Soltu.DM.01G040140.1
Soltu.DM.01G004070.1	Soltu.DM.01G040150.1
Soltu.DM.01G004250.1	Soltu.DM.01G040160.1
Soltu.DM.01G004320.1	Soltu.DM.01G040170.1
Soltu.DM.01G004420.1	Soltu.DM.01G040180.1
Soltu.DM.02G001240.1	Soltu.DM.01G040190.1
Soltu.DM.04G029420.1	Soltu.DM.01G040200.1
Soltu.DM.06G017140.2	Soltu.DM.01G040210.1
Soltu.DM.06G017200.2	Soltu.DM.01G040220.1
Soltu.DM.12G022470.1	Soltu.DM.01G040230.1
Soltu.DM.05G018030.1	Soltu.DM.01G040240.1
Soltu.DM.05G018040.1	Soltu.DM.01G040250.1
Soltu.DM.05G018050.1	Soltu.DM.01G040260.1
Soltu.DM.05G018060.1	Soltu.DM.01G040270.1
Soltu.DM.05G018630.1	Soltu.DM.01G040280.1
Soltu.DM.09G000260.1	Soltu.DM.01G040290.3
Soltu.DM.09G000280.1	Soltu.DM.01G040300.2
Soltu.DM.09G000290.1	Soltu.DM.01G040310.1
Soltu.DM.09G000300.1	Soltu.DM.01G040330.1
Soltu.DM.09G008330.1	Soltu.DM.01G040340.1
Soltu.DM.09G008340.1	Soltu.DM.01G040350.1
Soltu.DM.09G008370.1	Soltu.DM.01G040360.2
Soltu.DM.02G013150.1	Soltu.DM.01G040370.1
Soltu.DM.02G013160.1	Soltu.DM.01G040400.1
Soltu.DM.02G013200.1	Soltu.DM.01G040410.1
Soltu.DM.02G013220.1	Soltu.DM.01G040420.1
Soltu.DM.02G013240.1	Soltu.DM.01G040440.1
Soltu.DM.02G013250.1	Soltu.DM.01G040450.1
Soltu.DM.02G013260.1	Soltu.DM.01G040460.1
Soltu.DM.02G013270.1	Soltu.DM.01G040470.1
Soltu.DM.04G020920.1	Soltu.DM.01G040480.1
Soltu.DM.04G021020.1	Soltu.DM.01G040490.1
Soltu.DM.06G020540.1	Soltu.DM.01G040500.1
Soltu.DM.06G020570.1	Soltu.DM.01G040520.1
Soltu.DM.06G020580.1	Soltu.DM.01G040530.1
Soltu.DM.06G020590.1	Soltu.DM.01G040540.1
Soltu.DM.06G020600.1	Soltu.DM.01G040550.1
Soltu.DM.06G020610.1	Soltu.DM.01G040560.3
Soltu.DM.06G020620.1	Soltu.DM.01G040570.1
Soltu.DM.11G011520.1	Soltu.DM.01G040580.1
Soltu.DM.11G011530.1	Soltu.DM.01G040600.1
Soltu.DM.11G011540.1	Soltu.DM.01G040610.1
Soltu.DM.11G011560.1	Soltu.DM.01G040630.1
Soltu.DM.11G011580.1	Soltu.DM.01G040640.1
Soltu.DM.11G011640.1	Soltu.DM.01G040650.1
Soltu.DM.11G011650.1	Soltu.DM.01G040670.2
Soltu.DM.11G011690.1	Soltu.DM.01G040680.1
Soltu.DM.11G011740.1	Soltu.DM.01G040690.1
Soltu.DM.11G013880.1	Soltu.DM.01G040700.1
Soltu.DM.11G014840.1	Soltu.DM.01G040710.1
Soltu.DM.09G003390.1	Soltu.DM.01G040720.1
Soltu.DM.09G003430.1	Soltu.DM.01G040730.1
Soltu.DM.09G003530.1	Soltu.DM.01G040740.1
Soltu.DM.09G003540.1	Soltu.DM.01G040750.1
Soltu.DM.09G007140.1	Soltu.DM.01G040770.1
Soltu.DM.09G007150.1	Soltu.DM.01G040780.1
Soltu.DM.09G007170.1	Soltu.DM.01G040790.1
Soltu.DM.09G007180.1	Soltu.DM.01G040800.1
Soltu.DM.10G020900.2	Soltu.DM.01G040830.1
Soltu.DM.10G020920.1	Soltu.DM.01G040840.1
Soltu.DM.10G020940.1	Soltu.DM.01G040850.3
Soltu.DM.10G020950.1	Soltu.DM.01G040860.2
Soltu.DM.11G010900.1	Soltu.DM.01G040870.1
Soltu.DM.11G012070.1	Soltu.DM.01G040880.1
Soltu.DM.11G013500.1	Soltu.DM.01G040890.4
Soltu.DM.11G013520.1	Soltu.DM.01G040900.1
Soltu.DM.11G013620.1	Soltu.DM.01G040910.1
Soltu.DM.11G013630.1	Soltu.DM.01G040940.1
Soltu.DM.11G013650.1	Soltu.DM.01G040960.1
Soltu.DM.11G001830.1	Soltu.DM.01G041040.1
Soltu.DM.11G001920.1	Soltu.DM.01G041060.1
Soltu.DM.11G001930.1	Soltu.DM.01G041070.2
Soltu.DM.11G001960.2	Soltu.DM.01G041080.1
Soltu.DM.11G001980.1	Soltu.DM.01G041090.1
Soltu.DM.11G002070.1	Soltu.DM.01G041100.1
Soltu.DM.02G008320.1	Soltu.DM.01G041110.1
Soltu.DM.02G008340.1	Soltu.DM.01G041120.1
Soltu.DM.02G008350.1	Soltu.DM.01G041140.1
Soltu.DM.02G008360.1	Soltu.DM.01G041150.1
Soltu.DM.02G008370.1	Soltu.DM.01G041180.1
Soltu.DM.02G008390.1	Soltu.DM.01G041210.1
Soltu.DM.02G008410.1	Soltu.DM.01G041220.1
Soltu.DM.02G008420.1	Soltu.DM.01G041230.1
Soltu.DM.09G018290.1	Soltu.DM.01G041240.3
Soltu.DM.10G011600.1	Soltu.DM.01G041250.1
Soltu.DM.10G011630.1	Soltu.DM.01G041270.1
Soltu.DM.07G006090.1	Soltu.DM.01G041280.1
Soltu.DM.07G006120.1	Soltu.DM.01G041290.1
Soltu.DM.07G006180.1	Soltu.DM.01G041300.1
Soltu.DM.07G006210.1	Soltu.DM.01G041310.1
Soltu.DM.10G005040.1	Soltu.DM.01G041320.1
Soltu.DM.10G005050.1	Soltu.DM.01G041330.1
Soltu.DM.10G005080.1	Soltu.DM.01G041340.2
Soltu.DM.10G005090.1	Soltu.DM.01G041350.1
Soltu.DM.10G005110.1	Soltu.DM.01G041360.1
Soltu.DM.10G005120.1	Soltu.DM.01G041370.1
Soltu.DM.10G005140.1	Soltu.DM.01G041380.3
Soltu.DM.10G005150.1	Soltu.DM.01G041390.1
Soltu.DM.08G013740.1	Soltu.DM.01G041400.1
Soltu.DM.08G013750.1	Soltu.DM.01G041410.3
Soltu.DM.08G013760.1	Soltu.DM.01G041430.1
Soltu.DM.08G013790.1	Soltu.DM.01G041440.1
Soltu.DM.08G013800.1	Soltu.DM.01G041450.4
Soltu.DM.08G013860.1	Soltu.DM.01G041460.1
Soltu.DM.08G013880.1	Soltu.DM.01G041470.1
Soltu.DM.08G013890.1	Soltu.DM.01G041480.1
Soltu.DM.09G031730.1	Soltu.DM.01G041520.1
Soltu.DM.12G002180.1	Soltu.DM.01G041530.2
Soltu.DM.12G002190.1	Soltu.DM.01G041540.1
Soltu.DM.12G002200.1	Soltu.DM.01G041550.1
Soltu.DM.12G002220.1	Soltu.DM.01G041560.1
Soltu.DM.12G002240.1	Soltu.DM.01G041580.1
Soltu.DM.12G002250.1	Soltu.DM.01G041590.1
Soltu.DM.12G014440.1	Soltu.DM.01G041610.1
Soltu.DM.01G037390.1	Soltu.DM.01G041620.1
Soltu.DM.01G037400.1	Soltu.DM.01G041630.1
Soltu.DM.01G037420.1	Soltu.DM.01G041640.2
Soltu.DM.01G037430.1	Soltu.DM.01G041650.1
Soltu.DM.01G037470.1	Soltu.DM.01G041790.2
Soltu.DM.01G037480.1	Soltu.DM.01G041940.1
Soltu.DM.01G037490.1	Soltu.DM.01G041950.1
Soltu.DM.01G037500.1	Soltu.DM.01G041960.1
Soltu.DM.03G010180.1	Soltu.DM.01G041970.1
Soltu.DM.07G010730.1	Soltu.DM.01G041980.1
Soltu.DM.04G007000.1	Soltu.DM.01G041990.1
Soltu.DM.04G033790.1	Soltu.DM.01G042010.1
Soltu.DM.04G033830.1	Soltu.DM.01G042020.3
Soltu.DM.04G033840.1	Soltu.DM.01G042030.1
Soltu.DM.04G033880.1	Soltu.DM.01G042040.1
Soltu.DM.04G033890.1	Soltu.DM.01G042050.1
Soltu.DM.04G034420.1	Soltu.DM.01G042060.1
Soltu.DM.09G005590.1	Soltu.DM.01G042080.1
Soltu.DM.04G033070.1	Soltu.DM.01G042070.1
Soltu.DM.12G005930.1	Soltu.DM.01G042090.2
Soltu.DM.12G005940.1	Soltu.DM.01G042100.1
Soltu.DM.12G005950.1	Soltu.DM.01G042110.1
Soltu.DM.12G005960.1	Soltu.DM.01G042120.1
Soltu.DM.12G005970.1	Soltu.DM.01G042130.3
Soltu.DM.01G012390.1	Soltu.DM.01G042140.1
Soltu.DM.10G019850.1	Soltu.DM.01G042150.4
Soltu.DM.10G020300.1	Soltu.DM.01G042200.1
Soltu.DM.10G020320.1	Soltu.DM.01G042210.1
Soltu.DM.10G020340.1	Soltu.DM.01G042220.1
Soltu.DM.10G020360.1	Soltu.DM.01G042230.2
Soltu.DM.10G020370.1	Soltu.DM.01G042280.1
Soltu.DM.04G017870.1	Soltu.DM.01G042290.1
Soltu.DM.08G016030.1	Soltu.DM.01G042300.1
Soltu.DM.08G019770.1	Soltu.DM.01G042310.1
Soltu.DM.08G019840.1	Soltu.DM.01G042330.1
Soltu.DM.08G019860.1	Soltu.DM.01G042340.2
Soltu.DM.08G019890.1	Soltu.DM.01G042350.1
Soltu.DM.01G012010.1	Soltu.DM.01G042360.5
Soltu.DM.01G012100.1	Soltu.DM.01G042370.1
Soltu.DM.01G012530.1	Soltu.DM.01G042380.1
Soltu.DM.01G012550.1	Soltu.DM.01G042390.1
Soltu.DM.08G003140.1	Soltu.DM.01G042410.1
Soltu.DM.08G006010.1	Soltu.DM.01G042420.2
Soltu.DM.09G001380.1	Soltu.DM.01G042430.1
Soltu.DM.09G001390.1	Soltu.DM.01G042440.1
Soltu.DM.09G001400.1	Soltu.DM.01G042450.2
Soltu.DM.09G001410.1	Soltu.DM.01G042460.1
Soltu.DM.09G001430.1	Soltu.DM.01G042470.2
Soltu.DM.09G001440.2	Soltu.DM.01G042480.1
Soltu.DM.09G010370.1	Soltu.DM.01G042490.1
Soltu.DM.09G010490.1	Soltu.DM.01G042500.1
Soltu.DM.09G017820.1	Soltu.DM.01G042510.1
Soltu.DM.11G024830.1	Soltu.DM.01G042520.1
Soltu.DM.11G024950.1	Soltu.DM.01G042580.1
Soltu.DM.08G004200.1	Soltu.DM.01G042590.2
Soltu.DM.08G004210.1	Soltu.DM.01G042600.1
Soltu.DM.08G004290.1	Soltu.DM.01G042610.1
Soltu.DM.08G027080.1	Soltu.DM.01G042620.1
Soltu.DM.04G035600.1	Soltu.DM.01G042630.1
Soltu.DM.04G035610.1	Soltu.DM.01G042650.1
Soltu.DM.04G035630.1	Soltu.DM.01G042660.1
Soltu.DM.04G035640.1	Soltu.DM.01G042670.1
Soltu.DM.10G015660.1	Soltu.DM.01G042680.1
Soltu.DM.10G015810.2	Soltu.DM.01G042690.1
Soltu.DM.10G015830.1	Soltu.DM.01G042700.1
Soltu.DM.10G015840.1	Soltu.DM.01G042720.1
Soltu.DM.10G015850.1	Soltu.DM.01G042760.1
Soltu.DM.03G017220.2	Soltu.DM.01G042770.1
Soltu.DM.03G017230.1	Soltu.DM.01G042780.1
Soltu.DM.03G017280.1	Soltu.DM.01G042790.2
Soltu.DM.03G017300.1	Soltu.DM.01G042810.1
Soltu.DM.03G017350.3	Soltu.DM.01G042830.1
Soltu.DM.03G017370.1	Soltu.DM.01G042840.1
Soltu.DM.04G006080.1	Soltu.DM.01G042850.1
Soltu.DM.09G006730.1	Soltu.DM.01G042860.1
Soltu.DM.09G006750.1	Soltu.DM.01G042870.2
Soltu.DM.10G023750.2	Soltu.DM.01G042880.2
Soltu.DM.05G018210.1	Soltu.DM.01G042890.4
Soltu.DM.06G029840.1	Soltu.DM.01G042900.1
Soltu.DM.06G029850.2	Soltu.DM.01G042910.1
Soltu.DM.06G029870.1	Soltu.DM.01G042920.1
Soltu.DM.06G029880.1	Soltu.DM.01G042930.2
Soltu.DM.11G021570.1	Soltu.DM.01G042940.2
Soltu.DM.11G021580.1	Soltu.DM.01G042950.1
Soltu.DM.11G021590.2	Soltu.DM.01G042960.2
Soltu.DM.11G021600.1	Soltu.DM.01G042970.3
Soltu.DM.09G006060.1	Soltu.DM.01G042980.2
Soltu.DM.09G006080.1	Soltu.DM.01G042990.1
Soltu.DM.09G006090.1	Soltu.DM.01G043000.1
Soltu.DM.09G010050.1	Soltu.DM.01G043020.1
Soltu.DM.10G015090.1	Soltu.DM.01G043090.1
Soltu.DM.11G009840.1	Soltu.DM.01G043100.1
Soltu.DM.11G009860.1	Soltu.DM.01G043110.2
Soltu.DM.11G009880.1	Soltu.DM.01G043120.1
Soltu.DM.11G009910.1	Soltu.DM.01G043130.1
Soltu.DM.11G014510.1	Soltu.DM.01G043140.1
Soltu.DM.11G016520.1	Soltu.DM.01G043180.1
Soltu.DM.09G019120.1	Soltu.DM.01G043190.1
Soltu.DM.09G019130.4	Soltu.DM.01G043200.1
Soltu.DM.09G019150.1	Soltu.DM.01G043210.2
Soltu.DM.09G019190.1	Soltu.DM.01G043220.1
Soltu.DM.12G000260.1	Soltu.DM.01G043230.1
Soltu.DM.12G003190.1	Soltu.DM.01G043240.1
Soltu.DM.12G003230.1	Soltu.DM.01G043250.1
Soltu.DM.12G003240.1	Soltu.DM.01G043260.1
Soltu.DM.12G003250.1	Soltu.DM.01G043270.2
Soltu.DM.12G003270.1	Soltu.DM.01G043280.1
Soltu.DM.12G003280.3	Soltu.DM.01G043290.1
Soltu.DM.12G003290.1	Soltu.DM.01G043300.2
Soltu.DM.06G020310.1	Soltu.DM.01G043360.1
Soltu.DM.06G020320.2	Soltu.DM.01G043490.1
Soltu.DM.06G020340.1	Soltu.DM.01G043570.2
Soltu.DM.06G020360.2	Soltu.DM.01G043600.1
Soltu.DM.06G020390.1	Soltu.DM.01G043610.1
Soltu.DM.06G020420.1	Soltu.DM.01G043620.1
Soltu.DM.06G020440.1	Soltu.DM.01G043640.5
Soltu.DM.04G002070.1	Soltu.DM.01G043650.1
Soltu.DM.04G002080.1	Soltu.DM.01G043660.1
Soltu.DM.04G002090.1	Soltu.DM.01G043670.1
Soltu.DM.02G008670.1	Soltu.DM.01G043680.2
Soltu.DM.11G017690.1	Soltu.DM.01G043690.1
Soltu.DM.05G000170.1	Soltu.DM.01G043710.1
Soltu.DM.05G011710.1	Soltu.DM.01G043720.2
Soltu.DM.06G007800.1	Soltu.DM.01G043730.1
Soltu.DM.08G023580.1	Soltu.DM.01G043740.1
Soltu.DM.09G008210.1	Soltu.DM.01G043750.1
Soltu.DM.12G020620.1	Soltu.DM.01G043760.1
Soltu.DM.03G016790.1	Soltu.DM.01G043770.1
Soltu.DM.04G015530.1	Soltu.DM.01G043780.1
Soltu.DM.07G007310.1	Soltu.DM.01G043790.1
Soltu.DM.07G007330.1	Soltu.DM.01G043800.1
Soltu.DM.02G027130.1	Soltu.DM.01G043810.1
Soltu.DM.02G031800.1	Soltu.DM.01G043820.2
Soltu.DM.04G031730.1	Soltu.DM.01G043940.1
Soltu.DM.08G001430.1	Soltu.DM.01G043960.1
Soltu.DM.12G000030.1	Soltu.DM.01G043990.1
Soltu.DM.12G006390.1	Soltu.DM.01G044000.1
Soltu.DM.06G015170.1	Soltu.DM.01G044020.1
Soltu.DM.06G015280.1	Soltu.DM.01G044030.1
Soltu.DM.06G015300.1	Soltu.DM.01G044070.1
Soltu.DM.06G015330.1	Soltu.DM.01G044080.1
Soltu.DM.06G015360.1	Soltu.DM.01G044090.1
Soltu.DM.06G015390.1	Soltu.DM.01G044100.1
Soltu.DM.06G015430.1	Soltu.DM.01G044110.1
Soltu.DM.08G017970.1	Soltu.DM.01G044120.1
Soltu.DM.08G017990.1	Soltu.DM.01G044140.1
Soltu.DM.08G018000.1	Soltu.DM.01G044150.4
Soltu.DM.08G018010.1	Soltu.DM.01G044160.1
Soltu.DM.08G018020.1	Soltu.DM.01G044180.1
Soltu.DM.08G018030.1	Soltu.DM.01G044190.1
Soltu.DM.08G018050.1	Soltu.DM.01G044200.1
Soltu.DM.05G006040.1	Soltu.DM.01G044210.3
Soltu.DM.06G004650.1	Soltu.DM.01G044220.1
Soltu.DM.06G024790.1	Soltu.DM.01G044230.1
Soltu.DM.07G012220.2	Soltu.DM.01G044240.1
Soltu.DM.08G000810.1	Soltu.DM.01G044250.1
Soltu.DM.12G018520.1	Soltu.DM.01G044260.1
Soltu.DM.03G011970.1	Soltu.DM.01G044270.1
Soltu.DM.06G005560.1	Soltu.DM.01G044280.1
Soltu.DM.06G005580.1	Soltu.DM.01G044290.1
Soltu.DM.06G005620.1	Soltu.DM.01G044300.1
Soltu.DM.06G005680.1	Soltu.DM.01G044310.1
Soltu.DM.11G022490.1	Soltu.DM.01G044320.1
Soltu.DM.11G023290.1	Soltu.DM.01G044330.3
Soltu.DM.01G030130.1	Soltu.DM.01G044350.1
Soltu.DM.01G051110.3	Soltu.DM.01G044360.1
Soltu.DM.02G005710.3	Soltu.DM.01G044380.1
Soltu.DM.02G016690.1	Soltu.DM.01G044390.1
Soltu.DM.02G023540.1	Soltu.DM.01G044400.1
Soltu.DM.03G003560.1	Soltu.DM.01G044410.1
Soltu.DM.02G021050.1	Soltu.DM.01G044420.1
Soltu.DM.02G021090.1	Soltu.DM.01G044430.1
Soltu.DM.02G021320.1	Soltu.DM.01G044440.1
Soltu.DM.07G012460.1	Soltu.DM.01G044450.1
Soltu.DM.04G031320.1	Soltu.DM.01G044470.1
Soltu.DM.04G031330.1	Soltu.DM.01G044480.1
Soltu.DM.04G031340.1	Soltu.DM.01G044490.1
Soltu.DM.04G031350.1	Soltu.DM.01G044500.1
Soltu.DM.05G021100.1	Soltu.DM.01G044510.1
Soltu.DM.11G002280.1	Soltu.DM.01G044520.1
Soltu.DM.11G002290.1	Soltu.DM.01G044530.1
Soltu.DM.09G008450.1	Soltu.DM.01G044540.2
Soltu.DM.09G008470.1	Soltu.DM.01G044550.1
Soltu.DM.09G008500.1	Soltu.DM.01G044560.1
Soltu.DM.09G008510.1	Soltu.DM.01G044570.1
Soltu.DM.09G014970.1	Soltu.DM.01G044590.1
Soltu.DM.09G015940.1	Soltu.DM.01G044610.1
Soltu.DM.01G034510.2	Soltu.DM.01G044620.1
Soltu.DM.08G028580.1	Soltu.DM.01G044630.1
Soltu.DM.08G028600.1	Soltu.DM.01G044670.1
Soltu.DM.08G028610.1	Soltu.DM.01G044680.2
Soltu.DM.10G005800.3	Soltu.DM.01G044720.1
Soltu.DM.12G008220.1	Soltu.DM.01G044740.1
Soltu.DM.04G004990.1	Soltu.DM.01G044750.1
Soltu.DM.04G005060.1	Soltu.DM.01G044760.1
Soltu.DM.04G005070.1	Soltu.DM.01G044770.1
Soltu.DM.04G005080.1	Soltu.DM.01G044780.1
Soltu.DM.04G005090.1	Soltu.DM.01G044830.1
Soltu.DM.04G005100.1	Soltu.DM.01G044880.1
Soltu.DM.04G005110.1	Soltu.DM.01G044890.2
Soltu.DM.04G005120.1	Soltu.DM.01G044900.1
Soltu.DM.04G005130.1	Soltu.DM.01G044910.1
Soltu.DM.04G005140.1	Soltu.DM.01G044920.1
Soltu.DM.04G005150.1	Soltu.DM.01G044930.1
Soltu.DM.04G005160.1	Soltu.DM.01G044940.1
Soltu.DM.04G005170.1	Soltu.DM.01G044950.1
Soltu.DM.04G005180.1	Soltu.DM.01G044960.1
Soltu.DM.04G005190.1	Soltu.DM.01G045040.1
Soltu.DM.01G019940.1	Soltu.DM.01G045050.1
Soltu.DM.04G031450.1	Soltu.DM.01G045060.1
Soltu.DM.08G002010.1	Soltu.DM.01G045080.2
Soltu.DM.10G002470.1	Soltu.DM.01G045090.1
Soltu.DM.12G003910.1	Soltu.DM.01G045100.1
Soltu.DM.12G018630.1	Soltu.DM.01G045110.1
Soltu.DM.12G023440.1	Soltu.DM.01G045250.1
Soltu.DM.07G019070.1	Soltu.DM.01G045240.2
Soltu.DM.07G019090.1	Soltu.DM.01G045260.1
Soltu.DM.12G022310.1	Soltu.DM.01G045270.1
Soltu.DM.01G003520.1	Soltu.DM.01G045280.1
Soltu.DM.01G018210.1	Soltu.DM.01G045310.1
Soltu.DM.01G040610.1	Soltu.DM.01G045320.1
Soltu.DM.01G040620.1	Soltu.DM.01G045330.1
Soltu.DM.04G014230.1	Soltu.DM.01G045340.2
Soltu.DM.05G009030.1	Soltu.DM.01G045350.1
Soltu.DM.06G012250.1	Soltu.DM.01G045380.1
Soltu.DM.06G012270.1	Soltu.DM.01G045390.1
Soltu.DM.06G012280.1	Soltu.DM.01G045400.3
Soltu.DM.06G012300.1	Soltu.DM.01G045410.1
Soltu.DM.06G012310.1	Soltu.DM.01G045430.1
Soltu.DM.01G045110.1	Soltu.DM.01G045460.1
Soltu.DM.01G045120.1	Soltu.DM.01G045490.1
Soltu.DM.01G045140.1	Soltu.DM.01G045500.1
Soltu.DM.08G001780.1	Soltu.DM.01G045520.2
Soltu.DM.09G008710.1	Soltu.DM.01G045510.1
Soltu.DM.11G008380.1	Soltu.DM.01G045530.1
Soltu.DM.11G008390.1	Soltu.DM.01G045540.1
Soltu.DM.11G008440.1	Soltu.DM.01G045550.1
Soltu.DM.11G008450.2	Soltu.DM.01G045560.1
Soltu.DM.11G008490.1	Soltu.DM.01G045570.1
Soltu.DM.11G008500.1	Soltu.DM.01G045580.1
Soltu.DM.11G008510.1	Soltu.DM.01G045590.1
Soltu.DM.01G047870.1	Soltu.DM.01G045600.1
Soltu.DM.01G047890.1	Soltu.DM.01G045610.1
Soltu.DM.01G047900.1	Soltu.DM.01G045620.1
Soltu.DM.01G047920.1	Soltu.DM.01G045630.1
Soltu.DM.10G015280.1	Soltu.DM.01G045640.2
Soltu.DM.10G015300.1	Soltu.DM.01G045650.2
Soltu.DM.02G023180.1	Soltu.DM.01G045670.3
Soltu.DM.11G009090.1	Soltu.DM.01G045680.1
Soltu.DM.11G009100.1	Soltu.DM.01G045690.1
Soltu.DM.11G009110.1	Soltu.DM.01G045700.1
Soltu.DM.11G009130.1	Soltu.DM.01G045730.1
Soltu.DM.11G009370.1	Soltu.DM.01G045740.1
Soltu.DM.11G009380.1	Soltu.DM.01G045750.1
Soltu.DM.11G009390.2	Soltu.DM.01G045760.1
Soltu.DM.04G023300.2	Soltu.DM.01G045770.1
Soltu.DM.06G005570.1	Soltu.DM.01G045780.1
Soltu.DM.09G009850.1	Soltu.DM.01G045790.1
Soltu.DM.01G006550.1	Soltu.DM.01G045810.1
Soltu.DM.01G006560.1	Soltu.DM.01G045850.1
Soltu.DM.01G006590.1	Soltu.DM.01G045870.1
Soltu.DM.01G006630.1	Soltu.DM.01G045880.1
Soltu.DM.01G006680.1	Soltu.DM.01G045890.1
Soltu.DM.04G010910.1	Soltu.DM.01G045900.1
Soltu.DM.08G017520.1	Soltu.DM.01G046060.1
Soltu.DM.08G017590.1	Soltu.DM.01G046080.1
Soltu.DM.08G017610.1	Soltu.DM.01G046090.1
Soltu.DM.08G017690.1	Soltu.DM.01G046100.1
Soltu.DM.08G017720.1	Soltu.DM.01G046110.1
Soltu.DM.S001530.1	Soltu.DM.01G046130.1
Soltu.DM.01G022710.1	Soltu.DM.01G046150.1
Soltu.DM.07G011240.1	Soltu.DM.01G046160.1
Soltu.DM.04G034580.1	Soltu.DM.01G046170.1
Soltu.DM.04G034590.1	Soltu.DM.01G046180.1
Soltu.DM.04G034620.1	Soltu.DM.01G046190.1
Soltu.DM.04G034630.1	Soltu.DM.01G046200.1
Soltu.DM.04G034640.1	Soltu.DM.01G046220.1
Soltu.DM.05G017470.1	Soltu.DM.01G046230.1
Soltu.DM.04G007430.1	Soltu.DM.01G046290.2
Soltu.DM.06G031410.1	Soltu.DM.01G046300.1
Soltu.DM.09G002330.1	Soltu.DM.01G046310.1
Soltu.DM.10G020640.1	Soltu.DM.01G046320.1
Soltu.DM.11G020400.1	Soltu.DM.01G046340.1
Soltu.DM.01G051460.1	Soltu.DM.01G046350.1
Soltu.DM.01G051480.1	Soltu.DM.01G046360.1
Soltu.DM.12G026090.2	Soltu.DM.01G046370.1
Soltu.DM.12G026100.1	Soltu.DM.01G046410.1
Soltu.DM.12G026120.1	Soltu.DM.01G046420.2
Soltu.DM.12G026130.1	Soltu.DM.01G046430.1
Soltu.DM.12G026140.1	Soltu.DM.01G046440.1
Soltu.DM.12G026150.1	Soltu.DM.01G046450.2
Soltu.DM.06G018740.1	Soltu.DM.01G046480.1
Soltu.DM.06G023450.1	Soltu.DM.01G046490.1
Soltu.DM.06G023470.1	Soltu.DM.01G046510.1
Soltu.DM.06G023510.1	Soltu.DM.01G046520.1
Soltu.DM.06G023520.1	Soltu.DM.01G046530.1
Soltu.DM.06G023530.1	Soltu.DM.01G046540.1
Soltu.DM.01G032890.1	Soltu.DM.01G046550.1
Soltu.DM.01G032910.1	Soltu.DM.01G046560.1
Soltu.DM.01G032940.1	Soltu.DM.01G046570.5
Soltu.DM.01G032970.1	Soltu.DM.01G046580.1
Soltu.DM.01G032990.1	Soltu.DM.01G046590.1
Soltu.DM.01G043050.1	Soltu.DM.01G046600.1
Soltu.DM.01G043070.1	Soltu.DM.01G046620.1
Soltu.DM.01G043080.1	Soltu.DM.01G046630.1
Soltu.DM.03G010020.1	Soltu.DM.01G046670.1
Soltu.DM.03G011010.1	Soltu.DM.01G046680.2
Soltu.DM.03G014390.1	Soltu.DM.01G046690.1
Soltu.DM.03G014450.1	Soltu.DM.01G046700.1
Soltu.DM.09G025240.1	Soltu.DM.01G046720.1
Soltu.DM.09G025250.1	Soltu.DM.01G046730.1
Soltu.DM.09G025260.1	Soltu.DM.01G046740.2
Soltu.DM.09G025290.1	Soltu.DM.01G046750.1
Soltu.DM.09G025300.1	Soltu.DM.01G046760.1
Soltu.DM.09G025310.1	Soltu.DM.01G046770.1
Soltu.DM.01G029330.1	Soltu.DM.01G046780.1
Soltu.DM.01G029360.1	Soltu.DM.01G046800.1
Soltu.DM.01G029430.1	Soltu.DM.01G046810.2
Soltu.DM.01G032920.4	Soltu.DM.01G046820.1
Soltu.DM.01G033000.1	Soltu.DM.01G046830.1
Soltu.DM.01G048410.3	Soltu.DM.01G046840.1
Soltu.DM.01G048430.1	Soltu.DM.01G046860.1
Soltu.DM.01G048440.1	Soltu.DM.01G046870.1
Soltu.DM.01G048460.1	Soltu.DM.01G046880.2
Soltu.DM.08G027240.1	Soltu.DM.01G046890.1
Soltu.DM.08G027260.1	Soltu.DM.01G046900.1
Soltu.DM.08G027270.1	Soltu.DM.01G046920.1
Soltu.DM.08G027280.1	Soltu.DM.01G046930.1
Soltu.DM.08G027290.2	Soltu.DM.01G046940.1
Soltu.DM.08G027300.1	Soltu.DM.01G046950.1
Soltu.DM.11G016790.1	Soltu.DM.01G046960.1
Soltu.DM.01G004710.1	Soltu.DM.01G046970.1
Soltu.DM.01G004720.1	Soltu.DM.01G046980.1
Soltu.DM.01G004750.1	Soltu.DM.01G046990.1
Soltu.DM.01G004760.1	Soltu.DM.01G047000.1
Soltu.DM.01G004800.1	Soltu.DM.01G047010.1
Soltu.DM.01G004810.1	Soltu.DM.01G047050.1
Soltu.DM.01G004840.1	Soltu.DM.01G047060.1
Soltu.DM.01G004880.5	Soltu.DM.01G047070.1
Soltu.DM.01G004950.1	Soltu.DM.01G047090.3
Soltu.DM.01G004990.1	Soltu.DM.01G047100.1
Soltu.DM.01G005020.1	Soltu.DM.01G047110.2
Soltu.DM.S001810.1	Soltu.DM.01G047230.1
Soltu.DM.04G027470.1	Soltu.DM.01G047240.2
Soltu.DM.04G027480.1	Soltu.DM.01G047260.1
Soltu.DM.04G027510.1	Soltu.DM.01G047270.1
Soltu.DM.04G027530.1	Soltu.DM.01G047280.1
Soltu.DM.04G027540.1	Soltu.DM.01G047290.2
Soltu.DM.04G027560.1	Soltu.DM.01G047300.2
Soltu.DM.04G027570.1	Soltu.DM.01G047310.1
Soltu.DM.11G014090.1	Soltu.DM.01G047340.3
Soltu.DM.04G003520.1	Soltu.DM.01G047350.1
Soltu.DM.04G003630.1	Soltu.DM.01G047400.1
Soltu.DM.04G003660.1	Soltu.DM.01G047410.2
Soltu.DM.01G003430.1	Soltu.DM.01G047420.2
Soltu.DM.01G003440.3	Soltu.DM.01G047430.1
Soltu.DM.01G003450.1	Soltu.DM.01G047440.1
Soltu.DM.01G003460.2	Soltu.DM.01G047520.1
Soltu.DM.01G003470.1	Soltu.DM.01G047560.1
Soltu.DM.01G003480.1	Soltu.DM.01G047570.1
Soltu.DM.01G003490.1	Soltu.DM.01G047590.1
Soltu.DM.01G003500.2	Soltu.DM.01G047600.1
Soltu.DM.01G003510.1	Soltu.DM.01G047610.2
Soltu.DM.05G009330.1	Soltu.DM.01G047630.1
Soltu.DM.05G021470.1	Soltu.DM.01G047640.1
Soltu.DM.05G022030.1	Soltu.DM.01G047650.1
Soltu.DM.08G005700.1	Soltu.DM.01G047660.2
Soltu.DM.08G005740.1	Soltu.DM.01G047690.1
Soltu.DM.08G005770.1	Soltu.DM.01G047700.1
Soltu.DM.08G005790.1	Soltu.DM.01G047710.2
Soltu.DM.08G005800.1	Soltu.DM.01G047720.1
Soltu.DM.06G031910.1	Soltu.DM.01G047740.1
Soltu.DM.09G001130.1	Soltu.DM.01G047750.2
Soltu.DM.10G022910.1	Soltu.DM.01G047760.1
Soltu.DM.11G018960.1	Soltu.DM.01G047770.1
Soltu.DM.12G001120.2	Soltu.DM.01G047780.2
Soltu.DM.05G023710.1	Soltu.DM.01G047790.1
Soltu.DM.05G023720.1	Soltu.DM.01G047800.1
Soltu.DM.05G023730.2	Soltu.DM.01G047810.4
Soltu.DM.09G028710.1	Soltu.DM.01G047820.1
Soltu.DM.09G028720.1	Soltu.DM.01G047830.1
Soltu.DM.12G000490.1	Soltu.DM.01G047840.1
Soltu.DM.12G000500.1	Soltu.DM.01G047850.1
Soltu.DM.12G002900.1	Soltu.DM.01G047860.1
Soltu.DM.01G019330.1	Soltu.DM.01G047870.1
Soltu.DM.08G013030.1	Soltu.DM.01G047920.1
Soltu.DM.08G013040.1	Soltu.DM.01G047940.1
Soltu.DM.12G011330.1	Soltu.DM.01G047950.1
Soltu.DM.12G011350.1	Soltu.DM.01G047990.1
Soltu.DM.01G025740.1	Soltu.DM.01G048000.1
Soltu.DM.01G025760.1	Soltu.DM.01G048010.1
Soltu.DM.01G025770.1	Soltu.DM.01G048050.1
Soltu.DM.08G001740.1	Soltu.DM.01G048060.1
Soltu.DM.04G021440.1	Soltu.DM.01G048070.2
Soltu.DM.05G021940.1	Soltu.DM.01G048160.1
Soltu.DM.05G021950.1	Soltu.DM.01G048170.2
Soltu.DM.05G021960.1	Soltu.DM.01G048180.1
Soltu.DM.05G021970.1	Soltu.DM.01G048190.1
Soltu.DM.05G021980.1	Soltu.DM.01G048200.1
Soltu.DM.05G021990.1	Soltu.DM.01G048210.1
Soltu.DM.05G022000.1	Soltu.DM.01G048220.1
Soltu.DM.06G027380.1	Soltu.DM.01G048230.1
Soltu.DM.06G027390.1	Soltu.DM.01G048530.1
Soltu.DM.06G027400.1	Soltu.DM.01G048550.1
Soltu.DM.02G016190.1	Soltu.DM.01G048570.1
Soltu.DM.02G016200.1	Soltu.DM.01G048580.1
Soltu.DM.02G016220.1	Soltu.DM.01G048590.1
Soltu.DM.03G001810.1	Soltu.DM.01G048600.1
Soltu.DM.12G008360.1	Soltu.DM.01G048610.1
Soltu.DM.12G008370.1	Soltu.DM.01G048620.1
Soltu.DM.12G008380.1	Soltu.DM.01G048710.1
Soltu.DM.01G011450.1	Soltu.DM.01G048720.1
Soltu.DM.01G047360.1	Soltu.DM.01G048730.1
Soltu.DM.01G047370.1	Soltu.DM.01G048740.5
Soltu.DM.01G047380.1	Soltu.DM.01G048750.1
Soltu.DM.01G047390.1	Soltu.DM.01G048760.1
Soltu.DM.01G030610.1	Soltu.DM.01G048790.1
Soltu.DM.08G016080.1	Soltu.DM.01G048820.2
Soltu.DM.08G016190.1	Soltu.DM.01G048830.1
Soltu.DM.08G016250.1	Soltu.DM.01G048840.1
Soltu.DM.08G016260.1	Soltu.DM.01G048850.1
Soltu.DM.08G016280.1	Soltu.DM.01G048860.1
Soltu.DM.01G001700.1	Soltu.DM.01G048880.1
Soltu.DM.09G010600.1	Soltu.DM.01G048890.1
Soltu.DM.01G041560.1	Soltu.DM.01G048900.2
Soltu.DM.05G015700.1	Soltu.DM.01G048910.2
Soltu.DM.06G022400.2	Soltu.DM.01G048930.1
Soltu.DM.07G012260.3	Soltu.DM.01G048940.1
Soltu.DM.12G004340.1	Soltu.DM.01G048990.1
Soltu.DM.03G019570.1	Soltu.DM.01G049000.1
Soltu.DM.03G020060.3	Soltu.DM.01G049010.1
Soltu.DM.03G020070.1	Soltu.DM.01G049020.1
Soltu.DM.03G020080.2	Soltu.DM.01G049030.1
Soltu.DM.03G020090.1	Soltu.DM.01G049040.1
Soltu.DM.03G020100.1	Soltu.DM.01G049110.1
Soltu.DM.04G004300.1	Soltu.DM.01G049120.1
Soltu.DM.04G004310.1	Soltu.DM.01G049140.1
Soltu.DM.04G004320.1	Soltu.DM.01G049150.1
Soltu.DM.04G004330.1	Soltu.DM.01G049170.1
Soltu.DM.02G000280.1	Soltu.DM.01G049180.1
Soltu.DM.05G015520.1	Soltu.DM.01G049190.1
[truncated: 16,585 more rows]

## Sheet: Fig. 3c_1
Fig. 3c. Expression pattern of IT1 and its orthologs in five tissues of Etuberosum, tomato and potato species.
	Root	Stem	Leaf	Stolon/Rhizome	Tuber
Heinz	0.4435	0	0	NA	NA
PG0009	0	3.89985	0.25533	69.6447	NA
PG0019	0.0343333	0.0782293	0	34.4386	NA
PG1011	8.24383	4.23596	0.419471	48.4757	13.4193
PG6241	0.707134	1.748	1.11422	23.0643	2.17082
PG3022	3.65982	2.41286	0.10162	17.2286	1.53095
PG5068	0.039047	0	0.114506	13.4722	0.304727
RH	0.0652913	0.103979	1.89871	37.3026	15.1159
PG6359	1.45617	0.41065	1.22278	23.9757	19.174
DM	9.22707	3.09282	0	37.1261	1.58682

## Sheet: Fig. 3c_2
Fig. 3c. The phylogeny of IT1 locus.
(Sm:0.1337844460,SP2271:0.0666948415,((LA716:0.0176032030,(LA2093:0.0020660852,Heinz:0.0054853501)100:0.0209290941)100:0.0497541196,((PG0009:0.0012708163,PG0019:0.0004698213)100:0.0155141788,((PG1011:0.0165662151,(PG6241:0.0179774939,(PG1008:0.0042712198,PG1013:0.0072928895)100:0.0065699119)98:0.0016845647)100:0.0031035093,((PG3003:0.0117115225,((PG3023:0.0091360747,PG4060:0.0076060306)59:0.00130…
