# Supplementary material for: Genome evolution and diversity of wild and cultivated potatoes
Source: Nature. 2022 Jun 8;606(7914):535–41. doi: 10.1038/s41586-022-04822-x (PMC9200641; doi:10.1038/s41586-022-04822-x)
Supplement: Supplementary file 8 — Source Data Fig. 4 [file 41586_2022_4822_MOESM8_ESM.xlsx]

## Sheet: Fig. 4a
Fig. 4a. The inversion map of 20 landraces and four CND accessions.
Q	Rchr	Rstart	Rend	RMaplen	Strand	Qchr	Qstart	Qend	QMapLen
A6-26	1	18690467	22436778	3746311	-	1	19703192	23299135	3595943
A6-26	1	39022992	40112931	1089939	-	1	39593167	41870087	2276920
A6-26	7	16891536	18011815	1120279	-	7	16870790	17991777	1120987
A6-26	10	10633100	11891936	1258836	-	10	11900833	13157911	1257078
A6-26	10	15353636	16873596	1519960	-	10	18418130	19897788	1479658
A6-26	10	26017128	30364467	4347339	-	10	28998148	33657396	4659248
E4-63	3	42903492	48732157	5828665	-	3	43764201	49368287	5604086
E4-63	6	12530418	13532823	1002405	-	6	12340070	13562773	1222703
E4-63	6	18102378	19315205	1212827	-	6	18110724	19545051	1434327
E4-63	6	39643883	43488100	3844217	-	6	41653798	45765089	4111291
E4-63	9	17999261	20210275	2211014	-	9	20619900	22966830	2346930
E4-63	9	25356188	27259793	1903605	-	9	27179101	28840864	1661763
E4-63	9	27748732	29096746	1348014	-	9	28857269	30523918	1666649
E4-63	10	29140015	30337806	1197791	-	10	27737360	28900006	1162646
E4-63	12	14496499	16229177	1732678	-	12	17516336	19220037	1703701
E4-63	12	16570066	23639066	7069000	-	12	19220045	21127991	1907946
E4-63	12	25624938	26736404	1111466	-	12	33880053	34309657	429604
E4-63	12	29094884	36365126	7270242	-	12	34441770	47065177	12623407
PG6359	4	26007055	27669681	1662626	-	4	33556278	35871955	2315677
PG6359	7	16891536	18011815	1120279	-	7	16920261	18034644	1114383
PG6359	10	10633100	18998678	8365578	-	10	10806891	13493234	2686343
PG6359	10	29140015	30328489	1188474	-	10	23241748	24545538	1303790
PG6359	10	38555273	41105709	2550436	-	10	32824801	35348988	2524187
PG6169	1	24170384	25323559	1153175	-	1	28002442	29210704	1208262
PG6169	7	26073550	29183353	3109803	-	7	24741489	30456176	5714687
PG6169	10	29140015	30328489	1188474	-	10	26810190	28088276	1278086
PG6169	10	38555273	41123754	2568481	-	10	36113199	38705144	2591945
PG6245	8	17301471	18574206	1272735	-	8	18531386	21164166	2632780
PG6245	9	25356188	26670692	1314504	-	9	29018351	30548997	1530646
PG6245	10	38555273	40615693	2060420	-	10	40151507	42234380	2082873
PG6245	12	36520662	39893511	3372849	-	12	41464690	45067320	3602630
PG6245	12	41343066	43732742	2389676	-	12	46640292	49021389	2381097
PG6244	1	22514557	23768320	1253763	-	1	24244776	25467432	1222656
PG6244	3	42903492	48732157	5828665	-	3	34825027	40586896	5761869
PG6244	4	26007055	27669681	1662626	-	4	34623913	36958001	2334088
PG6244	4	34916541	39563266	4646725	-	4	41303008	46275143	4972135
PG6244	7	26096779	29183353	3086574	-	7	24734514	30505889	5771375
PG6244	9	17999261	20210275	2211014	-	9	20172007	22537346	2365339
PG6244	9	25356188	27259793	1903605	-	9	26574736	28237636	1662900
PG6244	9	27748732	29096746	1348014	-	9	28262764	29930229	1667465
PG6244	10	38555273	40615693	2060420	-	10	31499555	33582425	2082870
PG6244	10	52758626	59084799	6326173	-	10	45159874	51458181	6298307
PG6244	12	14496499	16199336	1702837	-	12	15769560	17222881	1453321
PG6244	12	37588880	45085336	7496456	-	12	37171148	43091206	5920058
PG6216	4	27891657	28949872	1058215	-	4	48262654	51234021	2971367
PG6216	4	34916541	36513772	1597231	-	4	58897996	60125900	1227904
PG6216	7	32746663	34682264	1935601	-	7	31961243	33856918	1895675
PG6216	8	18687195	20804801	2117606	-	8	20449041	23636946	3187905
PG6216	9	18970071	20285369	1315298	-	9	19683340	21483004	1799664
PG6216	10	38555273	40615693	2060420	-	10	40721999	42804869	2082870
PG6225	1	24170384	25323559	1153175	-	1	21735475	22970073	1234598
PG6225	4	41822792	44077193	2254401	-	4	45501969	47744273	2242304
PG6225	7	26073550	29183353	3109803	-	7	24226318	30015284	5788966
PG6225	8	18685773	20804801	2119028	-	8	19906511	23126801	3220290
PG6225	9	25359802	27212962	1853160	-	9	26536273	28185130	1648857
PG6246	1	33908583	45042758	11134175	-	1	41942920	54491561	12548641
PG6246	3	42903492	48737655	5834163	-	3	51580235	56860813	5280578
PG6246	4	33986920	36796896	2809976	-	4	51566772	56157409	4590637
PG6246	7	33453320	38165641	4712321	-	7	35252121	39883392	4631271
PG6246	8	18687195	20804801	2117606	-	8	21888250	25090216	3201966
PG6246	9	32905115	39664664	6759549	-	9	38302125	49799974	11497849
PG6246	10	23486863	24606122	1119259	-	10	25710578	27011422	1300844
PG6246	10	26010315	30364467	4354152	-	10	30347760	34826668	4478908
PG6246	10	38555273	41105709	2550436	-	10	44541533	47019051	2477518
PG6246	11	18121210	19473415	1352205	-	11	22583939	24565490	1981551
PG6246	11	20501862	21540427	1038565	-	11	25452772	27042149	1589377
E86-69	1	29105361	39030168	9924807	-	1	27478928	27911201	432273
E86-69	3	42893470	48732157	5838687	-	3	36939197	42668609	5729412
E86-69	4	33176396	34839327	1662931	-	4	31777584	37380670	5603086
E86-69	6	12530418	13532823	1002405	-	6	12325887	13548585	1222698
E86-69	6	18102378	19315205	1212827	-	6	18096535	19526214	1429679
E86-69	8	18689868	20804801	2114933	-	8	20329348	23538788	3209440
E86-69	9	17999261	20210275	2211014	-	9	20438829	22785769	2346940
E86-69	9	25356188	27259793	1903605	-	9	26784930	28446684	1661754
E86-69	9	27748732	29096746	1348014	-	9	28463089	30129735	1666646
E86-69	10	24835408	26579038	1743630	-	10	22829891	24514272	1684381
E86-69	10	57951761	59097656	1145895	-	10	57828595	58982334	1153739
E86-69	12	14496499	16229177	1732678	-	12	18204943	19908638	1703695
E86-69	12	16570066	23639066	7069000	-	12	19908646	21808454	1899808
PG6148	1	18523718	26965666	8441948	-	1	19518846	28281455	8762609
PG6148	4	41822792	44077193	2254401	-	4	32669390	34907750	2238360
PG6148	7	16891536	18011815	1120279	-	7	17052098	18173104	1121006
PG6148	10	28150418	30337829	2187411	-	10	6999433	8901401	1901968
PG6148	10	38555273	41105715	2550442	-	10	20994534	23525769	2531235
PG6148	12	14856772	16239133	1382361	-	12	17391452	18609697	1218245
PG6163	1	14147092	17810960	3663868	-	1	14272014	19751143	5479129
PG6163	4	23499607	30166342	6666735	-	4	22634538	31637433	9002895
PG6163	7	16981343	18011815	1030472	-	7	16800189	17586167	785978
PG6163	10	29140015	30337806	1197791	-	10	25545131	26709495	1164364
PG6163	10	38555273	40615693	2060420	-	10	35172654	37255569	2082915
PG6163	11	18121210	19447315	1326105	-	11	18813503	21037207	2223704
PG6163	11	20501862	21540344	1038482	-	11	22014140	23646816	1632676
PG6163	12	36520662	39893511	3372849	-	12	40063178	43667619	3604441
PG6163	12	41343066	43732742	2389676	-	12	45240501	47622456	2381955
PG6029	1	19506084	22436778	2930694	-	1	17898002	20798667	2900665
PG6029	3	42903492	48732157	5828665	-	3	45575385	51183711	5608326
PG6029	4	30898612	36122138	5223526	-	4	31753794	37887843	6134049
PG6029	7	16891536	18011815	1120279	-	7	17587878	18708871	1120993
PG6029	10	29140015	30328489	1188474	-	10	29027694	30331737	1304043
PG6029	10	38555273	40615693	2060420	-	10	38965317	41030632	2065315
PG6029	12	36520662	39852051	3331389	-	12	42231635	45625867	3394232
PG6029	12	41343067	43732699	2389632	-	12	46799615	48856522	2056907
PG6090	1	18525276	27106731	8581455	-	1	21053848	30235605	9181757
PG6090	3	42903492	48732157	5828665	-	3	49359248	54967324	5608076
PG6090	4	23756444	25175175	1418731	-	4	28920232	30467134	1546902
PG6090	10	29140015	30328489	1188474	-	10	29411372	30700311	1288939
PG6090	12	14496499	16145664	1649165	-	12	16407162	17772746	1365584
PG6090	12	36520662	39893511	3372849	-	12	50752870	54357465	3604595
PG6090	12	41343066	43732742	2389676	-	12	55930349	58311486	2381137
PG6090	12	47867982	51892461	4024479	-	12	67474995	71392850	3917855
PG6055	1	24170384	25323559	1153175	-	1	25516051	26724354	1208303
PG6055	1	38084643	40462152	2377509	-	1	34853576	37352218	2498642
PG6055	3	42903492	48731729	5828237	-	3	44716524	50448851	5732327
PG6055	4	13749385	16928504	3179119	-	4	14374591	17709893	3335302
PG6055	8	18687195	20804801	2117606	-	8	19642821	22877835	3235014
PG6055	9	25359802	27212962	1853160	-	9	27998011	29646000	1647989
PG6055	10	24835408	26018454	1183046	-	10	24665787	25744539	1078752
PG6055	10	29140015	30337806	1197791	-	10	30194555	31357281	1162726
PG6055	12	14856772	16239133	1382361	-	12	16928787	18151453	1222666
PG6059	1	12459125	18520121	6060996	-	1	9904768	17786432	7881664
PG6059	1	37412499	40810281	3397782	-	1	38618779	39145971	527192
PG6059	3	42904770	48732157	5827387	-	3	32684761	38116903	5432142
PG6059	4	27879611	29056146	1176535	-	4	57836703	60903731	3067028
PG6059	4	41822792	44077193	2254401	-	4	68189628	70425487	2235859
PG6059	5	29043880	31479511	2435631	-	5	30522704	33529128	3006424
PG6059	5	34265504	40491848	6226344	-	5	36359336	43254789	6895453
PG6059	8	18687195	20804801	2117606	-	8	19986342	23188767	3202425
PG6059	10	29140015	30337806	1197791	-	10	29088062	30250610	1162548
PG6059	10	38555273	40615693	2060420	-	10	38737905	40820806	2082901
RH10-15	1	28718878	32825167	4106289	-	1	30633265	35026149	4392884
RH10-15	1	34482054	35690347	1208293	-	1	35843890	37085911	1242021
RH10-15	4	13749385	16928504	3179119	-	4	13452253	16774892	3322639
RH10-15	6	18216882	24872061	6655179	-	6	17514823	24012579	6497756
RH10-15	8	18687195	20804801	2117606	-	8	19677996	22905145	3227149
RH10-15	9	20256633	25984063	5727430	-	9	17600806	23200239	5599433
RH10-15	10	29140015	30328489	1188474	-	10	29648631	30938234	1289603
RH10-15	11	18121210	19447315	1326105	-	11	19353939	21714488	2360549
RH10-15	11	20501862	21540344	1038482	-	11	22780677	24461369	1680692
RH10-15	12	29093607	46703305	17609698	-	12	32413557	51780527	19366970
RH	1	28718878	32825167	4106289	-	1	33762868	38086387	4323519
RH	1	34482054	35690347	1208293	-	1	38881921	40123944	1242023
RH	3	42905035	48737663	5832628	-	3	46939363	52764174	5824811
RH	4	13749385	16928504	3179119	-	4	14536014	17871004	3334990
RH	4	23499607	30334694	6835087	-	4	28132244	36301364	8169120
RH	4	41822792	44077144	2254352	-	4	46501388	48737084	2235696
RH	6	18216882	24872061	6655179	-	6	17585111	24082928	6497817
RH	6	43536645	45861021	2324376	-	6	42488390	44576228	2087838
RH	8	18687195	20804801	2117606	-	8	24067859	27323237	3255378
RH	9	17969797	25984063	8014266	-	9	17847734	26079839	8232105
RH	10	24793652	30328489	5534837	-	10	28255422	33867385	5611963
RH	10	38555273	40615693	2060420	-	10	40905793	42988646	2082853
RH	12	14496499	16145664	1649165	-	12	17056740	18422343	1365603
RH	12	36520662	39894431	3373769	-	12	26149434	28847257	2697823
RH	12	41490214	43585403	2095189	-	12	30575548	32642350	2066802
PG6247	1	4592668	6881367	2288699	-	1	8816187	10845561	2029374
PG6247	3	42903492	48730781	5827289	-	3	44833053	50247691	5414638
PG6247	5	29043880	31479511	2435631	-	5	30308466	33296749	2988283
PG6247	5	34265504	40487322	6221818	-	5	36034983	42898758	6863775
PG6247	7	12173529	19301077	7127548	-	7	19875963	26539716	6663753
PG6247	7	24298298	25660667	1362369	-	7	26584580	27893458	1308878
PG6247	7	26794465	30091130	3296665	-	7	28075702	31469128	3393426
PG6247	8	12262079	15048679	2786600	-	8	15285839	17972273	2686434
PG6247	10	38555273	41123754	2568481	-	10	18448584	21044619	2596035
PG6247	11	20869913	23311364	2441451	-	11	22538987	23754798	1215811
PG6002	1	37412499	40810281	3397782	-	1	41734111	42261315	527204
PG6002	3	14210710	18295113	4084403	-	3	18818728	23968276	5149548
PG6002	3	44676972	48737663	4060691	-	3	47178275	51166359	3988084
PG6002	6	18216882	24413212	6196330	-	6	14592270	20660745	6068475
PG6002	8	30135936	35154603	5018667	-	8	36397132	41131197	4734065
PG6002	9	30628037	34861054	4233017	-	9	28382377	30402541	2020164
PG6002	10	16678793	22114372	5435579	-	10	21008424	21609095	600671
PG5068	1	46073737	47166494	1092757	-	1	36094983	36617676	522693
PG5068	3	15256626	16514584	1257958	-	3	13490870	13936143	445273
PG5068	3	16555059	19845009	3289950	-	3	14279921	14729532	449611
PG5068	3	42910286	48732150	5821864	-	3	35486656	41148153	5661497
PG5068	4	23255940	30164795	6908855	-	4	25674570	33717323	8042753
PG5068	4	34259174	39545029	5285855	-	4	38626766	43557080	4930314
PG5068	5	223368	1810248	1586880	-	5	22	1492211	1492189
PG5068	6	419610	2122791	1703181	-	6	207177	1498938	1291761
PG5068	7	387686	3473907	3086221	-	7	16688	3448142	3431454
PG5068	9	16825158	20274942	3449784	-	9	19397900	23853125	4455225
PG5068	9	25911885	27347567	1435682	-	9	27326090	28510371	1184281
PG5068	9	31445319	35342511	3897192	-	9	31639244	34302643	2663399
PG5068	10	29194427	30328489	1134062	-	10	21928004	23102533	1174529
PG5068	10	38555273	40593017	2037744	-	10	32797174	34745564	1948390
PG5068	12	14496499	16429619	1933120	-	12	16728711	18607936	1879225
PG5003	1	22491639	23768320	1276681	-	1	21619910	22809693	1189783
PG5003	3	42903492	48737663	5834171	-	3	37549306	42767326	5218020
PG5003	5	27556148	38562637	11006489	-	5	25365215	35839053	10473838
PG5003	7	33788209	34915431	1127222	-	7	34176036	35457533	1281497
PG5003	8	21045720	24312546	3266826	-	8	15914850	19561487	3646637
PG5003	9	20257585	30422960	10165375	-	9	21519784	31804975	10285191
PG5003	9	42131718	44658826	2527108	-	9	42627408	44972618	2345210
PG5003	10	16493330	20662881	4169551	-	10	17795116	18887672	1092556
PG5003	12	14867701	16376495	1508794	-	12	15550847	16865885	1315038
PG5018	3	16765384	20057738	3292354	-	3	26248612	26472366	223754
PG5018	3	42912527	48725435	5812908	-	3	49265182	66655699	17390517
PG5018	5	32064851	37206841	5141990	-	5	37607819	44124410	6516591
PG5018	7	24282383	30974557	6692174	-	7	27505677	33170319	5664642
PG5018	7	33788209	34916603	1128394	-	7	37053566	38718476	1664910
PG5018	9	20074230	25911864	5837634	-	9	24887762	27520385	2632623
PG5018	10	12182275	13547916	1365641	-	10	13020798	13975484	954686
PG5018	10	17722872	18887780	1164908	-	10	18529939	19632745	1102806
PG5018	10	23486863	24517482	1030619	-	10	24554375	25350661	796286
PG5018	10	27719801	29156618	1436817	-	10	31664495	33052852	1388357
PG5018	10	38555273	41126032	2570759	-	10	43915914	46568367	2652453
PG5018	12	14496517	16414351	1917834	-	12	18529250	20678910	2149660
PG5018	12	29093927	43172988	14079061	-	12	31815461	43542354	11726893
PG5062	1	7138003	19166908	12028905	-	1	7752222	18377486	10625264
PG5062	3	14121523	15123613	1002090	-	3	16493813	17311339	817526
PG5062	3	42904306	48732157	5827851	-	3	42520155	47782928	5262773
PG5062	4	24095821	25209133	1113312	-	4	26421236	27677938	1256702
PG5062	5	22457623	25098466	2640843	-	5	23179893	25664648	2484755
PG5062	5	35493463	40427615	4934152	-	5	37261834	42768333	5506499
PG5062	6	16322988	17448619	1125631	-	6	12311944	13296547	984603
PG5062	7	16428019	18646830	2218811	-	7	18220157	20215224	1995067
PG5062	7	22989948	24063327	1073379	-	7	24254421	25111068	856647
PG5062	8	31493526	32823761	1330235	-	8	31764953	33161261	1396308
PG5062	9	24247423	28801265	4553842	-	9	27600085	29413436	1813351
PG5062	10	9157963	10413363	1255400	-	10	9785677	10888360	1102683
PG5062	10	14163252	16006218	1842966	-	10	16454185	18386436	1932251
PG5062	10	24620013	26298332	1678319	-	10	24392864	26250418	1857554
PG5062	10	38555273	41098762	2543489	-	10	40643347	42878759	2235412
PG5062	12	29099433	46703297	17603864	-	12	41991467	49055636	7064169

## Sheet: Fig. 4c
Fig. 4c. The number of recombination events per 5 Mb on chromosome 3.
Chr	Start	End	Recombination rate
chr03	0	5000000	0.24
chr03	1000000	6000000	0.23
chr03	2000000	7000000	0.22
chr03	3000000	8000000	0.11
chr03	4000000	9000000	0.1
chr03	5000000	10000000	0.08
chr03	6000000	11000000	0.06
chr03	7000000	12000000	0.03
chr03	8000000	13000000	0.03
chr03	9000000	14000000	0.03
chr03	10000000	15000000	0.02
chr03	11000000	16000000	0.02
chr03	12000000	17000000	0.02
chr03	13000000	18000000	0.02
chr03	14000000	19000000	0.02
chr03	15000000	20000000	0.01
chr03	16000000	21000000	0.01
chr03	17000000	22000000	0.01
chr03	18000000	23000000	0.01
chr03	19000000	24000000	0.01
chr03	20000000	25000000	0.01
chr03	21000000	26000000	0.01
chr03	22000000	27000000	0.01
chr03	23000000	28000000	0.01
chr03	24000000	29000000	0.01
chr03	25000000	30000000	0.01
chr03	26000000	31000000	0.01
chr03	27000000	32000000	0.03
chr03	28000000	33000000	0.06
chr03	29000000	34000000	0.08
chr03	30000000	35000000	0.1
chr03	31000000	36000000	0.11
chr03	32000000	37000000	0.14
chr03	33000000	38000000	0.14
chr03	34000000	39000000	0.16
chr03	35000000	40000000	0.14
chr03	36000000	41000000	0.16
chr03	37000000	42000000	0.14
chr03	38000000	43000000	0.14
chr03	39000000	44000000	0.12
chr03	40000000	45000000	0.12
chr03	41000000	46000000	0.09
chr03	42000000	47000000	0.05
chr03	43000000	48000000	0.02
chr03	44000000	49000000	0.02
chr03	45000000	50000000	0.01
chr03	46000000	51000000	0.1
chr03	47000000	52000000	0.15
chr03	48000000	53000000	0.19
chr03	49000000	54000000	0.19
chr03	50000000	55000000	0.22
chr03	51000000	56000000	0.24
chr03	52000000	57000000	0.25
chr03	53000000	58000000	0.23
chr03	54000000	59000000	0.26
chr03	55000000	60000000	0.25
chr03	56000000	61000000	0.14
chr03	57000000	62000000	0.08
chr03	58000000	63000000	0.06
chr03	59000000	64000000	0.03
chr03	60000000	65000000	0.03
chr03	61000000	66000000	0.03
chr03	62000000	67000000	0.03
