# Supplementary material for: Genome evolution and diversity of wild and cultivated potatoes
Source: Nature. 2022 Jun 8;606(7914):535–41. doi: 10.1038/s41586-022-04822-x (PMC9200641; doi:10.1038/s41586-022-04822-x)
Supplement: Supplementary file 9 — Source Data Extended Data Fig. 1 [file 41586_2022_4822_MOESM9_ESM.xlsx]

## Sheet: ED Fig. 1a-b
Extended Data Fig. 1a-b. Assembly statistics of the 44 potato accessions.
Sample	assembly type	value1	N50 type	value2
A6-26	Raw assembly size	835057901	Raw N50	19545189
E4-63	Raw assembly size	839976777	Raw N50	23252661
RH10-15	Raw assembly size	893376938	Raw N50	27112190
RH	Raw assembly size	1619364010	Raw N50	8490548
PG6359	Raw assembly size	1580377855	Raw N50	6795774
E8669	Raw assembly size	1290344390	Raw N50	12278232
PG5068	Raw assembly size	1559291165	Raw N50	3042939
PG1013	Raw assembly size	1118657605	Raw N50	6266922
PG3003	Raw assembly size	1271197709	Raw N50	11159724
PG4005	Raw assembly size	1212308977	Raw N50	5388693
PG4017	Raw assembly size	1473719282	Raw N50	6482982
PG4041	Raw assembly size	1339973848	Raw N50	7998080
PG4060	Raw assembly size	1550555616	Raw N50	4114417
PG5032	Raw assembly size	1506277342	Raw N50	1798416
PG1008	Raw assembly size	1203426476	Raw N50	5049162
PG3023	Raw assembly size	1615364559	Raw N50	3010778
PG1011	Raw assembly size	1160043494	Raw N50	17564894
PG3005	Raw assembly size	1672293208	Raw N50	4537717
PG3022	Raw assembly size	1350401537	Raw N50	12925291
PG4032	Raw assembly size	1537782622	Raw N50	8271425
PG4036	Raw assembly size	1411055966	Raw N50	7932388
PG4042	Raw assembly size	1485672123	Raw N50	6588083
PG4049	Raw assembly size	1438712339	Raw N50	41973228
PG5076	Raw assembly size	1517385590	Raw N50	2456379
PG6241	Raw assembly size	1096817267	Raw N50	13501152
PG6242	Raw assembly size	1498428098	Raw N50	3719053
PG6243	Raw assembly size	1274759420	Raw N50	5254495
PG5018	Raw assembly size	1384816763	Raw N50	6950613
PG5003	Raw assembly size	1541740208	Raw N50	2047996
PG5062	Raw assembly size	1446915232	Raw N50	6581391
PG6055	Raw assembly size	1557121490	Raw N50	8604793
PG6059	Raw assembly size	1658786462	Raw N50	3523582
PG6002	Raw assembly size	1632953988	Raw N50	4900971
PG6029	Raw assembly size	1574931622	Raw N50	6099177
PG6244	Raw assembly size	1471071257	Raw N50	8338078
PG6090	Raw assembly size	1593181943	Raw N50	6679731
PG6148	Raw assembly size	1528025736	Raw N50	5504359
PG6225	Raw assembly size	1478499866	Raw N50	1330248
PG6216	Raw assembly size	1548850849	Raw N50	7689758
PG6163	Raw assembly size	1553607397	Raw N50	4962982
PG6245	Raw assembly size	1447288574	Raw N50	13398095
PG6246	Raw assembly size	1708495996	Raw N50	7279088
PG6247	Raw assembly size	1564570702	Raw N50	14855230
PG6169	Raw assembly size	1417483273	Raw N50	15296718
A6-26	Purged size	749437374	Purged N50	20951571
E4-63	Purged size	768630169	Purged N50	25266898
RH10-15	Purged size	765310773	Purged N50	30966315
RH	Purged size	776636135	Purged N50	22570055
PG6359	Purged size	767356617	Purged N50	28096270
E8669	Purged size	720679329	Purged N50	22318553
PG5068	Purged size	731787724	Purged N50	16862544
PG1013	Purged size	602223389	Purged N50	18619259
PG3003	Purged size	731726861	Purged N50	27721619
PG4005	Purged size	732559068	Purged N50	14020644
PG4017	Purged size	694074569	Purged N50	25917167
PG4041	Purged size	719039651	Purged N50	18842618
PG4060	Purged size	654947184	Purged N50	26988315
PG5032	Purged size	710283017	Purged N50	6634695
PG1008	Purged size	636051282	Purged N50	18890978
PG3023	Purged size	711266019	Purged N50	15455724
PG1011	Purged size	800053286	Purged N50	33062189
PG3005	Purged size	706040382	Purged N50	24140788
PG3022	Purged size	712810824	Purged N50	29420002
PG4032	Purged size	737183079	Purged N50	28649123
PG4036	Purged size	741938440	Purged N50	21995383
PG4042	Purged size	763190276	Purged N50	17250853
PG4049	Purged size	826108771	Purged N50	59600546
PG5076	Purged size	706680544	Purged N50	9366624
PG6241	Purged size	666003569	Purged N50	25596302
PG6242	Purged size	727323879	Purged N50	12333941
PG6243	Purged size	684131581	Purged N50	16146751
PG5018	Purged size	726535356	Purged N50	15801644
PG5003	Purged size	702126462	Purged N50	9743612
PG5062	Purged size	758356972	Purged N50	28812407
PG6055	Purged size	767190681	Purged N50	28923308
PG6059	Purged size	775575966	Purged N50	23716776
PG6002	Purged size	796313191	Purged N50	9728579
PG6029	Purged size	773328851	Purged N50	24537532
PG6244	Purged size	734738503	Purged N50	19254045
PG6090	Purged size	815895926	Purged N50	30686789
PG6148	Purged size	721145376	Purged N50	22231015
PG6225	Purged size	750558949	Purged N50	5461159
PG6216	Purged size	794409962	Purged N50	34585031
PG6163	Purged size	740293622	Purged N50	25106694
PG6245	Purged size	793704500	Purged N50	41709016
PG6246	Purged size	926496959	Purged N50	27804816
PG6247	Purged size	771884315	Purged N50	28567605
PG6169	Purged size	779126688	Purged N50	32102303

## Sheet: ED. Fig 1c
Extended Data Fig. 1c. Correlation between raw assembly size and heterozygosity.
Sample	Genome_size	Heterozygosity
A6-26	835057901	0.000483
E4-63	839976777	0.000616
RH10-15	893376938	0.00145
RH	1619364010	0.0194
PG6359	1580377855	0.0138
E8669	1290344390	0.012
PG5068	1559291165	0.012
PG1013	1118657605	0.00326
PG3003	1271197709	0.00325
PG4005	1212308977	0.00373
PG4017	1473719282	0.00704
PG4041	1339973848	0.00755
PG4060	1550555616	0.00891
PG5032	1506277342	0.0178
PG1008	1203426476	0.00543
PG3023	1615364559	0.00667
PG1011	1160043494	0.000667
PG3005	1672293208	0.00927
PG3022	1350401537	0.0108
PG4032	1537782622	0.00872
PG4036	1411055966	0.00878
PG4042	1485672123	0.0143
PG4049	1438712339	0.016
PG5076	1517385590	0.0102
PG6241	1096817267	0.0089
PG6242	1498428098	0.0048
PG6243	1274759420	0.0109
PG5018	1384816763	0.00601
PG5003	1541740208	0.0138
PG5062	1446915232	0.00717
PG6055	1557121490	0.014
PG6059	1658786462	0.0157
PG6002	1632953988	0.0325
PG6029	1574931622	0.0148
PG6244	1471071257	0.012
PG6090	1593181943	0.0121
PG6148	1528025736	0.0145
PG6225	1478499866	0.0107
PG6216	1548850849	0.0105
PG6163	1553607397	0.0137
PG6245	1447288574	0.0102
PG6246	1708495996	0.0166
PG6247	1564570702	0.0209
PG6169	1417483273	0.00933

## Sheet: ED Fig. 1d
Extended Data Fig. 1d. Simulation of pan- and core-genome sizes in terms of number of gene clusters.
Number of genomes	Pan-genome size	Core genome size
1	25401	25401
1	28038	28038
1	27496	27496
1	28111	28111
1	27119	27119
1	26685	26685
1	27428	27428
1	26729	26729
1	26987	26987
1	27257	27257
1	27204	27204
1	27336	27336
1	27026	27026
1	26850	26850
1	27756	27756
1	25280	25280
1	24957	24957
1	25418	25418
1	25797	25797
1	25714	25714
1	26396	26396
1	25707	25707
1	27036	27036
1	26897	26897
1	26305	26305
1	25785	25785
1	25810	25810
1	26964	26964
1	24274	24274
1	26369	26369
1	26403	26403
1	26133	26133
1	26947	26947
1	26818	26818
1	25844	25844
1	26407	26407
1	26684	26684
1	24412	24412
1	25338	25338
1	26717	26717
1	23441	23441
1	25559	25559
1	25784	25784
1	26650	26650
1	25870	25870
2	29970	23469
2	29888	23009
2	31289	24245
2	30227	23285
2	31582	24567
2	31473	24134
2	29485	23035
2	30786	24371
2	30792	23823
2	31040	24190
2	29152	22934
2	30665	24058
2	30562	23619
2	30944	23852
2	29992	23812
2	29593	23236
2	30765	24701
2	30955	23969
2	31219	24320
2	30235	24312
2	30315	23798
2	29084	23046
2	30531	24236
2	30505	23720
2	30880	23960
2	29857	23991
2	29741	23673
2	30325	23832
2	29579	22809
2	31070	23955
2	30230	24253
2	31220	23878
2	30494	23612
2	30012	23660
2	30632	23783
2	30241	23475
2	29581	23077
2	31084	24211
2	30562	24191
2	31256	24112
2	30572	23804
2	29778	24164
2	30735	23950
2	30358	23628
2	30025	24219
2	28987	23618
2	30817	24425
2	30753	23947
2	31170	24145
2	30056	24267
2	29854	24035
2	30447	24185
2	29634	24299
2	30479	23712
2	30486	23975
2	29646	23091
2	31046	24328
2	30224	24608
2	31328	24119
2	30566	23889
2	30311	23710
2	30753	24011
2	30166	23899
2	29978	24345
2	30360	24233
2	30379	24161
2	29251	23176
2	30766	24298
2	30812	23710
2	31042	24095
2	30407	23738
2	29640	24071
2	30383	24071
2	30061	23694
2	30191	23822
2	29990	24293
2	30295	23935
2	30492	23870
2	29346	22905
2	30793	24095
2	30696	23650
2	31009	23952
2	30145	23824
2	29589	23946
2	30516	23762
2	29830	23749
2	30284	23553
2	30188	23919
2	30118	23936
2	30568	23618
2	29976	23900
2	30003	23154
2	31282	24512
2	31264	23988
2	31474	24393
2	30893	23982
2	30663	23778
2	31007	24177
2	30675	23810
2	30961	23782
2	30931	24082
2	30966	23994
2	31061	24031
2	30715	24067
2	30748	23858
2	29450	21231
2	31262	22056
2	30526	22250
2	31112	22279
2	30587	21812
2	30278	21687
2	30768	21940
2	30362	21647
2	30179	22088
2	30458	22079
2	30718	21766
2	30368	22248
2	30491	21815
2	30421	21709
2	30967	22069
2	29176	21182
2	30982	22013
2	30239	22214
2	30839	22229
2	30270	21806
2	29993	21649
2	30438	21947
2	30096	21590
2	29904	22040
2	30188	22026
2	30394	21767
2	30121	22172
2	30225	21758
2	30105	21702
2	30706	22007
2	28773	21464
2	29163	21656
2	30982	22474
2	30653	22261
2	30844	22685
2	30318	22219
2	30011	22092
2	30546	22300
2	30071	22076
2	30239	22166
2	30396	22279
2	30376	22246
2	30456	22298
2	30242	22202
2	30123	22145
2	30713	22461
2	29246	21452
2	28839	21536
2	29241	21957
2	30876	22959
2	30575	22718
2	30790	23118
2	30126	22790
2	29854	22628
2	30419	22806
2	29941	22585
2	30199	22585
2	30285	22769
2	30205	22796
2	30428	22705
2	30147	22676
2	29940	22707
2	30634	22919
2	29592	21485
2	29243	21511
2	29355	21860
2	28992	22123
2	30644	23108
2	30378	22832
2	30529	23296
2	29922	22911
2	29632	22767
2	30207	22935
2	29758	22685
2	30019	22682
2	30113	22858
2	30023	22895
2	30250	22800
2	29950	22790
2	29723	22841
2	30441	23029
2	29438	21556
2	29171	21500
2	29191	21941
2	28999	22512
2	29817	21980
2	31535	22899
2	31223	22669
2	31366	23141
2	30904	22611
2	30581	22500
2	31042	22782
2	30734	22391
2	30788	22595
2	30958	22695
2	31002	22598
2	30996	22736
2	30845	22577
2	30731	22515
2	31255	22897
2	29813	21863
2	29378	21975
2	29363	22451
2	29946	22247
2	29800	22310
2	28935	22173
2	30547	23198
2	30345	22858
2	30651	23167
2	29797	23029
2	29478	22914
2	30091	23044
2	29584	22852
2	29922	22772
2	29991	22973
2	29833	23078
2	30194	22849
2	29883	22850
2	29622	22935
2	30411	23052
2	29608	21379
2	29264	21400
2	29317	21808
2	29138	22366
2	29000	22421
2	29955	22148
2	30215	22222
2	31820	23254
2	31060	23472
2	31522	23625
2	31202	22953
2	30918	22803
2	31351	23113
2	31027	22738
2	30739	23284
2	31029	23264
2	31309	22931
2	30914	23458
2	31159	22903
2	31072	22814
2	31456	23336
2	30067	22249
2	29835	22158
2	30266	22188
2	30271	22562
2	30117	22633
2	30805	22627
2	30339	22404
2	29617	22681
2	31177	23758
2	30408	23985
2	31125	23883
2	30546	23470
2	30251	23331
2	30725	23600
2	30398	23228
2	30104	23780
2	30334	23820
2	30589	23512
2	30279	23954
2	30540	23383
2	30468	23279
2	30983	23670
2	30027	22150
2	29709	22145
2	30118	22197
2	30065	22629
2	29943	22668
2	30644	22649
2	29820	22784
2	30582	23351
2	28928	22778
2	30422	23921
2	30320	23481
2	30645	23771
2	29813	23611
2	28928	24062
2	30043	23690
2	29555	23479
2	29791	23501
2	29579	23983
2	29747	23762
2	30111	23530
2	29382	23949
2	29429	23726
2	30352	23709
2	29972	21613
2	29713	21549
2	29719	22004
2	29566	22536
2	29389	22630
2	30355	22346
2	29242	22770
2	30683	22658
2	30061	23141
2	29860	21326
2	31595	22228
2	30881	22400
2	31498	22398
2	30950	21954
2	30662	21808
2	31132	22081
2	30713	21801
2	30523	22249
2	30758	22284
2	31054	21935
2	30762	22359
2	30909	21902
2	30817	21818
2	31398	22143
2	28468	22597
2	29148	21594
2	29674	21529
2	29992	21590
2	29879	21620
2	30247	21934
2	30016	21476
2	30475	22346
2	30367	22315
2	30383	21707
2	29531	21680
2	31260	22588
2	30944	22362
2	31221	22700
2	30576	22353
2	30219	22276
2	30877	22361
2	30355	22184
2	30553	22244
2	30701	22366
2	30634	22380
2	30734	22412
2	30549	22287
2	30339	22321
2	31032	22534
2	29496	21594
2	29104	21663
2	29075	22153
2	29535	22072
2	29400	22124
2	29620	22586
2	29582	21935
2	30542	22304
2	30410	22297
2	29975	22140
2	29944	21651
2	29753	22612
2	31279	23723
2	30495	23965
2	31232	23843
2	30665	23418
2	30404	23245
2	30817	23575
2	30520	23173
2	30194	23757
2	30530	23691
2	30716	23452
2	30370	23930
2	30664	23326
2	30506	23308
2	31069	23651
2	30067	22177
2	29760	22161
2	30155	22227
2	30082	22679
2	29964	22714
2	30739	22621
2	29831	22840
2	30609	23391
2	29987	23874
2	30169	23100
2	30428	22321
2	30462	22312
2	28683	20992
2	30565	21747
2	30151	21619
2	30440	21945
2	29856	21537
2	29542	21417
2	30020	21682
2	29650	21353
2	29766	21495
2	29948	21583
2	29897	21581
2	29977	21633
2	29746	21554
2	29647	21477
2	30268	21762
2	28254	21300
2	28344	20887
2	28467	21225
2	28866	21205
2	28721	21267
2	29149	21521
2	28871	21110
2	29775	21535
2	29598	21573
2	29236	21343
2	28673	21386
2	28859	21225
2	29722	21516
2	29809	21961
2	31498	22909
2	31162	22703
2	31362	23118
2	30854	22634
2	30560	22494
2	31031	22766
2	30688	22410
2	30782	22574
2	30921	22705
2	30913	22660
2	30950	22755
2	30781	22614
2	30686	22533
2	31270	22855
2	29857	21792
2	29371	21955
2	28935	22852
2	29862	22304
2	29801	22282
2	29926	22839
2	29927	22149
2	30808	22597
2	30670	22596
2	30308	22366
2	30260	21894
2	29666	22513
2	30696	22637
2	29167	21476
2	29679	22125
2	31339	23102
2	30632	23267
2	31075	23439
2	30687	22835
2	30411	22677
2	30851	22980
2	30495	22637
2	30335	23055
2	30536	23124
2	30789	22818
2	30482	23257
2	30664	22765
2	30552	22701
2	30983	23176
2	29629	22054
2	29379	21981
2	29737	22084
2	29765	22435
2	29590	22527
2	30331	22468
2	29789	22321
2	29517	23922
2	30102	23198
2	30156	22552
2	30046	22142
2	30063	22150
2	30210	23157
2	29261	21416
2	30321	22451
2	29484	22050
2	31171	23000
2	30824	22805
2	31009	23235
2	30504	22748
2	30207	22611
2	30688	22873
2	30311	22551
2	30464	22656
2	30580	22810
2	30580	22757
2	30685	22784
2	30447	22712
2	30326	22657
2	30865	23024
2	29645	21768
2	29363	21727
2	29402	22149
2	29526	22404
2	29452	22395
2	30007	22522
2	29604	22236
2	30546	22623
2	30368	22662
2	29943	22495
2	30058	21860
2	29739	22204
2	30375	22722
2	28943	21464
2	29928	22574
2	30058	22478
2	29958	22390
2	31550	23435
2	31254	23189
2	31281	23777
2	30982	23084
2	30715	22917
2	31096	23279
2	30760	22916
2	30903	23031
2	30982	23222
2	31078	23073
2	31094	23189
2	30888	23085
2	30786	23011
2	31191	23512
2	30288	21939
2	29997	21907
2	30048	22317
2	29997	22747
2	29880	22781
2	30598	22745
2	30064	22590
2	30645	23338
2	30722	23122
2	30456	22796
2	30638	22094
2	30393	22364
2	30808	23103
2	29572	21649
2	30588	22728
2	30136	23214
2	30264	22816
2	30023	22196
2	31683	23173
2	30885	23429
2	31404	23525
2	31036	22901
2	30750	22753
2	31194	23052
2	30818	22729
2	30587	23218
2	30795	23280
2	31103	22919
2	30785	23369
2	30974	22870
2	30824	22844
2	31283	23291
2	29957	22141
2	29671	22104
2	30094	22142
2	30101	22514
2	29913	22619
2	30640	22574
2	30076	22449
2	30131	23723
2	30350	23365
2	30542	22581
2	30320	22283
2	30351	22277
2	30460	23322
2	29591	21501
2	30657	22530
2	29712	23509
2	30371	22580
2	30415	23350
2	29303	21942
2	31017	22865
2	30687	22653
2	30864	23091
2	30259	22704
2	29949	22580
2	30533	22739
2	30011	22562
2	30339	22492
2	30416	22685
2	30322	22726
2	30508	22672
2	30287	22583
2	29998	22696
2	30648	22952
2	29600	21524
2	29259	21542
2	29350	21912
2	29234	22407
2	29130	22428
2	29995	22245
2	29254	22297
2	30276	22604
2	30142	22599
2	29671	22478
2	29992	21637
2	29604	22050
2	30186	22622
2	28860	21258
2	29902	22311
2	29716	22531
2	29658	22319
2	30001	22790
2	30064	22598
2	29384	22424
2	31013	23432
2	30778	23125
2	30927	23591
2	30453	23073
2	30069	23023
2	30558	23277
2	30196	22940
2	30460	22934
2	30491	23173
2	30467	23144
2	30640	23103
2	30313	23120
2	30158	23099
2	30797	23366
2	30000	21687
2	29701	21663
2	29751	22074
2	29591	22613
2	29539	22582
2	30350	22453
2	29475	22639
2	30641	22802
2	30263	23041
2	29846	22866
2	30364	21828
2	30087	22130
2	30277	23094
2	29258	21423
2	30361	22415
2	30137	22673
2	29915	22625
2	30387	22967
2	30441	22784
2	29760	22491
2	29853	22232
2	31531	23191
2	30698	23482
2	31171	23624
2	30892	22911
2	30567	22802
2	31030	23082
2	30705	22708
2	30416	23255
2	30649	23292
2	30943	22945
2	30636	23384
2	30801	22909
2	30741	22793
2	31286	23154
2	29841	22123
2	29511	22130
2	29994	22108
2	29935	22546
2	29779	22619
2	30558	22522
2	29978	22413
2	30333	23387
2	30288	23293
2	30368	22621
2	30202	22267
2	30277	22217
2	30228	23420
2	29534	21424
2	30487	22566
2	29910	23177
2	30192	22625
2	30499	23132
2	30196	23306
2	29983	22545
2	30284	22807
2	28826	20987
2	30748	21702
2	30049	21859
2	30693	21830
2	30093	21438
2	29779	21318
2	30284	21556
2	29814	21327
2	29709	21690
2	29948	21721
2	30143	21473
2	29896	21852
2	29991	21447
2	29897	21365
2	30482	21686
2	28004	21688
2	28263	21106
2	28712	21118
2	29046	21163
2	28950	21176
2	29366	21442
2	29058	21061
2	29706	21742
2	29499	21810
2	29462	21255
2	28348	21849
2	29048	21174
2	29618	21758
2	27720	20966
2	29328	21453
2	29166	21649
2	29152	21393
2	29799	21560
2	29437	21793
2	29017	21239
2	29464	21355
2	29400	21696
2	29188	21551
2	30929	22447
2	30600	22234
2	30845	22604
2	30191	22266
2	29873	22150
2	30473	22293
2	29953	22114
2	30173	22152
2	30343	22252
2	30299	22243
2	30394	22280
2	30194	22170
2	30002	22186
2	30726	22368
2	29184	21434
2	28750	21545
2	28678	22078
2	29179	21956
2	29039	22013
2	29280	22454
2	29221	21824
2	30207	22167
2	30061	22174
2	29597	22046
2	29622	21501
2	28953	22195
2	30147	22155
2	28368	21244
2	29235	22472
2	29675	22066
2	29344	22127
2	29979	22306
2	30045	22111
2	29233	21949
2	29701	22044
2	29969	22053
2	28623	21127
2	29868	22250
2	31488	23267
2	31144	23069
2	31236	23592
2	30837	22999
2	30612	22790
2	31043	23102
2	30666	22780
2	30858	22846
2	30934	23040
2	30941	22980
2	31041	23012
2	30791	22952
2	30698	22869
2	31158	23315
2	30203	21794
2	29967	21707
2	29969	22166
2	29924	22590
2	29733	22698
2	30529	22584
2	29917	22507
2	30397	23356
2	30661	22953
2	30317	22705
2	30599	21903
2	30248	22279
2	30734	22947
2	29522	21469
2	30522	22564
2	29966	23154
2	30191	22659
2	30198	23466
2	30334	23201
2	29882	22679
2	30294	22830
2	30509	22892
2	29735	21394
2	29910	22145
2	28226	20616
2	30209	21270
2	29396	21541
2	30197	21355
2	29604	20956
2	29219	20907
2	29717	21152
2	29268	20902
2	29075	21353
2	29386	21312
2	29609	21036
2	29237	21540
2	29403	21064
2	29379	20912
2	29999	21198
2	28204	20517
2	27981	20417
2	28509	20350
2	28731	20507
2	28536	20619
2	29182	20655
2	28632	20516
2	29239	21238
2	28982	21356
2	28918	20828
2	28679	20547
2	28834	20417
2	29051	21354
2	27816	19899
2	29166	20644
2	28705	21139
2	28933	20641
2	29516	20872
2	29003	21256
2	28770	20515
2	29074	20774
2	28955	21170
2	27527	20326
2	28461	20318
2	29424	20734
2	28608	22352
2	30437	23160
2	29733	23322
2	30561	23109
2	29833	22845
2	29368	22876
2	29989	22998
2	29572	22716
2	29312	23234
2	29449	23367
2	29794	22969
2	29483	23412
2	29533	23052
2	29592	22817
2	30297	23018
2	29203	21636
2	28956	21560
2	29286	21691
2	29324	22032
2	29139	22134
2	29901	22054
2	29087	22179
2	29953	22642
2	29397	23059
2	29124	22740
2	29599	21745
2	29591	21778
2	29578	22945
2	28768	21065
2	29888	22040
2	29435	22527
2	29574	22118
2	29993	22513
2	29705	22672
2	29403	22000
2	29535	22431
2	29586	22657
2	28649	21322
2	29278	21619
2	29924	22352
2	28063	20937
2	28912	22273
2	30639	23183
2	29829	23451
2	30687	23208
2	30019	22884
2	29602	22867
2	30143	23069
2	29782	22731
2	29434	23337
2	29630	23411
2	30017	22971
2	29610	23510
2	29802	23008
2	29786	22848
2	30474	23066
2	29412	21652
2	29112	21629
2	29513	21689
2	29569	22012
2	29341	22157
2	30088	22092
2	29357	22134
2	30044	22776
2	29578	23103
2	29392	22697
2	29839	21730
2	29873	21721
2	29741	23007
2	29032	21026
2	30111	22042
2	29537	22650
2	29813	22104
2	30186	22545
2	29766	22836
2	29627	22001
2	29780	22411
2	29758	22710
2	28914	21282
2	29505	21617
2	30096	22405
2	28259	20966
2	28151	23192
2	29989	22062
2	31494	23194
2	30769	23377
2	31551	23210
2	30955	22814
2	30660	22675
2	31105	22973
2	30717	22662
2	30474	23163
2	30660	23247
2	30940	22914
2	30557	23429
2	30776	22900
2	30829	22671
2	31189	23217
2	30592	21338
2	30275	21332
2	30623	21445
2	30504	21943
2	30432	21932
2	31184	21862
2	30345	22012
2	30992	22694
2	30460	23087
2	30396	22559
2	30898	21537
2	30883	21577
2	30589	23025
2	30140	20784
2	31132	21887
2	30575	22478
2	30781	22002
2	31144	22453
2	30855	22613
2	30618	21876
2	30793	22264
2	30782	22552
2	30038	21024
2	30580	21408
2	31012	22355
2	29489	20602
2	29730	22479
2	29903	22531
2	28787	22484
2	30491	23417
2	30345	23021
2	30596	23385
2	29961	23028
2	29554	23001
2	30072	23226
2	29658	22941
2	29944	22913
2	29916	23211
2	29922	23152
2	30141	23065
2	29654	23242
2	29719	23001
2	30174	23452
2	29734	21416
2	29468	21359
2	29522	21766
2	29461	22206
2	29323	22261
2	30157	22109
2	29279	22298
2	30453	22453
2	29910	22857
2	29284	22891
2	30120	21535
2	29855	21825
2	30120	22714
2	29006	21138
2	30130	22109
2	29940	22333
2	29735	22268
2	30201	22616
2	30223	22465
2	29540	22174
2	29749	22528
2	30194	22360
2	29184	21098
2	29459	21749
2	30081	22506
2	28782	20529
2	29027	22402
2	29343	22311
2	29559	22961
3	32453	22241
3	32657	22428
3	32691	22111
3	33647	22948
3	31978	22295
3	32117	21968
3	33046	22832
3	32289	22168
3	33184	23044
3	33284	22705
3	31830	22167
3	31914	21894
3	32958	22661
3	32149	22023
3	33218	22861
3	33233	22546
3	31423	21999
3	32437	22836
3	32521	22475
3	32763	22702
3	31933	22472
3	32172	22061
3	33020	22973
3	32354	22255
3	33214	23225
3	33400	22788
3	31576	22211
3	32400	23199
3	32665	22726
3	32806	22970
3	31584	22038
3	32489	22895
3	32711	22488
3	32948	22694
3	32077	22767
3	31689	22272
3	31794	21943
3	32802	22740
3	32066	22116
3	33055	22940
3	33129	22607
3	31263	22086
3	32233	22945
3	32365	22555
3	32609	22791
3	31147	21985
3	32238	22753
3	32313	22415
3	32598	22558
3	31674	22617
3	31498	22054
3	32374	22948
3	32659	22527
3	32872	22716
3	31961	22820
3	32094	22555
3	32263	22070
3	31842	22029
3	32936	22868
3	32498	21971
3	33535	22799
3	33187	22858
3	31899	21848
3	32888	22682
3	32535	22621
3	33127	22590
3	31526	21856
3	32670	22633
3	32224	22588
3	32902	22509
3	32178	22471
3	31939	21951
3	32860	22846
3	32649	22743
3	33240	22695
3	32430	22603
3	32328	22469
3	31596	21809
3	32660	22572
3	32295	22531
3	32992	22478
3	32188	22431
3	31966	22373
3	32459	22405
3	32223	22284
3	31988	22111
3	33089	22945
3	32440	22145
3	33520	23004
3	33296	22869
3	31878	22017
3	32853	22825
3	32698	22644
3	33135	22754
3	31299	22131
3	32478	22931
3	32239	22775
3	32735	22810
3	32027	22746
3	31937	22114
3	32860	22999
3	32835	22764
3	33252	22838
3	32483	22745
3	32197	22739
3	31598	21962
3	32675	22726
3	32515	22572
3	32986	22589
3	32264	22582
3	31860	22654
3	32547	22543
3	31597	22057
3	32819	22922
3	32151	23074
3	32982	22836
3	32378	22650
3	31725	22839
3	32489	22769
3	32170	22519
3	31693	22562
3	31777	22250
3	33018	22897
3	32081	22413
3	33278	23062
3	33339	22754
3	31219	22415
3	32433	23135
3	32533	22751
3	32808	22976
3	31017	22314
3	32360	22951
3	32400	22616
3	32718	22750
3	31759	22865
3	31411	22417
3	32512	23153
3	32758	22731
3	33006	22913
3	32044	23057
3	32100	22801
3	30816	22445
3	32139	23128
3	32204	22741
3	32543	22903
3	31502	23007
3	31431	22820
3	31917	22872
3	31521	22068
3	32844	22707
3	32480	22705
3	33180	22613
3	32338	22619
3	32064	22595
3	32538	22599
3	32006	22572
3	31500	22308
3	32826	22938
3	32618	22774
3	33132	22792
3	32343	22809
3	31887	22915
3	32549	22770
3	32028	22740
3	32279	22737
3	32192	22305
3	31755	22230
3	32839	23150
3	32514	22161
3	33499	23028
3	33115	23033
3	31868	22027
3	32802	22897
3	32459	22828
3	33118	22750
3	31637	21950
3	32720	22757
3	32286	22706
3	33049	22598
3	32293	22564
3	31954	22127
3	32821	23059
3	32608	22936
3	33263	22838
3	32450	22779
3	32521	22591
3	31503	22073
3	32535	22895
3	32157	22823
3	32899	22701
3	32107	22702
3	32009	22541
3	32398	22647
3	31593	22114
3	32718	22985
3	31888	23275
3	32994	22902
3	32299	22703
3	31981	22688
3	32442	22830
3	32024	22691
3	31762	22169
3	32874	23015
3	32220	23163
3	33154	22914
3	32499	22713
3	32037	22866
3	32652	22825
3	32241	22679
3	31919	23136
3	31417	22346
3	32704	23040
3	32300	22980
3	33085	22859
3	32225	22883
3	32100	22781
3	32482	22871
3	31846	22936
3	32169	22860
3	32342	22914
3	31871	22349
3	32016	21988
3	33054	22747
3	32164	22182
3	33240	23025
3	33349	22655
3	31619	22022
3	32599	22823
3	32810	22440
3	32938	22705
3	31066	22135
3	32236	22914
3	32357	22550
3	32572	22768
3	31891	22682
3	31590	22218
3	32532	23110
3	32804	22604
3	32963	22884
3	32215	22763
3	31962	22763
3	31275	22035
3	32331	22766
3	32535	22408
3	32720	22603
3	32031	22580
3	31659	22657
3	32200	22614
3	31583	21976
3	32744	22768
3	32429	22705
3	32984	22655
3	32414	22454
3	31802	22657
3	32395	22630
3	32156	22405
3	31378	22240
3	32562	23043
3	32427	22842
3	32832	22938
3	32261	22694
3	31495	23055
3	32293	22896
3	32017	22620
3	31862	22926
3	31233	22331
3	32546	22936
3	32699	22565
3	32925	22759
3	32149	22740
3	31745	22871
3	32264	22797
3	31801	22770
3	32331	22583
3	32154	22870
3	31714	22088
3	32784	22880
3	32503	22833
3	33144	22755
3	32548	22564
3	32065	22669
3	32578	22740
3	32203	22575
3	32148	22836
3	32165	22942
3	32363	22763
3	31963	22143
3	32050	21867
3	33041	22647
3	32249	22029
3	33241	22856
3	33296	22575
3	31571	21965
3	32564	22847
3	32627	22459
3	32837	22723
3	31165	22014
3	32312	22838
3	32323	22507
3	32564	22668
3	31742	22670
3	31741	21965
3	32637	22879
3	32850	22457
3	33037	22682
3	32220	22721
3	32070	22613
3	31241	21961
3	32293	22756
3	32371	22415
3	32664	22635
3	31795	22661
3	31500	22604
3	32191	22527
3	31748	21777
3	32830	22558
3	32416	22539
3	33035	22470
3	32352	22385
3	31847	22484
3	32555	22388
3	32114	22325
3	31613	22006
3	32732	22812
3	32498	22655
3	32957	22722
3	32302	22623
3	31638	22875
3	32512	22608
3	32087	22547
3	32077	22674
3	31243	22247
3	32535	22899
3	32595	22578
3	32863	22731
3	31943	22797
3	31636	22814
3	32300	22701
3	31607	22808
3	32324	22484
3	32231	22750
3	31876	21903
3	32874	22691
3	32502	22696
3	33177	22569
3	32457	22483
3	32142	22545
3	32708	22485
3	32166	22517
3	32273	22616
3	32350	22677
3	32349	22674
3	31302	22006
3	32437	22816
3	32569	22457
3	32715	22675
3	32116	22583
3	31460	22816
3	32207	22636
3	31822	22560
3	32100	22512
3	31884	22863
3	32014	22705
3	32363	22539
3	32423	22363
3	32542	22040
3	33466	22921
3	32694	22258
3	33577	23144
3	33677	22829
3	32161	22056
3	33009	22961
3	33171	22593
3	33279	22858
3	31974	21998
3	32928	22797
3	33047	22495
3	33204	22675
3	32585	22597
3	32219	22201
3	32998	23166
3	33277	22731
3	33400	22995
3	32672	22840
3	32745	22629
3	31895	22019
3	32868	22903
3	32978	22515
3	33144	22711
3	32489	22668
3	32431	22522
3	32752	22658
3	32318	21919
3	33305	22773
3	32982	22766
3	33491	22690
3	32947	22461
3	32668	22460
3	33043	22614
3	32799	22394
3	32235	22134
3	33220	22974
3	33052	22804
3	33428	22891
3	32919	22655
3	32468	22794
3	33036	22804
3	32762	22540
3	32714	22797
3	31897	22302
3	33063	22996
3	33189	22662
3	33392	22853
3	32671	22835
3	32537	22699
3	32861	22829
3	32385	22799
3	32983	22524
3	32919	22753
3	32315	22098
3	33264	23005
3	32927	22966
3	33525	22865
3	32951	22642
3	32804	22546
3	33076	22775
3	32704	22623
3	32754	22833
3	32864	22861
3	32919	22809
3	31971	22185
3	32961	23018
3	33146	22633
3	33215	22877
3	32753	22639
3	32301	22750
3	32728	22833
3	32515	22575
3	32727	22629
3	32523	22926
3	32722	22732
3	32876	22726
3	32065	21975
3	33026	22847
3	33126	22520
3	33241	22727
3	32678	22617
3	32355	22646
3	32870	22633
3	32471	22553
3	32846	22446
3	32707	22703
3	32708	22686
3	32984	22549
3	32495	22688
3	32620	20657
3	32339	20652
3	33552	21289
3	32658	20661
3	33854	21327
3	33581	21357
3	32213	20491
3	33285	21087
3	33104	21094
3	33377	21148
3	31932	20418
3	33202	21000
3	32915	21010
3	33282	21024
3	32677	20904
3	32258	20556
3	33291	21242
3	33231	21186
3	33516	21236
3	32823	21060
3	32880	20912
3	31911	20425
3	33106	20998
3	32874	20986
3	33242	21008
3	32577	20899
3	32481	20794
3	32903	20885
3	32081	20541
3	33336	21130
3	32564	21392
3	33359	21226
3	32848	20974
3	32470	20953
3	32969	21085
3	32646	20860
3	32154	20603
3	33444	21215
3	32881	21368
3	33442	21264
3	32974	21013
3	32383	21091
3	33122	21126
3	32833	20921
3	32454	21316
3	31889	20619
3	33336	21061
3	33087	21070
3	33504	21099
3	32759	21001
3	32616	20935
3	33009	20988
3	32427	20926
3	32881	20976
3	32964	21043
3	32121	20674
3	33333	21311
3	32545	21539
3	33447	21366
3	32887	21101
3	32686	21030
3	33048	21203
3	32585	21034
3	32343	21421
3	32696	21383
3	32800	21155
3	32015	20530
3	33282	21107
3	33110	21083
3	33385	21157
3	32957	20897
3	32393	20975
3	32945	21037
3	32694	20815
3	32623	21055
3	32546	21170
3	32916	20922
3	32848	21139
3	32103	20417
3	33303	20995
3	33032	21015
3	33330	21029
3	32774	20870
3	32390	20917
3	33064	20917
3	32570	20816
3	32679	20912
3	32712	21032
3	32829	20906
3	32873	20982
3	32649	20917
3	32572	20589
3	33690	21253
3	33491	21266
3	33713	21307
3	33319	21027
3	33150	20963
3	33439	21161
3	33161	20922
3	33232	21148
3	33274	21211
3	33444	21033
3	33295	21271
3	33204	21093
3	33241	20991
3	32364	20632
3	32071	20622
3	33271	21252
3	32401	20628
3	33592	21295
3	33300	21313
3	31912	20458
3	32997	21073
3	32789	21060
3	33082	21120
3	31638	20360
3	32908	20948
3	32595	20939
3	33000	20977
3	32353	20859
3	31967	20546
3	32992	21230
3	32937	21186
3	33226	21226
3	32488	21049
3	32554	20878
3	31657	20388
3	32834	20949
3	32599	20941
3	32973	20955
3	32293	20875
3	32197	20738
3	32596	20851
3	31805	20491
3	33095	21121
3	32270	21337
3	33118	21210
3	32568	20963
3	32174	20894
3	32701	21099
3	32403	20835
3	31871	20541
3	33155	21153
3	32586	21307
3	33183	21225
3	32691	20994
3	32087	21027
3	32810	21091
3	32548	20849
3	32153	21237
3	31591	20596
3	33056	21062
3	32780	21051
3	33202	21071
3	32451	21011
3	32261	20866
3	32703	21013
3	32134	20900
3	32568	20939
3	32635	20985
3	31864	20615
3	33087	21269
3	32270	21475
3	33199	21315
3	32617	21072
3	32399	20952
3	32782	21191
3	32352	20991
3	32088	21365
3	32413	21294
3	32500	21103
3	31732	20464
3	32999	21047
3	32822	21025
3	33100	21088
3	32653	20853
3	32079	20889
3	32646	21011
3	32439	20769
3	32357	21007
3	32260	21097
3	32594	20867
3	32588	21069
3	31786	20367
3	33027	20992
3	32707	20970
3	33058	21023
3	32462	20868
3	32076	20881
3	32725	20901
3	32256	20761
3	32388	20889
3	32406	20989
3	32478	20872
3	32616	20965
3	32339	20866
3	32320	20549
3	33409	21190
3	33206	21206
3	33461	21266
3	33036	20999
3	32865	20901
3	33114	21104
3	32888	20853
3	32967	21096
3	32999	21144
3	33124	20975
3	33056	21217
3	32929	21022
3	32951	20955
3	31588	19827
3	33135	20393
3	32385	20580
3	32918	20542
3	32509	20235
3	32273	20151
3	32671	20357
3	32382	20117
3	32106	20474
3	32396	20471
3	32638	20194
3	32268	20579
3	32477	20251
3	32376	20164
3	32864	20411
3	32322	21064
3	32254	20865
3	33432	21460
3	32351	21047
3	33528	21687
3	33490	21545
3	31889	20861
3	32997	21486
3	33014	21284
3	33099	21545
3	31618	20796
3	32882	21365
3	32820	21193
3	32979	21394
3	32356	21257
3	31987	20932
3	33016	21607
3	33169	21357
3	33245	21593
3	32557	21423
3	32605	21264
3	31604	20834
3	32792	21393
3	32785	21199
3	32952	21415
3	32266	21286
3	32160	21169
3	32612	21245
3	31969	20794
3	33224	21376
3	32643	21422
3	33231	21444
3	32718	21191
3	32343	21171
3	32870	21286
3	32548	21131
3	31959	20895
3	33240	21491
3	32877	21437
3	33256	21546
3	32800	21308
3	32175	21350
3	32954	21380
3	32629	21208
3	32423	21425
3	31555	21052
3	33022	21507
3	32994	21330
3	33159	21502
3	32426	21417
3	32264	21330
3	32718	21399
3	32106	21376
3	32735	21250
3	32739	21360
3	32011	20901
3	33209	21517
3	32642	21559
3	33330	21567
3	32806	21339
3	32575	21236
3	32978	21405
3	32496	21286
3	32409	21477
3	32681	21480
3	32667	21414
3	31701	20890
3	32974	21466
3	33024	21257
3	33067	21494
3	32652	21248
3	32091	21327
3	32688	21389
3	32393	21192
3	32527	21286
3	32363	21436
3	32589	21324
3	32739	21329
3	31775	20812
3	33004	21412
3	32943	21235
3	33036	21439
3	32471	21272
3	32053	21283
3	32764	21275
3	32239	21212
3	32566	21175
3	32508	21326
3	32485	21340
3	32766	21223
3	32314	21267
3	32259	20955
3	33360	21595
3	33377	21417
3	33427	21681
3	33016	21385
3	32835	21307
3	33159	21495
3	32839	21283
3	33086	21334
3	33058	21449
3	33083	21406
3	33162	21442
3	32894	21424
3	32899	21339
3	31795	20035
3	33320	20566
3	32816	20585
3	33098	20705
3	32741	20407
3	32475	20323
3	32901	20467
3	32555	20303
3	32499	20520
3	32684	20539
3	32835	20397
3	32648	20612
3	32681	20426
3	32580	20338
3	33037	20565
3	31433	20031
3	32952	20562
3	32433	20573
3	32732	20696
3	32358	20425
3	32088	20305
3	32508	20488
3	32200	20298
3	32124	20504
3	32303	20512
3	32427	20397
3	32286	20581
3	32302	20397
3	32200	20358
3	32682	20555
3	31282	20079
3	32208	21357
3	32182	21172
3	33272	21863
3	32285	21336
3	33421	22119
3	33319	21885
3	31748	21213
3	32794	21960
3	32790	21709
3	32909	21980
3	31502	21138
3	32708	21833
3	32672	21659
3	32820	21825
3	32108	21737
3	31888	21261
3	32838	22041
3	32964	21736
3	33079	21987
3	32314	21878
3	32384	21706
3	31501	21162
3	32619	21835
3	32611	21612
3	32809	21835
3	32029	21750
3	31945	21620
3	32418	21687
3	31900	21066
3	33095	21772
3	32507	21783
3	33114	21800
3	32566	21650
3	32211	21615
3	32714	21676
3	32383	21515
3	31856	21204
3	33068	21915
3	32702	21830
3	33117	21951
3	32570	21760
3	32021	21843
3	32752	21795
3	32446	21645
3	32293	21825
3	31448	21417
3	32837	21978
3	32791	21755
3	33017	21964
3	32197	21930
3	32020	21793
3	32516	21874
3	31897	21847
3	32569	21674
3	32564	21846
3	31973	21192
3	33101	21922
3	32515	21917
3	33239	21937
3	32627	21759
3	32446	21671
3	32791	21752
3	32387	21714
3	32317	21832
3	32540	21857
3	32506	21831
3	31622	21207
3	32815	21887
3	32848	21633
3	32926	21881
3	32432	21694
3	31909	21776
3	32478	21780
3	32209	21612
3	32388	21661
3	32205	21863
3	32411	21791
3	32638	21730
3	31643	21164
3	32768	21844
3	32745	21677
3	32850	21869
3	32184	21739
3	31807	21756
3	32517	21717
3	31993	21658
3	32396	21607
3	32317	21808
3	32227	21815
3	32630	21677
3	32110	21720
3	32161	21237
3	33201	22000
3	33197	21773
3	33267	22033
3	32836	21855
3	32619	21706
3	32940	21861
3	32669	21701
3	32941	21687
3	32893	21853
3	32894	21846
3	33051	21817
3	32711	21794
3	32692	21773
3	31897	20092
3	33266	20651
3	32813	20693
3	33104	20798
3	32672	20563
3	32467	20505
3	32840	20566
3	32542	20453
3	32507	20601
3	32659	20658
3	32781	20547
3	32671	20696
3	32654	20527
3	32535	20509
3	33022	20662
3	31585	20080
3	32965	20656
3	32488	20681
3	32801	20794
3	32352	20586
3	32127	20476
3	32529	20611
3	32234	20437
3	32188	20583
3	32331	20626
3	32440	20556
3	32379	20677
3	32343	20508
3	32218	20534
3	32727	20654
3	31628	20054
3	31549	20406
3	32959	20999
3	32753	20881
3	32790	21127
3	32354	20889
3	32125	20805
3	32575	20898
3	32229	20806
3	32412	20821
3	32477	20913
3	32425	20908
[truncated: 598,453+ more rows]

## Sheet: ED Fig. 1e
Extended Data Fig. 1e. Percentage of genes in core, soft-core, shell and accession-specific gene subsets with annotated InterPro protein domains.
Type	With	Without	All	Percentage with	Percentage without
Core	11797	1326	13123	0.898956	0.101044
Soft-core	4635	1108	5743	0.807069	0.192931
Shell	12490	15981	28471	0.438692	0.561308
Accession-specific	1799	2265	4064	0.442667	0.557333

## Sheet: ED Fig. 1f
Extended Data Fig. 1f. Expression profiles of genes belonging to core, soft-core, shell and accession-specific gene families.
Core	1.90181
Core	6.98186
Core	0
Core	0.561985
Core	3.66591
Core	1.75692
Core	0.993428
Core	0.200522
Core	0.195108
Core	1.9304
Core	14.4574
Core	0.858513
Core	0.311111
Core	22.0873
Core	2.96186
Core	0.26341
Core	0.398926
Core	3.70959
Core	0.007502
Core	0.141746
Core	3.89791
Core	0.514802
Core	0.37334
Core	0.937995
Core	0
Core	2.30768
Core	0.167682
Core	0.014398
Core	0.014825
Core	0
Core	1.59063
Core	0.164017
Core	1.42754
Core	1.67322
Core	1.27937
Core	0.286397
Core	0.008039
Core	8.7151
Core	6.2424
Core	0
Core	0.316328
Core	1.10656
Core	0.20401
Core	7.74712
Core	1.03691
Core	1.12557
Core	11.144
Core	1.23988
Core	0
Core	6.32385
Core	0.240531
Core	0.713191
Core	0.205479
Core	0.132264
Core	8.03084
Core	1.42139
Core	0
Core	3.95579
Core	1.76701
Core	1.17218
Core	0.112908
Core	0
Core	0
Core	0.388168
Core	1.05056
Core	12.9205
Core	0.02702
Core	0
Core	0
Core	0
Core	0.308755
Core	35.0414
Core	0.003957
Core	21.2793
Core	0
Core	0
Core	0.024674
Core	1.99326
Core	695.431
Core	0.044921
Core	0
Core	2.85142
Core	0
Core	0.820949
Core	0
Core	87.1613
Core	0
Core	74.097
Core	3.7662
Core	0.107911
Core	0
Core	0.262468
Core	0.139782
Core	0.754234
Core	0.191965
Core	0
Core	17.5407
Core	0.303282
Core	0
Core	16.4372
Core	8.23788
Core	0
Core	0.24425
Core	0.506926
Core	0.55907
Core	0.27894
Core	0.611459
Core	12.7277
Core	0.042859
Core	0.047787
Core	1.07011
Core	1.32415
Core	3.98299
Core	0.745393
Core	752.157
Core	0
Core	0.003791
Core	14.6803
Core	2.28327
Core	0.248575
Core	12.7311
Core	0
Core	4.80821
Core	0.016374
Core	0.00136
Core	45.0853
Core	0.945764
Core	0.244548
Core	10.446
Core	0.430277
Core	0.110686
Core	0.022919
Core	14.8139
Core	0
Core	1015.56
Core	0.119513
Core	8.18324
Core	36.9302
Core	0.004812
Core	0.016289
Core	0.028117
Core	1.03862
Core	1.06764
Core	0
Core	1.06035
Core	25.8986
Core	20.1601
Core	6.6925
Core	0
Core	0.109011
Core	0
Core	1.47466
Core	0.222218
Core	1.22409
Core	3.84631
Core	4.59531
Core	0.034702
Core	0.632956
Core	0
Core	2.46342
Core	0.030911
Core	67.0459
Core	3.12771
Core	2.59951
Core	1883.1
Core	2.53867
Core	0.056683
Core	0.273756
Core	3.07401
Core	61.0071
Core	1.18863
Core	3.03166
Core	6.54109
Core	400.796
Core	0.064608
Core	1.8376
Core	1.69493
Core	2.61704
Core	16.3185
Core	0
Core	1.55151
Core	4.14121
Core	0
Core	1.62139
Core	123.903
Core	0.168159
Core	0.406199
Core	1.25947
Core	0
Core	1.92188
Core	0.682649
Core	215.343
Core	1.2295
Core	42.4753
Core	2.17666
Core	2.19651
Core	4.08031
Core	4.07742
Core	1.15127
Core	23.5443
Core	0
Core	0.457305
Core	6.23517
Core	0.011942
Core	0.405243
Core	0.029892
Core	0.023524
Core	0
Core	29.0781
Core	164.669
Core	0
Core	0
Core	0.93962
Core	0.021689
Core	0.438969
Core	0.247799
Core	0.057779
Core	6.71685
Core	0.644838
Core	0
Core	20.5852
Core	7.82282
Core	0.444285
Core	6.98392
Core	267.494
Core	0.267266
Core	0.319741
Core	1.07397
Core	1.09782
Core	83.4113
Core	0.432416
Core	5.34774
Core	0.944368
Core	5.13437
Core	0.01036
Core	6.78824
Core	0.025719
Core	18.299
Core	0.049253
Core	73.6024
Core	15.4169
Core	0.784111
Core	23.2705
Core	349.625
Core	54.7952
Core	2.38069
Core	1.08567
Core	0.014175
Core	0.271193
Core	14.6659
Core	5.93263
Core	0.016982
Core	0.182614
Core	12.6745
Core	308.017
Core	18.9417
Core	0
Core	583.614
Core	15.6543
Core	30.6798
Core	4.42133
Core	129.385
Core	0
Core	4.67011
Core	3.77837
Core	1.06783
Core	6.59473
Core	17.3867
Core	0
Core	5.52889
Core	30.6446
Core	0.707135
Core	0.175491
Core	5.50444
Core	0.173991
Core	0.017205
Core	0.395357
Core	53.709
Core	27.2086
Core	35.0634
Core	21.2418
Core	2.03828
Core	0
Core	0.161312
Core	0.99208
Core	15.9213
Core	0.316514
Core	0
Core	40.255
Core	0.033207
Core	9.18752
Core	2.11654
Core	12.2298
Core	0.169504
Core	0.318583
Core	3.8109
Core	13.9954
Core	2.97286
Core	0.035326
Core	39.0286
Core	0.009573
Core	1.89357
Core	0.074327
Core	6.15987
Core	2.81585
Core	24.48
Core	7.50452
Core	1.00108
Core	0.617724
Core	0
Core	22.1907
Core	0.121219
Core	0.161061
Core	0.354505
Core	0.241041
Core	1.01229
Core	5.97085
Core	0.188267
Core	0.406707
Core	21.1673
Core	0.723593
Core	0.581472
Core	0.347557
Core	0
Core	0.212281
Core	3075.06
Core	2.20207
Core	22.0736
Core	460.716
Core	292.181
Core	40.2846
Core	6.61138
Core	1.01793
Core	0
Core	179.116
Core	166.848
Core	0.408497
Core	2.46675
Core	0.402063
Core	0.001246
Core	20.6212
Core	0.026969
Core	0.081318
Core	0.903619
Core	1.15389
Core	0.226239
Core	1.69124
Core	12.1283
Core	2.03242
Core	21.5275
Core	0.113218
Core	0.005689
Core	0.780272
Core	4.10012
Core	1.83738
Core	0
Core	0.036923
Core	0.211081
Core	0.300893
Core	3.26626
Core	2.67735
Core	76.3657
Core	0.528368
Core	6.04152
Core	12.0029
Core	213.82
Core	8.17714
Core	0.101289
Core	0.208674
Core	0.289671
Core	3.07457
Core	0.633823
Core	34.1599
Core	0.848189
Core	14.6633
Core	15.1614
Core	4.25324
Core	1.04155
Core	1.06907
Core	338.089
Core	0
Core	0.140622
Core	2.90919
Core	4.25329
Core	0.933838
Core	0.031234
Core	0
Core	8.33933
Core	0.395557
Core	483.227
Core	0.863927
Core	0
Core	2.15204
Core	0.184851
Core	0.007468
Core	0.066247
Core	0.077244
Core	2.59116
Core	276.673
Core	675.545
Core	42.8217
Core	0
Core	0.062871
Core	6.28118
Core	28.6971
Core	0.853461
Core	1710.92
Core	0.04902
Core	65.2404
Core	10.1855
Core	8.99437
Core	3.75522
Core	1.88256
Core	1.07065
Core	10.8508
Core	0.295175
Core	1.79638
Core	0
Core	32.371
Core	0.00814
Core	47.1388
Core	0
Core	0.317621
Core	12.7793
Core	38.2273
Core	3.10241
Core	36.6672
Core	0.019939
Core	0
Core	3.00674
Core	2.81378
Core	1.27146
Core	25.9927
Core	0.210841
Core	15.3274
Core	19.3238
Core	0
Core	43.5326
Core	97.5481
Core	0
Core	22.6109
Core	0.029154
Core	3.02157
Core	0
Core	28.3346
Core	0
Core	27.8827
Core	42.3223
Core	1.15921
Core	0.378801
Core	0.093433
Core	0.055507
Core	1.0229
Core	0.209435
Core	1.48892
Core	9.93498
Core	0.515055
Core	2.13876
Core	0.782589
Core	19.9658
Core	0.147744
Core	30.2499
Core	0.727806
Core	69.4908
Core	27.3977
Core	3.69213
Core	9.34366
Core	1.93707
Core	0.122723
Core	11.5646
Core	28.2318
Core	43.9952
Core	333.771
Core	61.8183
Core	0.253696
Core	9.40383
Core	1.69721
Core	205.962
Core	85.4202
Core	0.038158
Core	0.031382
Core	2.90212
Core	110.645
Core	0
Core	226.697
Core	4.60053
Core	10.3362
Core	1.26134
Core	0.016584
Core	102.888
Core	0.224696
Core	0.232066
Core	7.94589
Core	64.4276
Core	0.87365
Core	0.766447
Core	67.4153
Core	0.665701
Core	13.9386
Core	0.036915
Core	1.55454
Core	1774.35
Core	4.95155
Core	43.7581
Core	470.515
Core	76.0129
Core	0.074465
Core	67.593
Core	0.029801
Core	46.1428
Core	0.018754
Core	1725.5
Core	0.507299
Core	125.798
Core	30.915
Core	15.1519
Core	305.736
Core	25.4932
Core	13.7859
Core	0
Core	74.3123
Core	14.4863
Core	11.1782
Core	37.04
Core	31.2404
Core	0.486481
Core	28.2287
Core	20.6286
Core	11.5861
Core	0.012649
Core	0.700648
Core	120.569
Core	7.87679
Core	97.2496
Core	11.8141
Core	87.239
Core	73.8255
Core	808.035
Core	6.62821
Core	1.94792
Core	0.099978
Core	2.6277
Core	0.271624
Core	42.2966
Core	0.841706
Core	153.451
Core	0.045605
Core	40.8123
Core	0.019681
Core	20.2144
Core	0
Core	0.411541
Core	58.1142
Core	14.9082
Core	1.43732
Core	33.2008
Core	22.7535
Core	122.957
Core	6.49001
Core	0.070452
Core	2719.75
Core	9.28971
Core	0
Core	19.8419
Core	8.43857
Core	6.74558
Core	33.9671
Core	0.309605
Core	0.16476
Core	0.160837
Core	3.80971
Core	2.24216
Core	10.2061
Core	2.91157
Core	25.0423
Core	167.502
Core	33.0734
Core	2.58396
Core	227.086
Core	0.002146
Core	6.70964
Core	3.93857
Core	3.31792
Core	2.68917
Core	48.4414
Core	0.042132
Core	367.262
Core	0
Core	0.624621
Core	1.06223
Core	15.9991
Core	147.14
Core	2.31851
Core	12.3442
Core	0
Core	190.257
Core	0.123846
Core	11.0706
Core	54.4661
Core	7.69947
Core	329.681
Core	0
Core	7.51729
Core	0.627486
Core	195.768
Core	3.4663
Core	105.81
Core	95.7782
Core	0.009605
Core	22.9852
Core	0.835746
Core	1.5806
Core	0.230426
Core	2.85794
Core	15.8233
Core	5.84246
Core	4.15985
Core	0.148165
Core	35.2492
Core	35.1357
Core	2.08787
Core	0.20531
Core	10.5756
Core	0.094905
Core	0
Core	0.007166
Core	0.167354
Core	34.3247
Core	0.436373
Core	0.418649
Core	17.6845
Core	23.2048
Core	455.204
Core	4.09412
Core	59.7678
Core	2.02176
Core	0.002536
Core	11.2495
Core	2.26804
Core	0.435318
Core	3.14863
Core	495.738
Core	2.44858
Core	2.96286
Core	194.797
Core	24.2935
Core	170.099
Core	0.423485
Core	48.8712
Core	4.21538
Core	3.97552
Core	0.362459
Core	1.78592
Core	50.2851
Core	0.474718
Core	0.016223
Core	0
Core	0
Core	0.296725
Core	27.2648
Core	7.45958
Core	2.69558
Core	1.01267
Core	57.2924
Core	2.83309
Core	22.0168
Core	50.3766
Core	26.1077
Core	2.0992
Core	140.852
Core	77.2335
Core	26.5678
Core	8.79051
Core	0
Core	0.042724
Core	35.2453
Core	31.826
Core	29.6085
Core	0.21704
Core	7.71338
Core	148.371
Core	9.64688
Core	3.24683
Core	14.4006
Core	1.24466
Core	16.6255
Core	46.4184
Core	1.81076
Core	2.17308
Core	1.62341
Core	7.12458
Core	7.72405
Core	0
Core	274.268
Core	0.571843
Core	29.7281
Core	74.3848
Core	2.06089
Core	0.013489
Core	0
Core	48.8367
Core	3.38389
Core	20.3735
Core	17.5723
Core	9.89043
Core	2.78428
Core	27.4468
Core	0.342713
Core	22.9862
Core	12.9553
Core	13.4878
Core	3.42003
Core	417.129
Core	25.8811
Core	364.82
Core	3.20708
Core	0.512302
Core	49.8188
Core	9.9921
Core	1.98735
Core	2.97963
Core	2.45046
Core	5.68921
Core	220.455
Core	2.07416
Core	23.4483
Core	5.10326
Core	0.523937
Core	262.697
Core	67.8825
Core	86.2388
Core	79.5461
Core	10.8348
Core	9.26445
Core	5.15834
Core	26.733
Core	158.934
Core	0.358084
Core	0
Core	56.0318
Core	0
Core	1.61557
Core	0.019584
Core	0.054788
Core	34.8181
Core	17.9165
Core	0.043536
Core	0
Core	28.0904
Core	0.133889
Core	1.76505
Core	0
Core	1.85223
Core	12.3146
Core	0
Core	0
Core	30.4316
Core	7.54886
Core	0
Core	0.713286
Core	10.9706
Core	20.984
Core	0
Core	0.292411
Core	60.8258
Core	0.501554
Core	21.3888
Core	2.01331
Core	11.0524
Core	0
Core	0.109666
Core	3.24772
Core	167.605
Core	0
Core	85.2321
Core	773.351
Core	3287.78
Core	0.078295
Core	0
Core	25.488
Core	6.8705
Core	460.552
Core	12.9593
Core	0.717708
Core	5.51186
Core	14.7789
Core	7.39008
Core	16.5277
Core	3.05629
Core	159.603
Core	16.3545
Core	169.459
Core	36.2477
Core	4.90131
Core	237.681
Core	6.41945
Core	1.43783
Core	0.696528
Core	0.060522
Core	15.4925
Core	3.88945
Core	0.293605
Core	7.82669
Core	0
Core	17.9869
Core	86.0726
Core	0.036383
Core	3.54562
Core	17.2884
Core	46.849
Core	83.8371
Core	2.90131
Core	10.9979
Core	15.365
Core	3.72947
Core	35.0364
Core	439.511
Core	0.113685
Core	6.21638
Core	2.64263
Core	3.65417
Core	35.7122
Core	0.014494
Core	0.035786
Core	6.35283
Core	263.167
Core	0.088248
Core	0.110632
Core	172.219
Core	0.089401
Core	255.41
Core	14.9016
Core	62.3785
Core	367.598
Core	0.483683
Core	4.87794
Core	14.7865
Core	20.0184
Core	3.93432
Core	9.90921
Core	0.664181
Core	117.16
Core	1216.89
Core	7.04449
Core	13.4711
Core	1.15638
Core	47.6111
Core	0.071349
Core	158.651
Core	11.7265
Core	17.1631
Core	0
Core	0.609175
Core	3.43616
Core	22.2177
Core	3.92405
Core	10.2723
Core	0.012753
Core	0
Core	0.44017
Core	106.567
Core	2.73666
Core	8.96314
Core	0.014985
Core	0
Core	3.85818
Core	1.34561
Core	41.1682
Core	0.76286
Core	16.243
Core	0.107088
Core	365.403
Core	2.2323
Core	482.44
Core	0.843618
Core	12.6451
Core	302.344
Core	9.21398
Core	1.2511
Core	0.600675
Core	0.010076
Core	6.39261
Core	0.691707
Core	4.23638
Core	22.7383
Core	18.338
Core	16.7202
Core	17.5555
Core	2.88238
Core	178.932
Core	5.13608
Core	34.9115
Core	52.1689
Core	0.441542
Core	205.352
Core	146.045
Core	1.1313
Core	11.2056
Core	21.3556
Core	7.08692
Core	45.7254
Core	5.87044
Core	104.603
Core	13.4433
Core	165.12
Core	39.9389
Core	0.512037
Core	33.9909
Core	0.011329
Core	6.14427
Core	0.168956
Core	19.004
Core	34.3561
Core	26.0204
Core	0.002093
Core	638.798
Core	0.509318
Core	0.291172
Core	0.271862
Core	11.5222
Core	3.35762
Core	4.22348
Core	49.8781
Core	236.964
Core	31.5533
Core	2.01596
Core	4.15216
Core	0.702371
Core	3.17405
Core	100.702
Core	20.5081
Core	6.6075
Core	4.17298
Core	7.08758
Core	67.4411
Core	0.325325
Core	78.8538
Core	0.574944
Core	54.8813
Core	35.432
Core	6.95767
Core	11.2144
Core	448.087
Core	19.6449
Core	15.9939
Core	20.5744
Core	12.5148
Core	50.3679
Core	162.517
Core	59.7356
Core	19.4799
Core	87.3488
Core	15.5438
Core	2.0181
Core	0
Core	17.0819
Core	136.047
Core	0.025925
Core	0.427744
Core	648.246
Core	13.8835
Core	0.868082
Core	6.97953
Core	0.871849
Core	1.309
Core	0.279984
Core	0
Core	68.8095
Core	0.896814
Core	66.9212
Core	76.9648
Core	4.69779
Core	49.542
Core	8.43686
Core	3.95637
Core	129.643
Core	20.8686
Core	72.0716
Core	27.8485
Core	0.170605
Core	92.3311
Core	10.2047
Core	0.007122
Core	37.6912
Core	2.85551
Core	52.0615
Core	0.116202
Core	87.1102
Core	23.0832
Core	68.4264
Core	3.41011
Core	0.198643
Core	0.646637
Core	133.042
Core	48.2111
Core	46.2868
Core	145.507
Core	11.3129
Core	4.03825
Core	84.8274
Core	36.6126
Core	0.60871
Core	10.5485
Core	3.32296
Core	7.32458
Core	40.2568
Core	12.7805
Core	19.4987
Core	31.1546
Core	1.61691
Core	2.97146
Core	19.418
Core	240.686
Core	1.70017
Core	6.4988
Core	16.5729
Core	0.277929
Core	23.7961
Core	132.629
Core	12.2063
Core	0.654469
Core	108.933
Core	26.6342
Core	0.080219
Core	10.4068
Core	7.9552
Core	7.05337
Core	1.47302
Core	79.2285
Core	268.642
Core	25.0341
Core	4.49403
Core	51.7312
Core	79.6464
Core	0.043134
Core	13.1883
Core	0.06284
Core	0.076742
Core	244.772
Core	0.10507
Core	3.21714
Core	75.6029
Core	0.012799
Core	9.36221
Core	2.2296
Core	0.914707
Core	4.23773
Core	0.390603
Core	40.564
Core	324.974
Core	3.73885
Core	176.983
Core	6.40827
Core	3.86419
Core	13.1916
Core	9.48124
Core	12.7566
Core	30.7189
Core	16.1877
Core	33.9898
Core	17.6348
Core	7.78147
Core	34.5783
Core	1.6643
Core	0.593784
Core	35.6179
Core	243.116
Core	32.5104
Core	11.4271
Core	5.18487
Core	285.843
Core	29.6368
Core	8.83038
Core	0.447597
Core	33.508
Core	0.236775
Core	32.8603
Core	0.387134
Core	0.250431
Core	0.654519
Core	4.90475
Core	0.43476
Core	8.42233
Core	44.4594
Core	104.353
Core	52.5197
Core	11.784
Core	17.3412
Core	55.6793
Core	153.737
Core	71.8862
Core	0.734172
Core	208.057
Core	0.615305
Core	17.3905
Core	5.19453
Core	0.579347
Core	158.871
Core	53.7867
Core	0.106929
Core	13.1559
Core	5.90376
Core	20.9369
Core	7.85994
Core	15.184
Core	9.36147
Core	1.00147
Core	59.6223
Core	16.293
Core	0
Core	6.73121
Core	22.6472
Core	2.99172
Core	10.8943
Core	1.64481
Core	58.1026
Core	5.98459
Core	4.66863
Core	22.8416
Core	24.9237
Core	83.4631
Core	12.1793
Core	15.4011
Core	47.1502
Core	16.7196
Core	2.54608
Core	3.6473
Core	9.26112
Core	79.8018
Core	3.12484
Core	101.632
Core	10.9522
Core	4.87473
Core	0.004612
Core	516.986
Core	1.26293
Core	4.36714
Core	17.9327
Core	2.28493
Core	124.711
Core	9.44227
Core	13.0152
Core	31.9609
Core	31.9203
Core	0.220688
Core	1340.86
Core	21.1265
Core	85.3448
Core	18.0972
Core	1.05777
Core	0.337982
Core	0.051468
Core	1.07493
Core	38.8196
Core	114.396
Core	27.1496
Core	25.1921
Core	92.5841
Core	14.6775
Core	5.46505
Core	13.3312
Core	3.95145
Core	0.892916
Core	80.9675
Core	19.3037
Core	29.9791
Core	215.746
Core	19.0617
Core	1118.68
Core	296.841
Core	26.7244
Core	20.4533
Core	24.8656
Core	21.9139
Core	0.04221
Core	0.183193
Core	38.2525
Core	10.5614
Core	25.1071
Core	176.403
Core	1526.29
Core	5.39954
Core	61.0876
Core	20.9533
Core	11.7602
Core	20.5536
Core	157.098
Core	18.0393
Core	34.1971
Core	10.5217
Core	9.21447
Core	23.2743
Core	0.025577
Core	411.851
Core	1.94409
Core	293.084
Core	0.003628
Core	273.067
Core	17.9895
Core	110.496
Core	45.1287
Core	4.04819
Core	42.5768
Core	23.4711
Core	6.25799
Core	20.0673
Core	7.78576
Core	111.101
Core	88.1961
Core	12.3358
Core	51.4851
Core	60.3273
Core	59.1796
Core	14.717
Core	47.2656
Core	5.15382
Core	11.3196
Core	49.9534
Core	2.0734
Core	14.9367
Core	141.19
Core	115.771
Core	27.853
Core	17.1951
Core	12.2394
Core	0.224452
Core	99.1543
Core	0.513574
Core	0.957534
Core	14.8408
Core	2.71137
Core	46.4612
Core	0
Core	14.8266
Core	12.6442
Core	54.9536
Core	83.2873
Core	0.506342
Core	29.2182
Core	58.5696
Core	14.9703
Core	1.83118
Core	3.60649
Core	18.5706
Core	72.8564
Core	397.92
Core	58.2641
Core	7.80016
Core	45.8252
Core	0.001872
Core	28.4147
Core	31.9417
Core	6.11069
Core	31.9153
Core	23.7083
Core	0
Core	3.70245
Core	0
Core	0.400713
Core	10.7299
Core	6.27619
Core	58.3651
Core	48.1043
Core	11.4611
Core	11.6445
Core	2.07936
Core	24.5416
Core	6.97587
Core	18.0128
Core	5.49167
Core	0.579434
Core	3.92518
Core	21.845
Core	11.429
Core	13.6441
Core	28.4371
Core	3.80173
Core	12.5601
Core	2.01002
Core	0.253503
Core	0.003385
Core	6.93188
Core	1.09213
Core	0.467284
Core	5.36542
Core	25.92
Core	30.4537
Core	9.37187
Core	31.0364
Core	2.13077
Core	6.97722
Core	26.772
Core	362.731
Core	4.0081
Core	11.2723
Core	6.96511
Core	95.8916
Core	5.78772
Core	74.7474
Core	0.838634
Core	0.132577
Core	5.66597
Core	75.0694
Core	0.117363
Core	13.4588
Core	46.0581
Core	59.9518
Core	1.27103
Core	3.43574
Core	34.9026
Core	0.11954
Core	216.187
Core	51.3928
Core	1.70624
Core	830.625
Core	9.8326
Core	125.176
Core	0.015519
Core	0.960484
Core	1.72644
Core	95.4825
Core	12.0776
Core	19.9376
Core	26.8489
Core	15.8101
Core	259.687
Core	11.2199
Core	31.063
Core	6.65737
Core	37.2684
Core	37.825
Core	8.86767
Core	14.4037
Core	43.6892
Core	193.135
Core	3.31322
Core	0.063736
Core	204.799
Core	29.4148
Core	10.9106
Core	6.63409
Core	17.2042
Core	0.900924
Core	7.03293
Core	618.992
Core	19.1342
Core	48.8839
Core	12.6891
Core	4.54642
Core	0.223813
Core	48.3564
Core	25.4463
Core	52.8185
Core	1.83789
Core	5.49296
Core	0
Core	11.6608
Core	35.9714
Core	3.20982
Core	16.4778
Core	0.198547
Core	15.4094
Core	1.84588
Core	2.64453
Core	35.8303
Core	119.426
Core	0.78513
Core	0.780652
Core	0.386969
Core	55.4514
Core	0.042817
Core	235.056
Core	52.679
Core	5.92199
Core	26.7217
Core	103.361
Core	123.919
Core	8.06761
Core	2.96121
Core	170.857
Core	18.3964
Core	24.3007
Core	3.39146
Core	265.143
Core	4.25101
Core	0.914004
Core	2.12701
Core	40.1698
Core	8.6374
Core	14.0756
Core	0
Core	32.4994
Core	2.08677
Core	23.7093
Core	15.9332
Core	432.234
Core	31.1517
Core	19.2451
Core	137.944
Core	196.91
Core	105.631
Core	0.490201
Core	120.372
Core	4.71877
Core	0.33751
Core	30.3417
Core	20.6092
Core	6.96496
Core	7.61398
Core	24.8715
Core	5.86736
Core	16.0119
Core	3.71953
Core	0.93654
Core	33.0303
Core	4.79716
Core	46.8095
Core	56.6353
Core	899.072
Core	17.0661
Core	55.7957
Core	33.8018
Core	8.60198
Core	14.2644
Core	481.306
Core	4.06002
Core	12.4249
Core	5.97278
Core	137.046
Core	55.8057
Core	7.98504
Core	68.3062
Core	59.7059
Core	31.5798
Core	38.7864
Core	247.904
Core	25.2698
Core	1.29909
Core	12.2276
Core	18.9911
Core	31.6054
Core	88.63
Core	152.724
Core	632.422
Core	7.92851
Core	6.08724
Core	4.25692
Core	84.996
Core	3.38685
Core	2.08623
Core	8.82249
Core	14.5632
Core	27.9367
Core	9.4873
Core	0
Core	15.9795
Core	15.2012
Core	16.2991
Core	25.3007
Core	7.41465
Core	9.12655
Core	32.2857
Core	42.5959
Core	6.48873
Core	4.50744
Core	44.6765
Core	20.6925
Core	6.04689
Core	10.4491
Core	389.286
Core	555.769
Core	15.0874
Core	5.95079
Core	7.23523
Core	5.50809
Core	26.4981
Core	13.3845
Core	0.472119
Core	56.743
Core	7.1975
Core	7.10323
Core	30.6998
Core	7.02304
Core	2.79718
Core	14.5974
Core	14.3821
Core	2.14951
Core	6.72396
Core	45.3107
Core	4.97607
Core	23.0803
Core	20.4576
Core	10.0301
Core	9.85782
Core	23.9305
Core	50.4842
Core	23.5035
Core	40.1559
Core	0.406379
Core	5.3637
Core	37.2584
Core	19.3695
Core	45.9745
Core	622.282
Core	7.92303
Core	2.52647
Core	42.4386
Core	0.209884
Core	9.43065
Core	0.013522
Core	15.6803
Core	0.094215
Core	0.516133
Core	14.0651
Core	16.2269
Core	117.681
Core	6.06818
Core	30.7996
Core	31.9907
Core	17.149
Core	43.599
Core	5.73271
Core	4.32302
Core	41.3855
Core	154.431
Core	83.4161
Core	2.3416
Core	1.25003
Core	56.1718
Core	0
Core	47.2202
Core	25.7832
Core	2.44089
Core	14.5909
Core	22.5605
Core	25.4043
Core	391.738
Core	202.752
Core	0.105889
Core	12.9677
Core	5.70644
Core	4.70296
Core	417.941
Core	2.33119
Core	72.2672
Core	5.48554
Core	0.394978
Core	31.3097
Core	28.5454
Core	0.568206
Core	37.0971
Core	158.621
Core	6.37876
Core	270.372
Core	15.8327
Core	5.63297
Core	8.41645
Core	152.972
Core	3.74032
Core	0.227771
Core	4.3513
Core	126.81
Core	2.1563
Core	0.395096
Core	26.9688
Core	1.39345
Core	2.78682
Core	7.01829
Core	0.110578
Core	90.4929
Core	12.8805
Core	2.2603
Core	17.1698
Core	0.004364
Core	3.2063
Core	202.426
Core	12.4537
Core	19.8744
Core	24.9976
Core	2.00984
Core	8.65135
Core	292.38
Core	18.2533
Core	8.08511
Core	13.5462
Core	25.3758
Core	1.29982
Core	0.271723
Core	18.3974
Core	0.380021
Core	32.1583
Core	43.595
Core	22.6588
Core	5.28267
Core	8.9121
Core	0.798518
Core	5.67368
Core	1.20149
Core	0.285933
Core	32.0902
Core	18.955
Core	80.9552
Core	35.2739
Core	31.8878
Core	63.6942
Core	115.25
Core	0.394345
Core	35.7853
Core	91.5192
Core	3.33089
Core	0.067706
Core	13.9341
Core	13.5229
Core	14.6854
Core	7.32981
Core	31.2996
Core	18.4664
Core	111.171
Core	51.7338
Core	68.4421
Core	5.02973
Core	42.319
Core	12.6106
Core	85.0508
Core	7.48981
Core	1.12486
Core	5.92962
Core	11.4057
Core	7.88119
Core	1.0033
Core	3.17865
Core	0.434027
Core	2.75969
Core	4.81693
Core	0
Core	0.74568
Core	18.23
Core	30.5345
Core	18.2534
Core	0.735156
Core	6.54388
Core	3.81934
Core	6.82044
Core	289.663
Core	99.6145
Core	4.16043
Core	0
Core	1.28183
Core	0.519982
Core	0.29357
Core	37.8111
Core	0.651048
Core	10.7731
Core	146.157
Core	25.7103
Core	25.6685
Core	231.464
Core	80.7859
Core	11.1319
Core	8.64989
Core	1.23291
Core	3.54509
Core	6.51946
Core	6.57445
Core	5.23725
Core	7.2973
Core	0.486931
Core	2.9176
Core	6.56573
Core	42.1774
Core	37.7843
Core	0.552284
Core	210.61
Core	1.53778
Core	1.28094
Core	16.3025
Core	20.2096
Core	132.615
Core	95.8268
Core	3.5667
Core	45.2124
Core	325.586
Core	13.8904
Core	16.5585
Core	89.3225
Core	6.33111
Core	1.59797
Core	11.5734
Core	11.6592
Core	19.7778
Core	17.8427
Core	4.08391
Core	43.591
Core	1.80205
Core	41.5542
Core	6.3728
Core	32.7752
Core	161.893
Core	8.66656
Core	23.3928
Core	27.2543
Core	8.01187
Core	5.96628
Core	15.9978
Core	99.3944
Core	6.77704
Core	10.3538
Core	2.13738
Core	8.47345
Core	189.647
Core	11.4296
Core	78.5833
Core	105.862
Core	16.4882
Core	0.431072
Core	2.05542
Core	19.5829
Core	99.3323
Core	3.80713
Core	0.392797
Core	0
Core	4.09592
Core	0.004288
Core	28.0262
Core	26.3459
Core	31.2761
Core	20.5604
Core	51.2429
Core	0.14551
Core	0.057083
Core	106.644
Core	87.017
Core	2.30691
Core	178.171
Core	32.4759
Core	656.189
Core	0
Core	13.5319
Core	0.002527
Core	52.8292
Core	0
Core	26.3042
Core	2432.62
Core	44.1942
Core	19.2822
Core	8.64931
Core	0.075106
Core	92.1882
Core	79.7313
Core	23.2689
Core	18.9732
Core	2.52407
Core	36.3317
Core	3.76703
Core	474.997
Core	4.98058
Core	120.84
Core	9.4709
Core	0.014988
Core	23.7652
Core	1.28345
Core	13.4031
Core	1.97953
Core	61.7687
Core	7.79774
Core	8.76244
Core	3.13788
Core	0.175963
Core	4.06973
Core	16.5574
Core	27.6978
Core	0.318728
Core	7.38889
Core	0.246297
Core	1.73556
Core	118.527
Core	59.8918
Core	1.56683
Core	6.18605
Core	22.498
Core	221.031
Core	26.3051
Core	44.9954
Core	9.26305
Core	79.7193
Core	509.387
Core	8.0248
Core	37.9004
Core	14.6947
Core	0
Core	2.27659
Core	16.1952
Core	35.6893
Core	0.416592
Core	330.76
Core	45.0505
Core	77.1175
Core	25.6586
Core	16.0173
Core	189.375
Core	18.2523
Core	19.8182
Core	12.0167
Core	1.56117
Core	3.75054
Core	34.0721
Core	7.43974
Core	0.864387
Core	115.627
Core	11.7112
Core	42.5654
Core	88.7197
Core	16.1578
Core	14.0743
Core	0.849806
Core	21.4349
Core	10.7961
Core	8.44211
Core	0.644646
Core	36.826
Core	322.255
Core	0
Core	85.4713
Core	0.998935
Core	23.924
Core	9.55063
Core	69.3396
Core	0
Core	0.129791
Core	35.7645
Core	67.008
Core	11.0585
Core	9.94422
Core	213.349
Core	12.0207
Core	18.956
Core	218.559
Core	1.17984
Core	56.0426
Core	107.797
Core	1.17152
Core	82.5767
Core	1.71271
Core	20.2326
Core	15.0076
Core	3.75791
Core	338.474
Core	44.1438
Core	2.48604
Core	5.71781
Core	0.235561
Core	0.362685
Core	3.42024
Core	771.562
Core	7.91502
Core	6.68394
Core	15.4773
Core	8.11362
Core	122.867
Core	3.32068
Core	80.3602
Core	51.8267
Core	359.828
Core	32.5162
Core	28.4376
Core	17.1503
Core	178.34
Core	0.308721
Core	25.1376
Core	2.67703
Core	0.360341
Core	9.75066
Core	22.6065
Core	0.33969
Core	0.104495
Core	67.733
Core	0
Core	15.8849
Core	30.4297
Core	3.11075
Core	2.84101
Core	74.423
Core	0.323235
Core	0.852501
Core	12.6682
Core	6.28102
Core	143.202
Core	1.91451
Core	13.5263
Core	19.9338
Core	334.784
Core	3.13115
Core	48.4418
Core	28.0978
Core	46.2692
Core	36.3565
Core	0
Core	1.57048
Core	2.1446
Core	124.58
Core	4.24681
Core	11.0565
Core	3.59711
Core	2.73016
Core	705.308
Core	0.698309
Core	117.296
Core	2.9861
Core	11.4951
Core	9.04512
Core	0
Core	383.478
Core	0.344413
Core	10.4313
Core	466.971
Core	49.6642
Core	44.6481
Core	0.039776
Core	2.06597
Core	0.008365
Core	16.8526
Core	17.2196
Core	0.91617
Core	29.2898
Core	0.602857
Core	177.172
Core	23.3563
Core	6.28249
Core	1.83572
Core	0.735512
Core	0.032914
Core	34.012
Core	3.95964
Core	77.0836
Core	9.70143
Core	0.186014
Core	1.00745
Core	2.49113
Core	55.7058
Core	2.98822
Core	11.0958
Core	5.97808
Core	15.5749
Core	0.019938
Core	6.88509
Core	8.3016
Core	0.812886
Core	3.33639
Core	0.706497
Core	4.55932
Core	19.147
Core	1.12113
Core	0.728081
Core	93.8342
Core	50.1031
Core	28.1097
Core	0.259336
Core	5.88611
Core	50.4014
Core	14.2743
Core	57.7384
Core	48.1737
Core	80.5495
Core	0.016922
Core	10.5851
Core	2.86015
Core	0.831783
Core	7.52925
Core	2.58573
Core	12.4595
Core	37.8408
Core	24.4861
Core	1.15688
Core	67.9441
Core	0.544817
Core	704.953
Core	26.4036
Core	48.7788
Core	37.0894
Core	0.463065
Core	3.78754
Core	13.6524
Core	103.232
Core	14.5485
Core	9.38362
Core	10.6156
Core	3.11901
Core	31.9269
Core	4.03602
Core	32.6104
Core	19.9007
Core	0.854473
Core	4.46313
Core	6.53246
Core	4.6701
Core	20.6654
Core	26.6659
Core	0.00415
Core	8.49714
[truncated: 21,999 more rows]

## Sheet: ED Fig. 1g
Extended Data Fig. 1g. Non-synonymous/synonymous substitution ratios (Ka/Ks) within core, soft-core, and shell gene pairs.
Core	8.79501
Core	7.95295
Core	7.67827
Core	7.19125
Core	6.13728
Core	6.13728
Core	5.70936
Core	5.59871
Core	4.98183
Core	4.94089
Core	4.68306
Core	4.54558
Core	4.27182
Core	4.04901
Core	3.94656
Core	3.82315
Core	3.80494
Core	3.71433
Core	3.69029
Core	3.57265
Core	3.55009
Core	3.53473
Core	3.49435
Core	3.46301
Core	3.43503
Core	3.42669
Core	3.40018
Core	3.36666
Core	3.28896
Core	3.26336
Core	3.21851
Core	3.19879
Core	3.17763
Core	3.1561
Core	3.0995
Core	3.04105
Core	3.03615
Core	3.03615
Core	3.03615
Core	3.03615
Core	3.03615
Core	3.02227
Core	3.00684
Core	2.99119
Core	2.98985
Core	2.97692
Core	2.96035
Core	2.95751
Core	2.94921
Core	2.94257
Core	2.94257
Core	2.9425
Core	2.92252
Core	2.90188
Core	2.88883
Core	2.86792
Core	2.8573
Core	2.8511
Core	2.84777
Core	2.8436
Core	2.821
Core	2.80529
Core	2.79932
Core	2.79636
Core	2.7958
Core	2.78007
Core	2.75345
Core	2.75075
Core	2.75075
Core	2.75075
Core	2.72748
Core	2.72551
Core	2.71412
Core	2.66689
Core	2.65977
Core	2.65977
Core	2.62313
Core	2.61704
Core	2.60589
Core	2.59474
Core	2.58759
Core	2.58443
Core	2.56884
Core	2.566
Core	2.55296
Core	2.54285
Core	2.54259
Core	2.54259
Core	2.53417
Core	2.52715
Core	2.52453
Core	2.50965
Core	2.50537
Core	2.50346
Core	2.49646
Core	2.48546
Core	2.47242
Core	2.45759
Core	2.45072
Core	2.43582
Core	2.42907
Core	2.41495
Core	2.40811
Core	2.4046
Core	2.37523
Core	2.36006
Core	2.35882
Core	2.35882
Core	2.35882
Core	2.35828
Core	2.35821
Core	2.35577
Core	2.35577
Core	2.33993
Core	2.33102
Core	2.32525
Core	2.32292
Core	2.32234
Core	2.30555
Core	2.30433
Core	2.30428
Core	2.28376
Core	2.2746
Core	2.27204
Core	2.25844
Core	2.25766
Core	2.25395
Core	2.24577
Core	2.24089
Core	2.23823
Core	2.23523
Core	2.23523
Core	2.22653
Core	2.22048
Core	2.21958
Core	2.21958
Core	2.21621
Core	2.20992
Core	2.20586
Core	2.19209
Core	2.18935
Core	2.18762
Core	2.17976
Core	2.17479
Core	2.17199
Core	2.16931
Core	2.16669
Core	2.16359
Core	2.16359
Core	2.16085
Core	2.1503
Core	2.14473
Core	2.13779
Core	2.11847
Core	2.10866
Core	2.10578
Core	2.10239
Core	2.10218
Core	2.09738
Core	2.09517
Core	2.09329
Core	2.0916
Core	2.09061
Core	2.08763
Core	2.08474
Core	2.0834
Core	2.07973
Core	2.07225
Core	2.07221
Core	2.05955
Core	2.05748
Core	2.0503
Core	2.04959
Core	2.0394
Core	2.03823
Core	2.03761
Core	2.02701
Core	2.02071
Core	2.02071
Core	2.01943
Core	2.01758
Core	2.01042
Core	2.00862
Core	2.00862
Core	2.00062
Core	1.99601
Core	1.99541
Core	1.98966
Core	1.98619
Core	1.98
Core	1.97969
Core	1.97844
Core	1.97827
Core	1.97588
Core	1.97418
Core	1.96949
Core	1.96362
Core	1.96353
Core	1.95093
Core	1.95046
Core	1.95046
Core	1.94932
Core	1.94782
Core	1.94571
Core	1.94104
Core	1.94045
Core	1.94016
Core	1.93687
Core	1.93479
Core	1.9297
Core	1.92785
Core	1.92723
Core	1.92212
Core	1.92189
Core	1.92
Core	1.91419
Core	1.91411
Core	1.91237
Core	1.91188
Core	1.90865
Core	1.90737
Core	1.9018
Core	1.88816
Core	1.8872
Core	1.88664
Core	1.88156
Core	1.87767
Core	1.8751
Core	1.86789
Core	1.86701
Core	1.86657
Core	1.86625
Core	1.86592
Core	1.86559
Core	1.85759
Core	1.85292
Core	1.85275
Core	1.84323
Core	1.84117
Core	1.84091
Core	1.8403
Core	1.83842
Core	1.83411
Core	1.83399
Core	1.83397
Core	1.82918
Core	1.82825
Core	1.82761
Core	1.82532
Core	1.82209
Core	1.81693
Core	1.81493
Core	1.81216
Core	1.81212
Core	1.80825
Core	1.8079
Core	1.80622
Core	1.80524
Core	1.79838
Core	1.79697
Core	1.79574
Core	1.79563
Core	1.7954
Core	1.79351
Core	1.79272
Core	1.79066
Core	1.78165
Core	1.78137
Core	1.78125
Core	1.77938
Core	1.77785
Core	1.77745
Core	1.77247
Core	1.77001
Core	1.76926
Core	1.7665
Core	1.76448
Core	1.76413
Core	1.76209
Core	1.76154
Core	1.76147
Core	1.75619
Core	1.75075
Core	1.75075
Core	1.7472
Core	1.74395
Core	1.74355
Core	1.74042
Core	1.74015
Core	1.73511
Core	1.73385
Core	1.73373
Core	1.73197
Core	1.72757
Core	1.72446
Core	1.72273
Core	1.72022
Core	1.71592
Core	1.71426
Core	1.71426
Core	1.71192
Core	1.71106
Core	1.70892
Core	1.70611
Core	1.70431
Core	1.69751
Core	1.69657
Core	1.69594
Core	1.69234
Core	1.69118
Core	1.69083
Core	1.68591
Core	1.68408
Core	1.683
Core	1.68148
Core	1.68118
Core	1.68012
Core	1.67936
Core	1.6744
Core	1.67382
Core	1.66921
Core	1.66893
Core	1.66685
Core	1.66658
Core	1.66628
Core	1.66628
Core	1.66217
Core	1.66062
Core	1.66056
Core	1.66056
Core	1.66056
Core	1.65964
Core	1.65964
Core	1.65501
Core	1.65442
Core	1.65442
Core	1.65409
Core	1.65404
Core	1.65404
Core	1.65305
Core	1.65229
Core	1.65108
Core	1.64836
Core	1.6473
Core	1.64728
Core	1.64666
Core	1.64418
Core	1.64327
Core	1.64033
Core	1.64022
Core	1.6399
Core	1.6362
Core	1.6353
Core	1.63514
Core	1.63514
Core	1.62953
Core	1.62923
Core	1.62604
Core	1.62343
Core	1.62257
Core	1.61998
Core	1.61902
Core	1.61901
Core	1.61624
Core	1.61438
Core	1.61202
Core	1.61202
Core	1.60927
Core	1.60739
Core	1.60374
Core	1.602
Core	1.60097
Core	1.5984
Core	1.59829
Core	1.59716
Core	1.59601
Core	1.59517
Core	1.59182
Core	1.59162
Core	1.59091
Core	1.5879
Core	1.58637
Core	1.5859
Core	1.58482
Core	1.58482
Core	1.58276
Core	1.58184
Core	1.58178
Core	1.58058
Core	1.58033
Core	1.57615
Core	1.57615
Core	1.57385
Core	1.57373
Core	1.56991
Core	1.56989
Core	1.56778
Core	1.56763
Core	1.56763
Core	1.56506
Core	1.56312
Core	1.56312
Core	1.56218
Core	1.56218
Core	1.56171
Core	1.55985
Core	1.55663
Core	1.55542
Core	1.55452
Core	1.5535
Core	1.55303
Core	1.54992
Core	1.54622
Core	1.54545
Core	1.54259
Core	1.54228
Core	1.54081
Core	1.54055
Core	1.54055
Core	1.53971
Core	1.53599
Core	1.53377
Core	1.53183
Core	1.5291
Core	1.5291
Core	1.52841
Core	1.52777
Core	1.52272
Core	1.52272
Core	1.52064
Core	1.51948
Core	1.51828
Core	1.51361
Core	1.51127
Core	1.51093
Core	1.5104
Core	1.51031
Core	1.50948
Core	1.50948
Core	1.50776
Core	1.50753
Core	1.50705
Core	1.5067
Core	1.5067
Core	1.5064
Core	1.50636
Core	1.50611
Core	1.50497
Core	1.50315
Core	1.50247
Core	1.50225
Core	1.50123
Core	1.49781
Core	1.49519
Core	1.49477
Core	1.49453
Core	1.49288
Core	1.49288
Core	1.49201
Core	1.49157
Core	1.49051
Core	1.49029
Core	1.48981
Core	1.48793
Core	1.48785
Core	1.48692
Core	1.48692
Core	1.48559
Core	1.48242
Core	1.4812
Core	1.48082
Core	1.47844
Core	1.47715
Core	1.47699
Core	1.475
Core	1.4736
Core	1.47152
Core	1.47125
Core	1.4709
Core	1.46972
Core	1.46562
Core	1.46536
Core	1.46536
Core	1.46415
Core	1.46415
Core	1.46376
Core	1.46133
Core	1.45826
Core	1.45748
Core	1.45706
Core	1.45686
Core	1.4565
Core	1.45464
Core	1.45307
Core	1.45251
Core	1.45243
Core	1.45243
Core	1.44769
Core	1.44721
Core	1.4466
Core	1.44422
Core	1.44403
Core	1.44383
Core	1.44176
Core	1.44169
Core	1.44167
Core	1.44167
Core	1.43965
Core	1.43802
Core	1.43791
Core	1.43742
Core	1.43613
Core	1.43577
Core	1.4351
Core	1.43393
Core	1.43239
Core	1.43239
Core	1.43111
Core	1.43021
Core	1.42786
Core	1.42647
Core	1.42534
Core	1.4241
Core	1.42391
Core	1.42374
Core	1.42374
Core	1.42279
Core	1.42019
Core	1.4181
Core	1.41714
Core	1.41701
Core	1.41689
Core	1.41677
Core	1.41677
Core	1.41454
Core	1.41358
Core	1.41262
Core	1.41182
Core	1.4118
Core	1.41091
Core	1.40861
Core	1.40732
Core	1.40581
Core	1.40363
Core	1.40301
Core	1.40138
Core	1.40033
Core	1.40033
Core	1.40032
Core	1.39965
Core	1.39376
Core	1.39365
Core	1.39365
Core	1.39341
Core	1.39244
Core	1.39163
Core	1.39085
Core	1.39012
Core	1.38915
Core	1.38744
Core	1.38697
Core	1.38691
Core	1.38593
Core	1.38516
Core	1.38379
Core	1.38292
Core	1.38158
Core	1.38083
Core	1.38049
Core	1.3802
Core	1.3802
Core	1.3802
Core	1.37966
Core	1.3766
Core	1.37607
Core	1.37571
Core	1.37512
Core	1.37505
Core	1.37325
Core	1.37283
Core	1.37188
Core	1.37135
Core	1.36953
Core	1.36951
Core	1.36884
Core	1.36875
Core	1.36752
Core	1.3658
Core	1.36519
Core	1.36491
Core	1.36452
Core	1.36452
Core	1.36378
Core	1.36245
Core	1.36194
Core	1.36182
Core	1.36168
Core	1.36166
Core	1.36098
Core	1.35905
Core	1.35905
Core	1.35885
Core	1.35885
Core	1.35773
Core	1.35739
Core	1.3573
Core	1.35515
Core	1.34936
Core	1.34829
Core	1.34806
Core	1.34697
Core	1.34637
Core	1.34612
Core	1.34502
Core	1.34485
Core	1.34368
Core	1.34227
Core	1.34166
Core	1.34138
Core	1.34083
Core	1.3399
Core	1.33959
Core	1.33949
Core	1.33927
Core	1.33844
Core	1.33627
Core	1.33615
Core	1.33599
Core	1.33331
Core	1.33169
Core	1.33169
Core	1.33094
Core	1.33067
Core	1.32916
Core	1.32819
Core	1.32665
Core	1.32655
Core	1.32607
Core	1.3249
Core	1.32472
Core	1.32472
Core	1.32359
Core	1.32337
Core	1.32233
Core	1.32203
Core	1.32109
Core	1.32105
Core	1.31899
Core	1.3189
Core	1.31752
Core	1.3168
Core	1.31664
Core	1.31556
Core	1.3142
Core	1.31389
Core	1.31215
Core	1.30805
Core	1.30771
Core	1.30695
Core	1.30662
Core	1.30629
Core	1.30443
Core	1.3042
Core	1.30346
Core	1.30307
Core	1.30206
Core	1.30192
Core	1.30192
Core	1.30143
Core	1.30113
Core	1.30049
Core	1.29818
Core	1.298
Core	1.29762
Core	1.29706
Core	1.29561
Core	1.2913
Core	1.29071
Core	1.28996
Core	1.28851
Core	1.28797
Core	1.28691
Core	1.28686
Core	1.2862
Core	1.28612
Core	1.28612
Core	1.28513
Core	1.28046
Core	1.28006
Core	1.27892
Core	1.27682
Core	1.2756
Core	1.2756
Core	1.27302
Core	1.27045
Core	1.26997
Core	1.26975
Core	1.26931
Core	1.26912
Core	1.26776
Core	1.26721
Core	1.26708
Core	1.26684
Core	1.26647
Core	1.26536
Core	1.26441
Core	1.26404
Core	1.26375
Core	1.26215
Core	1.25988
Core	1.25937
Core	1.25872
Core	1.25823
Core	1.25814
Core	1.25775
Core	1.2571
Core	1.25671
Core	1.25544
Core	1.25359
Core	1.25283
Core	1.25231
Core	1.25227
Core	1.25212
Core	1.25187
Core	1.25158
Core	1.25128
Core	1.25103
Core	1.25043
Core	1.2502
Core	1.25019
Core	1.25008
Core	1.24944
Core	1.24844
Core	1.2473
Core	1.2463
Core	1.24447
Core	1.24341
Core	1.24293
Core	1.24251
Core	1.24209
Core	1.24116
Core	1.24114
Core	1.24112
Core	1.24038
Core	1.23988
Core	1.23982
Core	1.23745
Core	1.23725
Core	1.2366
Core	1.23594
Core	1.23581
Core	1.23511
Core	1.23399
Core	1.23367
Core	1.233
Core	1.2327
Core	1.23265
Core	1.23075
Core	1.23057
Core	1.23013
Core	1.2298
Core	1.22977
Core	1.22936
Core	1.22866
Core	1.22778
Core	1.22768
Core	1.22765
Core	1.22755
Core	1.22727
Core	1.22678
Core	1.22642
Core	1.22617
Core	1.22611
Core	1.22591
Core	1.22409
Core	1.22359
Core	1.22318
Core	1.22313
Core	1.22193
Core	1.22179
Core	1.22022
Core	1.22022
Core	1.21983
Core	1.21955
Core	1.21932
Core	1.21851
Core	1.21709
Core	1.21648
Core	1.21533
Core	1.21415
Core	1.21353
Core	1.21351
Core	1.21273
Core	1.21227
Core	1.20931
Core	1.20878
Core	1.2082
Core	1.20816
Core	1.20708
Core	1.20706
Core	1.20664
Core	1.20656
Core	1.20646
Core	1.20635
Core	1.20635
Core	1.20558
Core	1.20528
Core	1.2046
Core	1.20439
Core	1.20325
Core	1.20173
Core	1.20131
Core	1.20088
Core	1.1999
Core	1.19984
Core	1.19897
Core	1.19895
Core	1.19822
Core	1.19789
Core	1.19727
Core	1.19714
Core	1.1969
Core	1.19482
Core	1.19427
Core	1.19395
Core	1.19338
Core	1.19321
Core	1.19315
Core	1.19313
Core	1.19311
Core	1.19148
Core	1.19148
Core	1.19146
Core	1.19075
Core	1.19066
Core	1.19015
Core	1.18983
Core	1.1892
Core	1.18863
Core	1.18856
Core	1.18808
Core	1.18783
Core	1.18733
Core	1.18688
Core	1.18445
Core	1.18397
Core	1.18261
Core	1.1824
Core	1.18136
Core	1.17977
Core	1.17962
Core	1.17856
Core	1.17748
Core	1.17664
Core	1.17526
Core	1.1728
Core	1.1728
Core	1.17264
Core	1.17206
Core	1.17196
Core	1.17137
Core	1.17137
Core	1.17137
Core	1.17107
Core	1.17095
Core	1.1709
Core	1.17073
Core	1.16995
Core	1.16989
Core	1.16909
Core	1.16905
Core	1.16821
Core	1.16758
Core	1.16756
Core	1.16689
Core	1.16666
Core	1.16636
Core	1.16608
Core	1.16581
Core	1.16564
Core	1.16531
Core	1.16496
Core	1.16486
Core	1.1647
Core	1.16465
Core	1.16448
Core	1.16406
Core	1.1636
Core	1.16302
Core	1.1622
Core	1.16128
Core	1.1606
Core	1.1603
Core	1.16006
Core	1.15979
Core	1.15939
Core	1.15939
Core	1.15798
Core	1.15752
Core	1.15734
Core	1.15686
Core	1.15653
Core	1.15564
Core	1.15563
Core	1.15484
Core	1.15326
Core	1.15314
Core	1.15299
Core	1.15271
Core	1.15151
Core	1.15113
Core	1.15018
Core	1.14983
Core	1.14937
Core	1.14791
Core	1.14763
Core	1.14566
Core	1.14541
Core	1.14374
Core	1.14372
Core	1.14319
Core	1.14284
Core	1.14276
Core	1.14222
Core	1.14214
Core	1.14197
Core	1.14126
Core	1.14125
Core	1.14107
Core	1.141
Core	1.14076
Core	1.14001
Core	1.13915
Core	1.13908
Core	1.13841
Core	1.13841
Core	1.13836
Core	1.13828
Core	1.13828
Core	1.13826
Core	1.13793
Core	1.1376
Core	1.1368
Core	1.13659
Core	1.13603
Core	1.13545
Core	1.13531
Core	1.13503
Core	1.13431
Core	1.13425
Core	1.13359
Core	1.1331
Core	1.13257
Core	1.13191
Core	1.13166
Core	1.131
Core	1.13087
Core	1.13082
Core	1.13081
Core	1.1305
Core	1.13004
Core	1.12863
Core	1.12856
Core	1.12836
Core	1.12824
Core	1.12786
Core	1.12741
Core	1.12701
Core	1.12636
Core	1.12479
Core	1.12372
Core	1.12372
Core	1.12372
Core	1.12308
Core	1.12298
Core	1.12242
Core	1.12206
Core	1.12178
Core	1.12146
Core	1.121
Core	1.1208
Core	1.1208
Core	1.12058
Core	1.12042
Core	1.12008
Core	1.12008
Core	1.11985
Core	1.11817
Core	1.11794
Core	1.1176
Core	1.11745
Core	1.11724
Core	1.11654
Core	1.11645
Core	1.11618
Core	1.11616
Core	1.11614
Core	1.11586
Core	1.11553
Core	1.11529
Core	1.11476
Core	1.11468
Core	1.11451
Core	1.11326
Core	1.11287
Core	1.11223
Core	1.11191
Core	1.11169
Core	1.11162
Core	1.11119
Core	1.11081
Core	1.11074
Core	1.11045
Core	1.10985
Core	1.10938
Core	1.10938
Core	1.1087
Core	1.1086
Core	1.1086
Core	1.10835
Core	1.10802
Core	1.10792
Core	1.10792
Core	1.10739
Core	1.10642
Core	1.10583
Core	1.10577
Core	1.10577
Core	1.10575
Core	1.10506
Core	1.10486
Core	1.1044
Core	1.10413
Core	1.10393
Core	1.10217
Core	1.10141
Core	1.10141
Core	1.1007
Core	1.10066
Core	1.10056
Core	1.10056
Core	1.10056
Core	1.09969
Core	1.0992
Core	1.0989
Core	1.09844
Core	1.09829
Core	1.09797
Core	1.09761
Core	1.0976
Core	1.0976
Core	1.09698
Core	1.09656
Core	1.09618
Core	1.09535
Core	1.09521
Core	1.09506
Core	1.09427
Core	1.09407
Core	1.09395
Core	1.09387
Core	1.09264
Core	1.0925
Core	1.09242
Core	1.09234
Core	1.09198
Core	1.09174
Core	1.09143
Core	1.09086
Core	1.09082
Core	1.09023
Core	1.09023
Core	1.09015
Core	1.08993
Core	1.08971
Core	1.08971
Core	1.08802
Core	1.08783
Core	1.08783
Core	1.08757
Core	1.0874
Core	1.0866
Core	1.08656
Core	1.08656
Core	1.08499
Core	1.0848
Core	1.08346
Core	1.08334
Core	1.08297
Core	1.08259
Core	1.08083
Core	1.08058
Core	1.08051
Core	1.08045
Core	1.08032
Core	1.07992
Core	1.07923
Core	1.07913
Core	1.07898
Core	1.07897
Core	1.07844
Core	1.07838
Core	1.07757
Core	1.07689
Core	1.07578
Core	1.0754
Core	1.07539
Core	1.0747
Core	1.07458
Core	1.07428
Core	1.07424
Core	1.07407
Core	1.07391
Core	1.07374
Core	1.07357
Core	1.07298
Core	1.07255
Core	1.07222
Core	1.07177
Core	1.07161
Core	1.0712
Core	1.07097
Core	1.07084
Core	1.07045
Core	1.06985
Core	1.06979
Core	1.06979
Core	1.06965
Core	1.06951
Core	1.06943
Core	1.06899
Core	1.0681
Core	1.06759
Core	1.06738
Core	1.06702
Core	1.06669
Core	1.06598
Core	1.06542
Core	1.06517
Core	1.06454
Core	1.06446
Core	1.06446
Core	1.06364
Core	1.06362
Core	1.06326
Core	1.063
Core	1.06297
Core	1.06289
Core	1.06212
Core	1.06154
Core	1.0606
Core	1.06039
Core	1.06027
Core	1.05998
Core	1.05979
Core	1.05963
Core	1.05941
Core	1.05882
Core	1.05848
Core	1.05842
Core	1.05662
Core	1.05623
Core	1.05581
Core	1.05576
Core	1.05548
Core	1.05502
Core	1.05439
Core	1.05417
Core	1.0541
Core	1.05402
Core	1.05369
Core	1.05337
Core	1.05335
Core	1.05246
Core	1.0519
Core	1.0512
Core	1.0512
Core	1.05097
Core	1.05063
Core	1.05063
Core	1.05057
Core	1.05048
Core	1.04986
Core	1.04971
Core	1.04957
Core	1.04955
Core	1.04922
Core	1.04825
Core	1.04787
Core	1.04745
Core	1.04695
Core	1.04695
Core	1.04612
Core	1.04612
Core	1.04597
Core	1.04505
Core	1.04469
Core	1.04396
Core	1.04393
Core	1.04386
Core	1.04313
Core	1.04284
Core	1.04284
Core	1.04221
Core	1.04215
Core	1.04082
Core	1.04022
Core	1.03952
Core	1.03943
Core	1.03899
Core	1.03897
Core	1.03876
Core	1.03852
Core	1.03798
Core	1.03794
Core	1.03762
Core	1.03746
Core	1.0366
Core	1.03658
Core	1.03646
Core	1.03645
Core	1.03645
Core	1.03567
Core	1.03562
Core	1.03532
Core	1.03515
Core	1.03512
Core	1.03466
Core	1.0345
Core	1.03443
Core	1.03442
Core	1.03419
Core	1.03415
Core	1.03384
Core	1.03384
Core	1.03362
Core	1.03303
Core	1.03269
Core	1.03239
Core	1.03226
Core	1.03226
Core	1.03222
Core	1.03153
Core	1.0315
Core	1.03138
Core	1.03137
Core	1.03132
Core	1.03088
Core	1.03081
Core	1.03046
Core	1.0304
Core	1.02985
Core	1.02984
Core	1.02984
Core	1.02984
Core	1.0297
Core	1.02958
Core	1.02958
Core	1.02956
Core	1.0294
Core	1.02936
Core	1.02922
Core	1.02898
Core	1.02843
Core	1.02822
Core	1.02812
Core	1.02743
Core	1.02675
Core	1.02567
Core	1.02561
Core	1.02463
Core	1.0243
Core	1.0243
Core	1.02335
Core	1.02268
Core	1.0222
Core	1.02198
Core	1.02125
Core	1.02122
Core	1.02104
Core	1.02048
Core	1.02008
Core	1.02004
Core	1.01928
Core	1.01918
Core	1.01915
Core	1.01878
Core	1.01862
Core	1.01728
Core	1.01703
Core	1.01703
Core	1.01703
Core	1.01702
Core	1.01647
Core	1.01622
Core	1.01622
Core	1.01622
Core	1.01574
Core	1.01558
Core	1.01538
Core	1.01512
Core	1.01505
Core	1.01452
Core	1.01444
Core	1.01417
Core	1.01332
Core	1.01304
Core	1.01291
Core	1.01241
Core	1.01198
Core	1.01134
Core	1.01125
Core	1.01106
Core	1.01092
Core	1.01066
Core	1.01046
Core	1.01017
Core	1.00996
Core	1.00991
Core	1.00958
Core	1.00805
Core	1.00772
Core	1.00735
Core	1.00731
Core	1.00695
Core	1.00695
Core	1.00664
Core	1.00659
Core	1.00597
Core	1.00572
Core	1.00522
Core	1.00495
Core	1.00493
Core	1.00474
Core	1.0042
Core	1.00418
Core	1.00407
Core	1.00387
Core	1.00377
Core	1.00359
Core	1.0034
Core	1.00328
Core	1.00326
Core	1.00323
Core	1.00322
Core	1.00292
Core	1.00279
Core	1.00254
Core	1.00254
Core	1.00254
Core	1.0022
Core	1.00193
Core	1.00191
Core	1.00184
Core	1.00183
Core	1.00104
Core	1.00094
Core	1.00089
Core	1.00089
Core	1.00073
Core	1.00019
Core	0.999674
Core	0.999674
Core	0.999663
Core	0.999449
Core	0.99933
Core	0.998881
Core	0.998422
Core	0.998029
Core	0.998007
Core	0.997997
Core	0.997767
Core	0.997714
Core	0.996717
Core	0.9963
Core	0.996256
Core	0.996063
Core	0.995425
Core	0.995324
Core	0.995224
Core	0.995045
Core	0.994526
Core	0.99323
Core	0.993127
Core	0.993108
Core	0.993075
Core	0.99295
Core	0.992925
Core	0.992632
Core	0.992554
Core	0.992477
Core	0.991592
Core	0.991446
Core	0.991343
Core	0.991343
Core	0.991333
Core	0.991333
Core	0.991223
Core	0.991169
Core	0.991159
Core	0.991034
Core	0.990144
Core	0.989168
Core	0.989074
Core	0.988984
Core	0.9889
Core	0.988855
Core	0.988827
Core	0.988577
Core	0.988507
Core	0.988191
Core	0.987991
Core	0.987802
Core	0.987287
Core	0.986822
Core	0.986376
Core	0.98613
Core	0.985934
Core	0.985934
Core	0.984724
Core	0.984438
Core	0.983982
Core	0.983831
Core	0.983018
Core	0.982796
Core	0.98238
Core	0.981818
Core	0.981406
Core	0.980643
Core	0.980559
Core	0.98013
Core	0.98013
Core	0.98013
Core	0.979956
Core	0.979948
Core	0.97967
Core	0.978939
Core	0.977959
Core	0.977944
Core	0.97736
Core	0.977163
Core	0.976961
Core	0.976654
Core	0.976599
Core	0.976367
Core	0.97584
Core	0.97584
Core	0.975206
Core	0.975188
Core	0.975166
Core	0.974782
Core	0.974747
Core	0.974694
Core	0.974235
Core	0.974109
Core	0.974109
Core	0.973659
Core	0.973559
Core	0.973111
Core	0.972897
Core	0.972824
Core	0.972815
Core	0.972711
Core	0.972711
Core	0.972711
Core	0.972711
Core	0.972513
Core	0.972184
Core	0.972149
Core	0.971886
Core	0.971607
Core	0.97134
Core	0.97134
Core	0.971302
Core	0.971104
Core	0.970598
Core	0.970579
Core	0.970396
Core	0.970132
Core	0.970061
Core	0.969393
Core	0.969194
Core	0.968958
Core	0.968744
Core	0.968647
Core	0.96842
Core	0.96842
Core	0.967641
Core	0.967508
Core	0.967298
Core	0.967263
Core	0.966887
Core	0.966251
Core	0.965812
Core	0.965345
Core	0.965335
Core	0.964775
Core	0.964706
Core	0.964688
Core	0.96465
Core	0.964168
Core	0.964061
Core	0.963932
Core	0.96374
Core	0.963556
Core	0.963544
Core	0.963457
Core	0.963335
Core	0.962875
Core	0.962002
Core	0.961839
Core	0.961814
Core	0.96181
Core	0.961786
Core	0.961737
Core	0.961389
Core	0.961214
Core	0.961095
Core	0.961095
Core	0.961095
Core	0.961002
Core	0.960985
Core	0.960678
Core	0.960577
Core	0.960547
Core	0.960386
Core	0.960362
Core	0.960251
Core	0.960189
Core	0.960125
Core	0.959531
Core	0.958994
Core	0.958932
Core	0.958893
Core	0.958788
Core	0.95862
Core	0.95847
Core	0.95845
Core	0.958357
Core	0.958308
Core	0.958141
Core	0.958064
Core	0.958054
Core	0.9578
Core	0.957152
Core	0.956816
Core	0.956411
Core	0.956307
Core	0.956291
Core	0.955847
Core	0.955807
Core	0.955283
Core	0.954428
Core	0.954244
Core	0.954168
Core	0.954137
Core	0.954071
Core	0.953227
Core	0.953057
Core	0.952938
Core	0.952684
Core	0.952559
Core	0.952313
Core	0.951985
Core	0.951958
Core	0.951762
Core	0.951708
Core	0.951453
Core	0.951256
Core	0.951249
Core	0.950977
Core	0.950724
Core	0.950253
Core	0.950173
Core	0.950128
Core	0.950023
Core	0.949608
Core	0.949445
Core	0.94936
Core	0.949336
Core	0.949336
Core	0.949336
Core	0.949206
Core	0.948779
Core	0.948764
Core	0.948514
Core	0.947647
Core	0.947647
Core	0.946201
Core	0.946104
Core	0.945805
Core	0.945788
Core	0.945766
Core	0.945356
Core	0.944809
Core	0.944468
Core	0.944239
Core	0.943591
Core	0.942992
Core	0.942957
Core	0.942776
Core	0.942688
Core	0.942651
Core	0.942277
Core	0.942247
Core	0.94214
Core	0.941784
Core	0.941555
Core	0.941462
Core	0.94142
Core	0.941416
Core	0.941304
Core	0.941041
Core	0.940852
Core	0.940317
Core	0.940012
Core	0.939733
Core	0.939503
Core	0.939247
Core	0.938932
Core	0.938793
Core	0.938622
Core	0.938556
Core	0.938528
Core	0.938386
Core	0.938206
Core	0.938038
Core	0.937933
Core	0.937859
Core	0.937781
Core	0.937658
Core	0.93758
Core	0.937282
Core	0.937253
Core	0.937249
Core	0.937008
Core	0.937008
Core	0.937008
Core	0.936947
Core	0.936805
Core	0.936717
Core	0.93662
Core	0.936477
Core	0.936367
Core	0.936167
Core	0.936027
Core	0.935686
Core	0.935212
Core	0.934336
Core	0.934172
Core	0.934038
Core	0.933914
Core	0.933719
Core	0.933684
Core	0.933627
Core	0.933547
Core	0.93328
Core	0.933114
Core	0.932938
Core	0.9325
Core	0.932145
Core	0.931968
Core	0.931962
Core	0.931634
Core	0.931532
Core	0.931467
Core	0.931363
Core	0.931363
Core	0.931303
Core	0.931288
Core	0.931288
Core	0.931014
Core	0.930961
Core	0.930793
Core	0.930578
Core	0.930578
Core	0.930333
Core	0.930317
Core	0.930247
Core	0.930103
Core	0.929933
Core	0.929582
Core	0.929505
Core	0.929401
Core	0.929318
Core	0.928981
Core	0.928511
Core	0.928511
Core	0.928444
Core	0.928365
Core	0.928338
Core	0.92829
Core	0.927975
Core	0.927498
Core	0.927338
Core	0.927169
Core	0.927089
Core	0.927045
Core	0.926966
Core	0.92693
Core	0.926909
Core	0.926714
Core	0.926714
Core	0.926714
Core	0.926714
Core	0.926714
Core	0.926714
Core	0.926714
Core	0.926632
Core	0.926632
Core	0.926375
Core	0.926362
Core	0.926294
Core	0.926287
Core	0.926075
Core	0.925964
Core	0.925737
Core	0.925737
Core	0.9255
Core	0.925488
Core	0.925461
Core	0.925266
Core	0.924494
Core	0.924462
Core	0.924415
Core	0.924359
Core	0.924229
Core	0.924106
Core	0.92406
Core	0.923845
Core	0.923616
Core	0.923616
Core	0.923147
Core	0.922958
Core	0.922886
Core	0.922803
Core	0.922791
Core	0.922717
Core	0.922514
Core	0.922125
Core	0.922014
Core	0.922007
Core	0.921536
Core	0.921476
Core	0.921418
Core	0.921002
Core	0.920332
Core	0.920255
Core	0.920151
Core	0.919924
Core	0.919794
Core	0.919698
Core	0.919607
Core	0.91956
Core	0.919394
Core	0.919355
Core	0.91921
Core	0.918839
Core	0.918823
Core	0.918629
Core	0.918573
Core	0.918247
Core	0.918247
Core	0.917997
Core	0.917951
Core	0.917776
Core	0.917752
Core	0.917696
Core	0.917667
Core	0.917191
Core	0.916917
Core	0.916819
Core	0.916767
Core	0.916767
Core	0.916767
Core	0.916724
Core	0.916536
Core	0.916092
Core	0.916052
Core	0.916009
Core	0.915851
Core	0.915626
Core	0.915583
Core	0.915252
Core	0.915011
Core	0.914948
Core	0.914948
Core	0.914753
Core	0.91424
Core	0.913612
Core	0.913362
Core	0.912972
Core	0.912297
Core	0.9122
Core	0.912083
Core	0.912078
Core	0.911859
Core	0.911777
Core	0.911476
Core	0.911331
Core	0.911317
Core	0.911292
Core	0.910991
Core	0.910908
Core	0.91061
Core	0.910515
Core	0.910482
Core	0.910368
Core	0.910303
Core	0.91025
Core	0.909823
Core	0.909823
Core	0.909706
Core	0.909651
Core	0.90963
Core	0.909476
Core	0.909337
Core	0.90928
Core	0.908678
Core	0.90851
Core	0.908394
Core	0.907652
Core	0.907374
Core	0.907374
Core	0.907127
Core	0.906942
Core	0.906632
Core	0.906418
Core	0.90625
Core	0.906224
Core	0.905769
Core	0.905583
Core	0.905412
Core	0.905203
Core	0.905117
Core	0.904494
Core	0.904494
Core	0.90425
Core	0.904223
Core	0.904007
Core	0.903908
Core	0.903756
Core	0.903528
Core	0.903528
Core	0.902979
Core	0.902973
Core	0.90279
Core	0.902765
Core	0.902756
Core	0.902565
Core	0.902159
Core	0.902159
Core	0.902159
Core	0.902159
Core	0.901773
Core	0.901525
Core	0.901512
Core	0.90134
Core	0.900788
Core	0.900783
Core	0.900255
Core	0.899912
Core	0.899881
Core	0.899874
Core	0.899138
Core	0.899023
Core	0.898905
Core	0.898762
Core	0.898354
Core	0.898299
Core	0.898243
Core	0.898238
Core	0.898219
Core	0.897329
Core	0.897157
Core	0.89708
Core	0.896946
Core	0.896825
Core	0.896679
Core	0.896611
Core	0.896611
Core	0.896454
Core	0.896321
Core	0.896321
Core	0.896177
Core	0.896128
Core	0.896096
Core	0.896093
Core	0.895783
Core	0.895708
Core	0.895688
Core	0.895688
Core	0.895616
Core	0.895532
Core	0.895304
Core	0.895065
Core	0.894944
Core	0.894556
Core	0.894373
Core	0.894363
Core	0.894084
Core	0.893971
Core	0.893969
Core	0.893793
Core	0.893488
Core	0.893475
Core	0.893375
Core	0.893199
Core	0.892925
Core	0.892892
Core	0.892558
Core	0.892528
Core	0.892508
Core	0.892508
Core	0.892346
Core	0.892302
Core	0.892189
Core	0.892189
Core	0.892115
Core	0.892027
Core	0.89163
Core	0.891322
Core	0.891193
Core	0.890794
Core	0.890781
Core	0.890774
Core	0.890703
Core	0.890626
Core	0.890468
Core	0.890336
Core	0.889886
Core	0.88988
Core	0.88984
Core	0.889467
Core	0.889417
Core	0.88931
Core	0.889224
Core	0.888325
Core	0.888213
Core	0.887929
Core	0.887846
Core	0.887717
Core	0.887717
Core	0.887064
Core	0.886824
Core	0.886799
Core	0.886734
Core	0.886684
Core	0.886512
Core	0.886487
Core	0.886172
Core	0.885638
Core	0.885628
Core	0.88455
Core	0.884394
Core	0.884275
Core	0.88404
Core	0.883785
Core	0.883782
Core	0.883526
Core	0.88331
Core	0.883246
Core	0.882948
Core	0.882927
Core	0.882748
Core	0.882464
Core	0.882137
Core	0.882055
Core	0.881396
Core	0.881281
Core	0.88119
Core	0.88119
Core	0.88085
Core	0.880795
Core	0.880456
Core	0.880307
Core	0.880299
Core	0.880299
Core	0.88029
Core	0.879971
Core	0.879884
Core	0.879873
Core	0.879846
Core	0.879834
Core	0.879834
Core	0.879812
Core	0.879796
Core	0.879788
Core	0.879704
Core	0.879697
Core	0.87951
Core	0.878667
Core	0.878386
Core	0.878278
Core	0.878141
Core	0.878105
Core	0.87777
Core	0.877642
Core	0.877532
[truncated: 110,166 more rows]

## Sheet: ED Fig. 1h
Extended Data Fig. 1h. InterPro protein domain enrichments of pan-gene categories.
Description	Core percentage (%)	Soft-core percentage (%)	Shell percentage (%)	Accession-specific percentage (%)	P-value
IPR001005:SANT/Myb domain	63.8158	19.0789	15.7895	1.31579	0.002096
IPR003613:U box domain	74.5763	15.2542	8.47458	1.69492	0.01784
IPR000504:RNA recognition motif domain	55.2632	17.3684	26.8421	0.526316	0.03264
IPR001471:AP2/ERF domain	43.1818	32.5758	23.4848	0.757576	0.03352
IPR005175:PPC domain	67.6471	26.4706	5.88235	0	0.04096
IPR001650:Helicase, C-terminal	61.5385	13.0769	21.5385	3.84615	0.04462
IPR001841:Zinc finger, RING-type	48.7437	22.1106	29.1457	0	0.0473
IPR025452:Domain of unknown function DUF4218	0	5.84795	69.5906	24.5614	2.2e-16
IPR004242:Transposon, En/Spm-like	0	3.1746	71.4286	25.3968	2.2e-16
IPR025558:Domain of unknown function DUF4283	0.315457	9.46372	83.5962	6.62461	2.2e-16
IPR002182:NB-ARC	9.85222	9.35961	67.2414	13.5468	2.2e-16
IPR025312:Domain of unknown function DUF4216	0.793651	5.55556	56.3492	37.3016	2.254e-16
IPR002156:Ribonuclease H domain	2.89017	9.24855	75.7225	12.1387	1.048e-15
IPR029480:Transposase-associated domain	0	4.71698	67.9245	27.3585	2.258e-15
IPR026960:Reverse transcriptase zinc-binding domain	1.6129	12.9032	79.0323	6.45161	1.419e-14
IPR008543:Uncharacterised protein family Ycf2	1.6129	1.6129	62.9032	33.871	2.598e-10
IPR000477:Reverse transcriptase domain	0	19.1176	77.2059	3.67647	1.571e-08
IPR019557:Aminotransferase-like, plant mobile domain	0	9.09091	84.8485	6.06061	9.214e-08
IPR005162:Retrotransposon gag domain	0	2.38095	57.1429	40.4762	1.699e-07
IPR001128:Cytochrome P450	26.3383	11.7773	52.6767	9.20771	2.87e-06
IPR000157:Toll/interleukin-1 receptor homology (TIR) domain	9.375	7.8125	75	7.8125	5.354e-05
IPR004252:Probable transposase, Ptta/En/Spm, plant	0	14.8148	70.3704	14.8148	5.422e-05
IPR015410:Domain of unknown function DUF1985	1.63934	16.3934	78.6885	3.27869	0.0001139
IPR005630:Terpene synthase, metal-binding domain	16.8831	5.19481	66.2338	11.6883	0.0001472
IPR001280:Photosystem I PsaA/PsaB	3.84615	0	73.0769	23.0769	0.0001566
IPR013103:Reverse transcriptase, RNA-dependent DNA polymerase	0	8.82353	88.2353	2.94118	0.0002032

## Sheet: ED Fig. 1i
Extended Data Fig. 1i. Pfam protein families enriched in pan-gene categories.
Description	Core percentage (%)	Soft-core percentage (%)	Shell percentage (%)	Accession-specific percentage (%)	P-value
PF00249: Myb-like DNA-binding domain	63.8158	19.0789	15.7895	1.31579	0.002115
PF04564: U-box domain	74.5763	15.2542	8.47458	1.69492	0.01795
PF00076: RNA recognition motif. (a.k.a. RRM, RBD, or RNP domain)	55.2632	17.3684	26.8421	0.526316	0.03276
PF00847: AP2 domain	43.1818	32.5758	23.4848	0.757576	0.03371
PF00271: Helicase conserved C-terminal domain	61.5385	13.0769	21.5385	3.84615	0.04493
PF13960: Domain of unknown function (DUF4218)	0	5.84795	69.5906	24.5614	2.2e-16
PF02992: Transposase family tnp2	0	3.1746	71.4286	25.3968	2.2e-16
PF14111: Domain of unknown function (DUF4283)	0.315457	9.46372	83.5962	6.62461	2.2e-16
PF00931: NB-ARC domain	9.85222	9.35961	67.2414	13.5468	2.2e-16
PF13952: Domain of unknown function (DUF4216)	0.793651	5.55556	56.3492	37.3016	2.222e-16
PF13456: Reverse transcriptase-like	2.89017	9.24855	75.7225	12.1387	1.04e-15
PF13963: Transposase-associated domain	0	4.71698	67.9245	27.3585	2.217e-15
PF13966: zinc-binding in reverse transcriptase	1.6129	12.9032	79.0323	6.45161	9.176e-15
PF05695: Plant protein of unknown function (DUF825)	1.6129	1.6129	62.9032	33.871	2.531e-10
PF00078: Reverse transcriptase (RNA-dependent DNA polymerase)	0	19.1176	77.2059	3.67647	1.544e-08
PF10536: Plant mobile domain	0	9.09091	84.8485	6.06061	9.217e-08
PF03732: Retrotransposon gag protein	0	2.38095	57.1429	40.4762	1.697e-07
PF00067: Cytochrome P450	26.3383	11.7773	52.6767	9.20771	2.385e-06
PF01582: TIR domain	7.93651	7.93651	76.1905	7.93651	2.441e-05
PF03004: Plant transposase (Ptta/En/Spm family)	0	14.8148	70.3704	14.8148	5.37e-05
PF09331: Domain of unknown function (DUF1985)	1.63934	16.3934	78.6885	3.27869	0.0001131
PF07727: Reverse transcriptase (RNA-dependent DNA polymerase)	0	8.82353	88.2353	2.94118	0.0001216
PF03936: Terpene synthase family, metal binding domain	16.8831	5.19481	66.2338	11.6883	0.000146
PF00421: Photosystem II protein	0	4	60	36	0.0001554
PF00361: Proton-conducting membrane transporter	4	0	84	12	0.0001554
PF00223: Photosystem I psaA/psaB protein	3.84615	0	73.0769	23.0769	0.0001566
PF14223: gag-polypeptide of LTR copia-type	0	4.16667	95.8333	0	0.0002534
