# Supplementary material for: Genome evolution and diversity of wild and cultivated potatoes
Source: Nature. 2022 Jun 8;606(7914):535–41. doi: 10.1038/s41586-022-04822-x (PMC9200641; doi:10.1038/s41586-022-04822-x)
Supplement: Supplementary file 10 — Source Data Extended Data Fig. 3 [file 41586_2022_4822_MOESM10_ESM.xlsx]

## Sheet: ED Fig. 3d
Extended Data Fig. 3d. The most significant D scores observed between two given potato accessions (P2 and P3) across all possible individuals in P1 species.
P1	P2	P3	Dstatistic	Z-score	p-value
PG6244	PG6055	PG6002	0.0374225	2.294	0.0217904
PG6055	PG6148	PG6002	0.023413	1.3641	0.172537
PG6055	PG6002	PG1013	0.00408696	1.06544	0.286675
PG6055	PG6002	PG3003	0.00276711	0.773859	0.439014
PG6055	PG6002	PG4005	0.00216984	0.566126	0.571308
PG6055	PG6002	PG4017	0.0383913	5.16266	2.43462e-07
PG6002	PG6055	PG4041	0.0249154	2.88103	0.00396381
PG6055	PG6002	PG4060	0.00443225	1.36167	0.173301
PG6055	PG6002	PG5032	0.135014	10.69	0
PG6055	PG6002	PG1008	0.00392827	0.977359	0.328391
PG6055	PG6002	PG3023	0.00297965	0.864581	0.387269
PG6055	PG6002	PG1011	0.00631774	1.43681	0.150773
PG6055	PG6002	PG3005	0.00359522	1.00087	0.316887
PG6055	PG6002	PG3022	0.137292	10.2615	0
PG6002	PG6055	PG4032	0.00310603	0.540029	0.589177
PG6055	PG6002	PG4036	0.120488	10.2814	0
PG6055	PG6002	PG4042	0.117271	10.7517	0
PG6055	PG6002	PG4049	0.0919094	9.41144	0
PG6002	PG6055	PG5062	0.0926567	9.97199	0
PG6055	PG6002	PG5076	0.363278	10.9461	0
PG6055	PG6002	PG6241	0.00525848	1.30695	0.19123
PG6055	PG6002	PG6242	0.000751773	0.180022	0.857135
PG6055	PG6002	PG6243	0.131306	10.3026	0
PG6148	PG6055	PG6244	0.0336664	1.53771	0.124119
PG6244	PG6055	PG1013	0.00372101	0.841747	0.39993
PG6055	PG6244	PG3003	0.00347754	0.640265	0.522001
PG6244	PG6055	PG4005	0.00260948	0.728679	0.466198
PG6244	PG6055	PG4017	0.0019864	0.347575	0.728159
PG6244	PG6055	PG4041	0.012181	1.18183	0.237275
PG6244	PG6055	PG4060	0.00130825	0.47262	0.636484
PG6055	PG6244	PG5032	0.00214817	0.194862	0.845501
PG6244	PG6055	PG1008	0.00343528	0.836207	0.403038
PG6244	PG6055	PG3023	0.00138543	0.345991	0.729349
PG6244	PG6055	PG1011	0.00304407	0.617743	0.536745
PG6244	PG6055	PG3005	0.00229671	0.80535	0.420618
PG6055	PG6244	PG3022	0.00392696	0.354345	0.72308
PG6244	PG6055	PG4032	0.0127343	2.86087	0.00422478
PG6244	PG6055	PG4036	0.00154901	0.16814	0.866473
PG6244	PG6055	PG4042	0.000429597	0.0438892	0.964993
PG6244	PG6055	PG4049	0.00407641	0.49984	0.617188
PG6244	PG6055	PG5062	0.00907659	1.59533	0.110638
PG6244	PG6055	PG5076	0.00450613	0.542571	0.587425
PG6244	PG6055	PG6241	0.00127334	0.305686	0.759844
PG6055	PG6244	PG6242	0.00213113	0.486319	0.626741
PG6055	PG6244	PG6243	0.00468765	0.436801	0.662256
PG6055	PG6148	PG1013	0.000756173	0.182445	0.855234
PG6055	PG6148	PG3003	0.00304578	0.772149	0.440026
PG6055	PG6148	PG4005	0.00128892	0.366766	0.713794
PG6055	PG6148	PG4017	0.00248471	0.627895	0.530073
PG6055	PG6148	PG4041	0.00535703	0.822978	0.410521
PG6148	PG6055	PG4060	0.00256291	0.857037	0.391424
PG6148	PG6055	PG5032	0.000206258	0.0345645	0.972427
PG6055	PG6148	PG1008	0.00204882	0.479107	0.631863
PG6055	PG6148	PG3023	0.0012526	0.38679	0.698912
PG6055	PG6148	PG1011	0.000798746	0.164809	0.869094
PG6148	PG6055	PG3005	0.00255147	0.658317	0.510335
PG6055	PG6148	PG3022	0.000585644	0.102325	0.918498
PG6148	PG6055	PG4032	0.000890697	0.173601	0.862179
PG6148	PG6055	PG4036	0.00111513	0.228093	0.819574
PG6055	PG6148	PG4042	0.000648048	0.117327	0.906601
PG6148	PG6055	PG4049	0.00106202	0.20192	0.839979
PG6148	PG6055	PG5062	0.0054494	0.921156	0.356969
PG6055	PG6148	PG5076	0.00538423	0.915204	0.360085
PG6055	PG6148	PG6241	0.000598585	0.128795	0.89752
PG6148	PG6055	PG6242	0.00143099	0.327088	0.743601
PG6055	PG6148	PG6243	0.000336238	0.0624237	0.950225
PG6055	PG3003	PG1013	0.00799203	1.4865	0.137146
PG6055	PG4005	PG1013	0.0142327	2.20847	0.0272117
PG6055	PG4017	PG1013	0.00160882	0.337254	0.735926
PG6055	PG4041	PG1013	0.0013033	0.194571	0.845729
PG6055	PG4060	PG1013	0.00574157	1.13567	0.256093
PG5032	PG6055	PG1013	0.00163375	0.276632	0.782063
PG1013	PG1008	PG6055	0.00839491	3.13625	0.00171123
PG6055	PG3023	PG1013	0.0155902	2.85427	0.00431356
PG1013	PG1011	PG6055	0.0118653	2.63526	0.00840731
PG6055	PG3005	PG1013	0.0167674	2.5418	0.0110284
PG3022	PG6055	PG1013	2.39123e-05	0.00390872	0.996881
PG6055	PG4032	PG1013	0.0334938	6.61377	3.74652e-11
PG4036	PG6055	PG1013	0.000671388	0.116572	0.907199
PG4042	PG6055	PG1013	0.00626536	1.12629	0.260043
PG4049	PG6055	PG1013	0.0112333	1.83546	0.066437
PG5062	PG6055	PG1013	0.00138067	0.23615	0.813317
PG6055	PG5076	PG1013	0.000957771	0.182438	0.855239
PG6241	PG1013	PG6055	0.0302083	9.2251	0
PG6055	PG6242	PG1013	0.00972359	1.46849	0.141972
PG6055	PG6243	PG1013	0.00394264	0.699175	0.484443
PG3003	PG4005	PG6055	0.0245204	4.65841	3.18667e-06
PG4017	PG6055	PG3003	0.00232623	0.441613	0.65877
PG4041	PG6055	PG3003	0.00202153	0.343528	0.731201
PG3003	PG4060	PG6055	0.0168616	2.88123	0.00396132
PG5032	PG6055	PG3003	0.0136777	2.25147	0.0243557
PG6055	PG3003	PG1008	0.00700177	1.28564	0.19857
PG3003	PG3023	PG6055	0.030017	4.83541	1.3287e-06
PG6055	PG3003	PG1011	0.00789335	1.49033	0.136137
PG3003	PG3005	PG6055	0.026874	4.2961	1.73827e-05
PG3022	PG6055	PG3003	0.0132184	2.50075	0.012393
PG6055	PG4032	PG3003	0.084822	14.2634	0
PG4036	PG6055	PG3003	0.0100762	1.78982	0.0734834
PG4042	PG6055	PG3003	0.0196939	3.47673	0.000507566
PG4049	PG6055	PG3003	0.0187503	3.04311	0.00234143
PG5062	PG6055	PG3003	0.000735909	0.186942	0.851706
PG5076	PG6055	PG3003	0.00872273	1.6791	0.0931317
PG6055	PG3003	PG6241	0.00912634	1.54046	0.123449
PG3003	PG6242	PG6055	0.0113178	1.91617	0.0553433
PG6243	PG6055	PG3003	0.00792936	1.32641	0.184704
PG6055	PG4017	PG4005	0.00181004	0.337842	0.735482
PG4041	PG6055	PG4005	0.00459506	0.721392	0.470668
PG4060	PG4005	PG6055	0.00816012	1.97137	0.0486818
PG5032	PG6055	PG4005	0.0100091	1.63479	0.102094
PG6055	PG4005	PG1008	0.0130176	1.96792	0.0490767
PG4005	PG3023	PG6055	0.00719993	1.28785	0.197798
PG6055	PG4005	PG1011	0.0158057	2.60279	0.00924683
PG4005	PG3005	PG6055	0.0039733	0.826734	0.408388
PG3022	PG6055	PG4005	0.0126546	1.96613	0.0492832
PG6055	PG4032	PG4005	0.102477	17.4608	0
PG4036	PG6055	PG4005	0.010008	1.65389	0.0981492
PG4042	PG6055	PG4005	0.0219541	3.40876	0.000652578
PG4049	PG6055	PG4005	0.017567	2.73947	0.00615389
PG5062	PG6055	PG4005	0.00376194	0.778239	0.436428
PG5076	PG6055	PG4005	0.00479405	0.939425	0.347513
PG6055	PG4005	PG6241	0.0141249	2.04439	0.0409147
PG6242	PG4005	PG6055	0.0161596	3.49239	0.000478722
PG6243	PG6055	PG4005	0.00874645	1.3342	0.182139
PG6055	PG4041	PG4017	0.0483164	6.51543	7.24795e-11
PG6055	PG4017	PG4060	0.000454299	0.099912	0.920414
PG6055	PG4017	PG5032	0.0812074	10.3077	0
PG6055	PG4017	PG1008	0.00108576	0.210299	0.833434
PG4017	PG6055	PG3023	0.000933819	0.168289	0.866356
PG6055	PG4017	PG1011	0.00417946	0.770961	0.44073
PG6055	PG4017	PG3005	0.00113576	0.227355	0.820147
PG6055	PG4017	PG3022	0.0796623	10.0129	0
PG4017	PG6055	PG4032	0.0217021	3.2026	0.00136191
PG6055	PG4017	PG4036	0.0710796	9.51628	0
PG6055	PG4017	PG4042	0.0760462	11.0129	0
PG6055	PG4017	PG4049	0.0914379	11.0827	0
PG6055	PG5062	PG4017	0.0536841	8.78858	1.51788e-18
PG5076	PG4017	PG6055	0.0397433	4.31408	1.60269e-05
PG6055	PG4017	PG6241	0.00113092	0.243491	0.807625
PG6055	PG4017	PG6242	0.00228363	0.418838	0.675334
PG6055	PG4017	PG6243	0.0834138	11.8783	0
PG6055	PG4041	PG4060	0.00158912	0.286673	0.774363
PG6055	PG4041	PG5032	0.0583972	8.75583	2.05998e-18
PG6055	PG4041	PG1008	0.000228126	0.0338696	0.972981
PG6055	PG4041	PG3023	0.000600364	0.0945922	0.924639
PG4041	PG6055	PG1011	0.000760608	0.110263	0.912201
PG4041	PG6055	PG3005	0.0029115	0.519532	0.60339
PG6055	PG4041	PG3022	0.0584254	8.67416	4.11997e-18
PG4041	PG6055	PG4032	0.000936569	0.195367	0.845105
PG6055	PG4041	PG4036	0.0550133	9.2039	0
PG6055	PG4041	PG4042	0.052207	8.34151	7.34005e-17
PG6055	PG4041	PG4049	0.0546078	7.07436	1.50137e-12
PG6055	PG5062	PG4041	0.00757474	0.739212	0.459778
PG6055	PG4041	PG5076	0.099003	12.8328	0
PG6055	PG4041	PG6241	0.0011931	0.1705	0.864617
PG4041	PG6055	PG6242	0.00015436	0.0226534	0.981927
PG6055	PG4041	PG6243	0.0594234	9.37622	0
PG5032	PG6055	PG4060	0.00948891	1.92318	0.0544577
PG6055	PG4060	PG1008	0.0054406	1.0449	0.296067
PG4060	PG3023	PG6055	0.0159712	3.07279	0.00212065
PG6055	PG4060	PG1011	0.00848256	1.41037	0.15843
PG4060	PG3005	PG6055	0.0107335	2.3469	0.0189302
PG3022	PG6055	PG4060	0.0103885	1.93184	0.0533796
PG6055	PG4032	PG4060	0.105322	17.101	0
PG4036	PG6055	PG4060	0.00525233	0.952796	0.340693
PG4042	PG6055	PG4060	0.0174501	3.34704	0.000816795
PG4049	PG6055	PG4060	0.0210679	3.94076	8.12232e-05
PG5062	PG6055	PG4060	0.0027366	0.590737	0.554697
PG5076	PG6055	PG4060	0.00201327	0.414665	0.678387
PG6055	PG4060	PG6241	0.00854491	1.54237	0.122985
PG6242	PG4060	PG6055	0.00605997	1.19304	0.232852
PG6243	PG6055	PG4060	0.00648976	1.36743	0.171491
PG5032	PG6055	PG1008	0.00286792	0.470313	0.638132
PG5032	PG6055	PG3023	0.0130519	2.1124	0.0346522
PG5032	PG6055	PG1011	0.00411406	0.696693	0.485995
PG5032	PG6055	PG3005	0.00693691	1.08578	0.277577
PG5032	PG3022	PG6055	0.00246772	0.69758	0.48544
PG5032	PG6055	PG4032	0.0416276	9.32446	0
PG4036	PG5032	PG6055	0.0120239	2.84231	0.00447878
PG4042	PG5032	PG6055	0.0212632	5.33351	9.63338e-08
PG4049	PG5032	PG6055	0.115156	18.2001	0
PG6055	PG5062	PG5032	0.0741646	11.0335	0
PG5032	PG5076	PG6055	0.0514975	8.81799	1.19262e-18
PG6055	PG5032	PG6241	0.00125209	0.217911	0.827498
PG5032	PG6055	PG6242	0.00727537	1.18683	0.235293
PG6243	PG5032	PG6055	0.00732716	1.94716	0.0515152
PG6055	PG3023	PG1008	0.0148438	2.63236	0.00847948
PG1008	PG1011	PG6055	0.00682717	1.53717	0.124253
PG6055	PG3005	PG1008	0.0160596	2.40102	0.0163496
PG3022	PG6055	PG1008	0.0014312	0.225293	0.821751
PG6055	PG4032	PG1008	0.0330074	6.59332	4.30106e-11
PG4036	PG6055	PG1008	0.00310586	0.523198	0.600837
PG4042	PG6055	PG1008	0.00766462	1.39996	0.161525
PG4049	PG6055	PG1008	0.012647	2.0502	0.0403448
PG5062	PG6055	PG1008	0.00206372	0.354592	0.722895
PG5076	PG6055	PG1008	0.00134787	0.269564	0.787496
PG6241	PG1008	PG6055	0.0367385	9.86589	0
PG6055	PG6242	PG1008	0.00864258	1.29612	0.194932
PG6055	PG6243	PG1008	0.00181153	0.310637	0.756077
PG6055	PG3023	PG1011	0.0182483	2.88488	0.00391567
PG3005	PG3023	PG6055	0.00469598	0.869056	0.384817
PG3022	PG6055	PG3023	0.0127632	1.95722	0.0503211
PG6055	PG4032	PG3023	0.11744	16.0115	0
PG4036	PG6055	PG3023	0.00841423	1.42891	0.153031
PG4042	PG6055	PG3023	0.0224079	3.36578	0.000763278
PG4049	PG6055	PG3023	0.0230634	3.16655	0.00154258
PG6055	PG5062	PG3023	0.000956681	0.177723	0.858941
PG5076	PG6055	PG3023	0.0041577	0.809144	0.418432
PG6055	PG3023	PG6241	0.0149094	2.48239	0.0130503
PG6242	PG3023	PG6055	0.0206627	3.79286	0.000148919
PG6243	PG6055	PG3023	0.0106192	1.87803	0.0603768
PG6055	PG3005	PG1011	0.016843	2.78154	0.0054102
PG3022	PG6055	PG1011	0.00372227	0.573678	0.566185
PG6055	PG4032	PG1011	0.035361	6.30844	2.8186e-10
PG4036	PG6055	PG1011	0.00530234	0.971598	0.33125
PG4042	PG6055	PG1011	0.00686615	1.25225	0.210478
PG4049	PG6055	PG1011	0.013883	2.16539	0.0303575
PG6055	PG5062	PG1011	0.002899	0.582839	0.560002
PG6055	PG5076	PG1011	0.00157724	0.286384	0.774584
PG6241	PG1011	PG6055	0.0345563	6.43757	1.21402e-10
PG6055	PG6242	PG1011	0.0107234	1.67867	0.0932165
PG6055	PG6243	PG1011	0.00217615	0.366443	0.714035
PG3022	PG6055	PG3005	0.010191	1.46653	0.142505
PG6055	PG4032	PG3005	0.107079	18.8542	0
PG4036	PG6055	PG3005	0.00685731	1.02982	0.303093
PG4042	PG6055	PG3005	0.0191676	2.90815	0.00363571
PG4049	PG6055	PG3005	0.0192496	3.13192	0.00173669
PG6055	PG5062	PG3005	0.00027143	0.0587543	0.953148
PG5076	PG6055	PG3005	0.00405844	0.680148	0.496411
PG6055	PG3005	PG6241	0.0157649	2.197	0.0280202
PG6242	PG3005	PG6055	0.0192721	3.97578	7.01497e-05
PG6243	PG6055	PG3005	0.00775931	1.24693	0.212425
PG3022	PG6055	PG4032	0.0409315	8.58591	8.99888e-18
PG4036	PG3022	PG6055	0.0139774	2.96074	0.00306899
PG4042	PG3022	PG6055	0.0230089	4.58039	4.64119e-06
PG4049	PG3022	PG6055	0.11743	16.3274	0
PG6055	PG5062	PG3022	0.0818961	12.4621	0
PG3022	PG5076	PG6055	0.0503258	8.9427	4.33681e-19
PG6055	PG3022	PG6241	0.00238458	0.382798	0.70187
PG3022	PG6055	PG6242	0.00740834	1.12027	0.262599
PG6243	PG3022	PG6055	0.00953579	2.21096	0.0270384
PG4036	PG6055	PG4032	0.0415207	7.97708	1.49837e-15
PG4042	PG6055	PG4032	0.0515041	10.9165	0
PG4049	PG6055	PG4032	0.0711742	16.9601	0
PG5062	PG6055	PG4032	0.0101312	1.518	0.129014
PG5076	PG6055	PG4032	0.0226899	3.05987	0.00221434
PG6055	PG4032	PG6241	0.0319388	6.65094	2.91233e-11
PG6055	PG4032	PG6242	0.105294	17.6672	0
PG6243	PG6055	PG4032	0.0390687	8.43339	3.36103e-17
PG4042	PG4036	PG6055	0.00833302	1.8437	0.0652267
PG4049	PG4036	PG6055	0.108003	18.2228	0
PG6055	PG5062	PG4036	0.0667226	10.8013	0
PG4036	PG5076	PG6055	0.0606813	10.982	0
PG6055	PG4036	PG6241	0.00142417	0.247871	0.804234
PG4036	PG6055	PG6242	0.00699279	1.11485	0.264914
PG4036	PG6243	PG6055	0.00621601	1.45152	0.146636
PG4049	PG4042	PG6055	0.0994248	17.5753	0
PG6055	PG5062	PG4042	0.0642749	11.3311	0
PG4042	PG5076	PG6055	0.0659243	12.9428	0
PG4042	PG6055	PG6241	0.0021433	0.408427	0.68296
PG4042	PG6055	PG6242	0.0183708	2.93369	0.00334955
PG4042	PG6243	PG6055	0.014931	2.96702	0.00300699
PG6055	PG5062	PG4049	0.0556126	7.28595	3.19417e-13
PG4049	PG5076	PG6055	0.146908	21.9188	0
PG4049	PG6055	PG6241	0.00662752	1.11831	0.263435
PG4049	PG6055	PG6242	0.0176289	3.08021	0.00206855
PG4049	PG6243	PG6055	0.11131	18.4008	0
PG6055	PG5062	PG5076	0.089575	13.3546	0
PG5062	PG6055	PG6241	0.0018775	0.309566	0.756891
PG5062	PG6055	PG6242	0.00178432	0.360238	0.718669
PG6055	PG5062	PG6243	0.0781019	14.5417	0
PG6055	PG5076	PG6241	0.000381795	0.0642255	0.948791
PG6055	PG5076	PG6242	0.000725887	0.137994	0.890245
PG6243	PG5076	PG6055	0.056565	8.97863	3.25261e-19
PG6055	PG6242	PG6241	0.0114585	1.67775	0.0933965
PG6055	PG6243	PG6241	0.00482818	0.837472	0.402327
PG6243	PG6055	PG6242	0.00459539	0.778953	0.436008
PG6244	PG6148	PG6002	0.0589858	3.86899	0.000109287
PG6244	PG6002	PG1013	0.00702232	1.89547	0.0580296
PG6002	PG6244	PG3003	6.77379e-05	0.015555	0.987589
PG6244	PG6002	PG4005	0.00423191	0.828089	0.40762
PG6244	PG6002	PG4017	0.0394094	4.51674	6.27995e-06
PG6002	PG6244	PG4041	0.0152209	1.57944	0.114235
PG6244	PG6002	PG4060	0.00542078	1.40757	0.159259
PG6244	PG6002	PG5032	0.131443	9.17749	0
PG6244	PG6002	PG1008	0.00663428	1.74216	0.0814807
PG6244	PG6002	PG3023	0.00405466	0.903378	0.366326
PG6244	PG6002	PG1011	0.00869101	1.84047	0.0656991
PG6244	PG6002	PG3005	0.0053866	1.20186	0.229418
PG6244	PG6002	PG3022	0.13238	9.03454	2.1684e-19
PG6244	PG6002	PG4032	0.00699826	1.3415	0.179759
PG6244	PG6002	PG4036	0.120037	9.51548	0
PG6244	PG6002	PG4042	0.115997	9.14855	1.0842e-19
PG6244	PG6002	PG4049	0.0938308	7.99236	1.32381e-15
PG6002	PG6244	PG5062	0.084378	8.44762	2.97071e-17
PG6244	PG6002	PG5076	0.361454	10.327	0
PG6244	PG6002	PG6241	0.00620982	1.62212	0.104777
PG6002	PG6244	PG6242	0.000966999	0.181267	0.856158
PG6244	PG6002	PG6243	0.126118	9.20357	0
PG6148	PG6002	PG1013	0.00351379	0.925457	0.354728
PG6148	PG6002	PG3003	0.000347428	0.0894499	0.928724
PG6148	PG6002	PG4005	0.00115338	0.248078	0.804074
PG6148	PG6002	PG4017	0.0368149	4.82782	1.38034e-06
PG6002	PG6148	PG4041	0.0292414	3.81594	0.000135663
PG6148	PG6002	PG4060	0.00652244	1.8617	0.0626453
PG6148	PG6002	PG5032	0.136146	9.96208	0
PG6148	PG6002	PG1008	0.00231814	0.579222	0.56244
PG6148	PG6002	PG3023	0.00199646	0.520363	0.60281
PG6148	PG6002	PG1011	0.00572915	1.3462	0.178237
PG6148	PG6002	PG3005	0.00567125	1.23706	0.216064
PG6148	PG6002	PG3022	0.137833	9.68025	0
PG6002	PG6148	PG4032	0.00242882	0.52729	0.597992
PG6148	PG6002	PG4036	0.122327	9.55684	0
PG6148	PG6002	PG4042	0.117815	9.70964	0
PG6148	PG6002	PG4049	0.0934094	9.63155	0
PG6002	PG6148	PG5062	0.0894342	9.39872	0
PG6148	PG6002	PG5076	0.362143	10.5261	0
PG6148	PG6002	PG6241	0.00482364	1.19741	0.231148
PG6148	PG6002	PG6242	0.00190726	0.407747	0.683459
PG6148	PG6002	PG6243	0.132135	9.59242	0
PG6002	PG3003	PG1013	0.00606459	1.14172	0.253572
PG6002	PG4005	PG1013	0.0122469	2.0921	0.0364291
PG4017	PG6002	PG1013	0.00177367	0.432408	0.665445
PG4041	PG6002	PG1013	0.0021849	0.388969	0.697299
PG6002	PG4060	PG1013	0.00380539	0.86728	0.385789
PG5032	PG6002	PG1013	0.00504469	0.944106	0.345115
PG1013	PG1008	PG6002	0.00806583	2.77852	0.00546075
PG6002	PG3023	PG1013	0.0135878	2.77951	0.00544416
PG1013	PG1011	PG6002	0.0138091	3.1017	0.00192413
PG6002	PG3005	PG1013	0.0147614	2.44226	0.0145958
PG3022	PG6002	PG1013	0.00337043	0.668199	0.504006
PG6002	PG4032	PG1013	0.0309116	7.52997	5.07514e-14
PG4036	PG6002	PG1013	0.00401249	0.792222	0.428231
PG4042	PG6002	PG1013	0.00977421	2.01974	0.0434107
PG4049	PG6002	PG1013	0.0145816	2.66108	0.00778909
PG5062	PG6002	PG1013	0.00495953	1.30478	0.191967
PG5076	PG6002	PG1013	0.00269181	0.56211	0.574041
PG6241	PG1013	PG6002	0.028503	8.8243	1.0842e-18
PG6002	PG6242	PG1013	0.00778558	1.29664	0.194755
PG6002	PG6243	PG1013	0.000785222	0.153289	0.87817
PG3003	PG4005	PG6002	0.0239793	4.83938	1.30245e-06
PG4017	PG6002	PG3003	0.00467738	1.09135	0.275119
PG4041	PG6002	PG3003	0.00434015	0.816822	0.41403
PG3003	PG4060	PG6002	0.0179484	3.46056	0.000539062
PG5032	PG6002	PG3003	0.0165612	2.68846	0.0071783
PG6002	PG3003	PG1008	0.00514888	0.939013	0.347724
PG3003	PG3023	PG6002	0.0299762	4.96525	6.8614e-07
PG6002	PG3003	PG1011	0.00493352	0.898277	0.369038
PG3003	PG3005	PG6002	0.0272825	4.74955	2.03873e-06
PG3022	PG6002	PG3003	0.0160791	3.09094	0.00199524
PG6002	PG4032	PG3003	0.082849	15.2629	0
PG4036	PG6002	PG3003	0.0127367	2.29361	0.0218127
PG4042	PG6002	PG3003	0.0226617	3.99754	6.40031e-05
PG4049	PG6002	PG3003	0.0213465	3.82052	0.000133172
PG5062	PG6002	PG3003	0.00318451	0.659631	0.509491
PG5076	PG6002	PG3003	0.0125549	2.5576	0.0105397
PG6002	PG3003	PG6241	0.00664936	1.1455	0.252001
PG3003	PG6242	PG6002	0.0098348	1.90775	0.0564235
PG6243	PG6002	PG3003	0.010545	1.8521	0.0640117
PG6002	PG4017	PG4005	2.06024e-05	0.00460442	0.996326
PG4041	PG6002	PG4005	0.00638039	1.02863	0.303652
PG4060	PG4005	PG6002	0.00635885	1.50386	0.132617
PG5032	PG6002	PG4005	0.0122653	2.13886	0.0324469
PG6002	PG4005	PG1008	0.0111151	1.81664	0.0692719
PG4005	PG3023	PG6002	0.00778149	1.46592	0.14267
PG6002	PG4005	PG1011	0.0127694	2.23042	0.0257198
PG4005	PG3005	PG6002	0.00561704	1.20062	0.229898
PG3022	PG6002	PG4005	0.0150399	2.60275	0.00924785
PG6002	PG4032	PG4005	0.100934	17.0925	0
PG4036	PG6002	PG4005	0.012206	2.41882	0.0155708
PG4042	PG6002	PG4005	0.024585	4.46004	8.19456e-06
PG4049	PG6002	PG4005	0.0197099	3.8928	9.90941e-05
PG5062	PG6002	PG4005	0.00553988	0.968373	0.332858
PG5076	PG6002	PG4005	0.00750936	1.46033	0.144198
PG6002	PG4005	PG6241	0.0115876	1.80737	0.0707042
PG6242	PG4005	PG6002	0.0173067	3.33507	0.000852783
PG6243	PG6002	PG4005	0.0109339	1.7613	0.0781873
PG6002	PG4041	PG4017	0.0157652	2.50956	0.0120882
PG4017	PG6002	PG4060	0.00325075	0.700192	0.483808
PG4017	PG6002	PG5032	0.0291364	2.23079	0.0256948
PG4017	PG6002	PG1008	0.00217281	0.499203	0.617637
PG4017	PG6002	PG3023	0.00344014	0.849621	0.395536
PG4017	PG6002	PG1011	0.00103014	0.218085	0.827363
PG4017	PG6002	PG3005	0.00185929	0.377035	0.706147
PG4017	PG6002	PG3022	0.0325065	2.39253	0.0167326
PG4017	PG6002	PG4032	0.0195032	4.39579	1.1037e-05
PG4017	PG6002	PG4036	0.0270363	2.37129	0.0177261
PG4017	PG6002	PG4042	0.0192301	1.83552	0.0664286
PG6002	PG4017	PG4049	0.0176721	1.61249	0.106855
PG6002	PG5062	PG4017	0.0167023	2.54257	0.0110042
PG6002	PG5076	PG4017	0.0310024	3.06202	0.00219851
PG4017	PG6002	PG6241	0.00322179	0.853565	0.393346
PG6002	PG4017	PG6242	0.00168721	0.377429	0.705855
PG4017	PG6002	PG6243	0.0235272	1.94089	0.0522717
PG4041	PG6002	PG4060	0.002205	0.398881	0.689981
PG4041	PG6002	PG5032	0.0571798	4.35474	1.33224e-05
PG4041	PG6002	PG1008	0.00311187	0.561935	0.57416
PG4041	PG6002	PG3023	0.00194281	0.362471	0.717
PG4041	PG6002	PG1011	0.0061118	1.00206	0.316316
PG4041	PG6002	PG3005	0.00593171	0.935972	0.349288
PG4041	PG6002	PG3022	0.0588595	4.4049	1.0583e-05
PG6002	PG4041	PG4032	0.00170401	0.330056	0.741358
PG4041	PG6002	PG4036	0.047824	4.17538	2.97487e-05
PG4041	PG6002	PG4042	0.0476928	4.97095	6.66265e-07
PG4041	PG6002	PG4049	0.0235281	2.11656	0.0342973
PG6002	PG5062	PG4041	0.0291568	5.07261	3.92404e-07
PG5076	PG6002	PG4041	0.050292	5.293	1.20324e-07
PG4041	PG6002	PG6241	0.00328178	0.58766	0.556761
PG4041	PG6002	PG6242	0.000792751	0.120515	0.904075
PG4041	PG6002	PG6243	0.0527631	4.12459	3.71403e-05
PG5032	PG6002	PG4060	0.0135886	2.55614	0.0105842
PG6002	PG4060	PG1008	0.00357775	0.775136	0.438259
PG4060	PG3023	PG6002	0.014695	3.25847	0.00112015
PG6002	PG4060	PG1011	0.0055014	1.00757	0.313661
PG4060	PG3005	PG6002	0.0100088	2.68958	0.00715427
PG3022	PG6002	PG4060	0.0145159	2.54794	0.010836
PG6002	PG4032	PG4060	0.10234	17.7232	0
PG4036	PG6002	PG4060	0.00909103	1.70636	0.0879414
PG4042	PG6002	PG4060	0.0217122	4.46783	7.90169e-06
PG4049	PG6002	PG4060	0.0250055	5.35477	8.56654e-08
PG5062	PG6002	PG4060	0.00658272	1.34863	0.177456
PG5076	PG6002	PG4060	0.00643509	1.25055	0.211099
PG6002	PG4060	PG6241	0.006048	1.22921	0.218993
PG6242	PG4060	PG6002	0.0088344	2.02671	0.0426919
PG6243	PG6002	PG4060	0.0104304	2.07707	0.0377956
PG5032	PG6002	PG1008	0.00621433	1.15355	0.248685
PG5032	PG6002	PG3023	0.0161107	2.87406	0.00405226
PG5032	PG6002	PG1011	0.00945791	1.56907	0.116632
PG5032	PG6002	PG3005	0.010215	1.5604	0.118665
PG5032	PG3022	PG6002	0.00504412	1.24082	0.214673
PG5032	PG6002	PG4032	0.0414008	10.5887	0
PG4036	PG5032	PG6002	0.0295493	3.58375	0.000338696
PG4042	PG5032	PG6002	0.042544	6.41099	1.4458e-10
PG4049	PG5032	PG6002	0.152698	17.0037	0
PG5062	PG6002	PG5032	0.0516956	3.68341	0.000230134
PG6002	PG5076	PG5032	0.139118	12.6546	0
PG5032	PG6002	PG6241	0.00296613	0.604919	0.545233
PG5032	PG6002	PG6242	0.00824653	1.21645	0.223812
PG6243	PG5032	PG6002	0.013338	2.62563	0.00864876
PG6002	PG3023	PG1008	0.0129182	2.50883	0.0121133
PG1008	PG1011	PG6002	0.00897182	1.92609	0.0540931
PG6002	PG3005	PG1008	0.014138	2.25097	0.0243873
PG3022	PG6002	PG1008	0.00472038	0.875662	0.381214
PG6002	PG4032	PG1008	0.0305252	7.09749	1.27041e-12
PG4036	PG6002	PG1008	0.00642194	1.23636	0.216324
PG4042	PG6002	PG1008	0.0111075	2.43507	0.0148889
PG4049	PG6002	PG1008	0.0159273	3.01837	0.00254137
PG5062	PG6002	PG1008	0.0054659	1.40345	0.160482
PG5076	PG6002	PG1008	0.00518493	1.12041	0.262539
PG6241	PG1008	PG6002	0.0347797	13.7535	0
PG6002	PG6242	PG1008	0.00678135	1.09266	0.274541
PG6243	PG6002	PG1008	0.00131927	0.248988	0.80337
PG6002	PG3023	PG1011	0.0151845	2.50144	0.0123689
PG3005	PG3023	PG6002	0.00420853	1.01263	0.311235
PG3022	PG6002	PG3023	0.0158146	2.58569	0.00971836
PG6002	PG4032	PG3023	0.115362	16.9423	0
PG4036	PG6002	PG3023	0.0112075	2.16678	0.0302515
PG4042	PG6002	PG3023	0.025688	4.35525	1.32916e-05
PG4049	PG6002	PG3023	0.0259714	4.22809	2.35684e-05
PG5062	PG6002	PG3023	0.00176901	0.348576	0.727408
PG5076	PG6002	PG3023	0.00753304	1.32888	0.183888
PG6002	PG3023	PG6241	0.0123514	2.19228	0.028359
PG6242	PG3023	PG6002	0.0222214	4.15205	3.29514e-05
PG6243	PG6002	PG3023	0.0135718	2.74638	0.0060256
PG6002	PG3005	PG1011	0.013796	2.38654	0.0170077
PG3022	PG6002	PG1011	0.00906598	1.38833	0.165038
PG6002	PG4032	PG1011	0.0314736	5.49736	3.8552e-08
PG4036	PG6002	PG1011	0.0106492	1.84075	0.0656579
PG4042	PG6002	PG1011	0.0121862	2.35394	0.0185754
PG4049	PG6002	PG1011	0.0189845	2.8914	0.00383531
PG5062	PG6002	PG1011	0.00290674	0.723111	0.469612
PG5076	PG6002	PG1011	0.00406357	0.826917	0.408284
PG6241	PG1011	PG6002	0.0351418	6.47364	9.56678e-11
PG6002	PG6242	PG1011	0.00775409	1.23824	0.215625
PG6243	PG6002	PG1011	0.00288161	0.459813	0.64565
PG3022	PG6002	PG3005	0.0136224	2.08725	0.0368658
PG6002	PG4032	PG3005	0.104547	16.7988	0
PG4036	PG6002	PG3005	0.0100765	1.63346	0.102372
PG4042	PG6002	PG3005	0.022806	3.75353	0.000174364
PG4049	PG6002	PG3005	0.0224817	4.08512	4.40533e-05
PG5062	PG6002	PG3005	0.00297983	0.507048	0.612121
PG5076	PG6002	PG3005	0.00799577	1.28708	0.198067
PG6002	PG3005	PG6241	0.0132048	1.98595	0.0470391
PG6242	PG3005	PG6002	0.0216376	4.20023	2.6665e-05
PG6243	PG6002	PG3005	0.0110669	1.84489	0.0650532
PG3022	PG6002	PG4032	0.0406393	10.6562	0
PG4036	PG3022	PG6002	0.033504	3.34882	0.000811551
PG4042	PG3022	PG6002	0.0460431	5.37987	7.45407e-08
PG4049	PG3022	PG6002	0.156536	15.4513	0
PG5062	PG6002	PG3022	0.0466225	3.35267	0.00080037
PG6002	PG5076	PG3022	0.143114	12.9186	0
PG3022	PG6002	PG6241	0.00179655	0.349295	0.726868
PG3022	PG6002	PG6242	0.00838053	1.18844	0.23466
PG6243	PG3022	PG6002	0.0178668	2.9406	0.00327582
PG4036	PG6002	PG4032	0.0410597	10.0818	0
PG4042	PG6002	PG4032	0.0514176	14.2347	0
PG4049	PG6002	PG4032	0.0713915	16.7428	0
PG5062	PG6002	PG4032	0.00683398	1.35967	0.173933
PG5076	PG6002	PG4032	0.0234064	4.29475	1.74891e-05
PG6002	PG4032	PG6241	0.0286734	6.71844	1.83683e-11
PG6002	PG4032	PG6242	0.104442	17.6332	0
PG6243	PG6002	PG4032	0.038668	9.93693	0
PG4042	PG4036	PG6002	0.0112387	1.90708	0.0565105
PG4049	PG4036	PG6002	0.132464	22.8329	0
PG5062	PG6002	PG4036	0.0455539	4.21816	2.46305e-05
PG6002	PG5076	PG4036	0.14219	23.6687	0
PG4036	PG6002	PG6241	0.00277308	0.579484	0.562262
PG4036	PG6002	PG6242	0.00791167	1.26493	0.205898
PG4036	PG6243	PG6002	0.0193895	2.85684	0.00427883
PG4049	PG4042	PG6002	0.121091	18.5677	0
PG5062	PG6002	PG4042	0.0447288	4.38334	1.16873e-05
PG6002	PG5076	PG4042	0.128726	15.6761	0
PG4042	PG6002	PG6241	0.00641249	1.41194	0.157967
PG4042	PG6002	PG6242	0.0197393	3.22497	0.00125986
PG4042	PG6243	PG6002	0.0312316	4.46591	7.97308e-06
PG5062	PG6002	PG4049	0.0299428	3.10722	0.00188856
PG6002	PG5076	PG4049	0.116258	15.4831	0
PG4049	PG6002	PG6241	0.0107204	2.0605	0.0393509
PG4049	PG6002	PG6242	0.0187012	3.81901	0.000133987
PG4049	PG6243	PG6002	0.145278	17.5359	0
PG5076	PG6002	PG5062	0.175789	18.2946	0
PG5062	PG6002	PG6241	0.00647347	1.78252	0.0746646
PG5062	PG6002	PG6242	0.00237551	0.400201	0.689008
PG5062	PG6002	PG6243	0.0446645	3.71834	0.000200536
PG5076	PG6002	PG6241	0.00442846	0.848604	0.396102
PG6002	PG5076	PG6242	0.000133473	0.022552	0.982008
PG6002	PG5076	PG6243	0.147208	15.469	0
PG6002	PG6242	PG6241	0.0089692	1.41186	0.157991
PG6002	PG6243	PG6241	0.000768084	0.14735	0.882856
PG6243	PG6002	PG6242	0.00542927	0.891218	0.372812
PG6244	PG6148	PG1013	0.00438238	1.15399	0.248504
PG6148	PG6244	PG3003	0.000498915	0.09169	0.926944
PG6244	PG6148	PG4005	0.00380342	0.830585	0.406208
PG6244	PG6148	PG4017	0.00433034	0.742504	0.457782
PG6244	PG6148	PG4041	0.0170767	2.53577	0.01122
PG6148	PG6244	PG4060	0.00118202	0.337843	0.735481
PG6148	PG6244	PG5032	0.00230366	0.202513	0.839516
PG6244	PG6148	PG1008	0.005348	1.41774	0.156265
PG6244	PG6148	PG3023	0.00256674	0.920693	0.357211
PG6244	PG6148	PG1011	0.0037587	0.842124	0.399719
PG6148	PG6244	PG3005	0.000196584	0.0407038	0.967532
PG6148	PG6244	PG3022	0.00329359	0.297403	0.766159
PG6244	PG6148	PG4032	0.0116284	2.10678	0.0351371
PG6244	PG6148	PG4036	0.000451812	0.053551	0.957293
PG6244	PG6148	PG4042	0.00103974	0.0919265	0.926756
PG6244	PG6148	PG4049	0.00299161	0.350968	0.725612
PG6244	PG6148	PG5062	0.00366875	0.710715	0.477261
PG6244	PG6148	PG5076	0.00956976	1.31376	0.188925
PG6244	PG6148	PG6241	0.00182825	0.494468	0.620976
PG6148	PG6244	PG6242	0.00347239	0.841347	0.400154
PG6148	PG6244	PG6243	0.00427769	0.405245	0.685298
PG6244	PG3003	PG1013	0.00941175	1.79921	0.0719858
PG6244	PG4005	PG1013	0.0156682	2.5416	0.0110347
PG6244	PG4017	PG1013	0.0041113	0.859889	0.38985
PG6244	PG4041	PG1013	0.00390134	0.645369	0.518688
PG6244	PG4060	PG1013	0.00716041	1.54781	0.121667
PG6244	PG5032	PG1013	0.000717788	0.118196	0.905912
PG1013	PG1008	PG6244	0.00876732	2.59554	0.00944437
PG6244	PG3023	PG1013	0.0170358	3.26068	0.00111144
PG1013	PG1011	PG6244	0.0124181	2.42054	0.0154973
PG6244	PG3005	PG1013	0.0182013	2.83048	0.00464781
PG6244	PG3022	PG1013	0.00234098	0.388039	0.697987
PG6244	PG4032	PG1013	0.0352399	8.3062	9.87708e-17
PG6244	PG4036	PG1013	0.00168077	0.273165	0.784726
PG4042	PG6244	PG1013	0.00395034	0.673438	0.500668
PG4049	PG6244	PG1013	0.00901636	1.3894	0.164712
PG6244	PG5062	PG1013	0.00146255	0.288004	0.773344
PG6244	PG5076	PG1013	0.00341206	0.678857	0.497228
PG6241	PG1013	PG6244	0.0279665	8.02776	9.92696e-16
PG6244	PG6242	PG1013	0.0111532	1.75536	0.0791978
PG6244	PG6243	PG1013	0.00631855	1.05882	0.289684
PG3003	PG4005	PG6244	0.0210127	3.4223	0.00062093
PG4017	PG6244	PG3003	0.00466324	1.00981	0.312587
PG4041	PG6244	PG3003	0.00444237	0.932421	0.351119
PG3003	PG4060	PG6244	0.0141029	2.58537	0.00972745
PG5032	PG6244	PG3003	0.0158526	3.40139	0.000670434
PG6244	PG3003	PG1008	0.00831205	1.56123	0.11847
PG3003	PG3023	PG6244	0.0272802	4.14814	3.35181e-05
PG6244	PG3003	PG1011	0.00904689	1.67627	0.0936858
PG3003	PG3005	PG6244	0.0235239	4.16978	3.04898e-05
PG3022	PG6244	PG3003	0.0154001	3.14127	0.00168215
PG6244	PG4032	PG3003	0.0828199	16.6163	0
PG4036	PG6244	PG3003	0.0122516	2.41753	0.0156261
PG4042	PG6244	PG3003	0.0218218	4.46822	7.88743e-06
PG4049	PG6244	PG3003	0.0207259	4.02587	5.67646e-05
PG5062	PG6244	PG3003	0.00338679	1.00501	0.314894
PG5076	PG6244	PG3003	0.0109955	2.39459	0.0166388
PG6244	PG3003	PG6241	0.00961754	1.6434	0.1003
PG3003	PG6242	PG6244	0.0105307	1.81429	0.0696326
PG6243	PG6244	PG3003	0.0101315	2.05406	0.0399698
PG6244	PG4017	PG4005	0.00356425	0.612566	0.540163
PG4041	PG6244	PG4005	0.00275493	0.44661	0.655157
PG4060	PG4005	PG6244	0.0073728	1.55209	0.120642
PG5032	PG6244	PG4005	0.00834319	1.31447	0.188686
PG6244	PG4005	PG1008	0.0143461	2.23849	0.0251889
PG4005	PG3023	PG6244	0.00797674	1.37315	0.169707
PG6244	PG4005	PG1011	0.0169682	2.78217	0.00539962
PG4005	PG3005	PG6244	0.00428744	0.825072	0.409331
PG3022	PG6244	PG4005	0.0109888	1.57156	0.116052
PG6244	PG4032	PG4005	0.103641	19.6264	0
PG4036	PG6244	PG4005	0.00833926	1.29891	0.193973
PG4042	PG6244	PG4005	0.0203198	2.96191	0.00305736
PG4049	PG6244	PG4005	0.0159842	2.37905	0.0173575
PG5062	PG6244	PG4005	0.0017535	0.412647	0.679865
PG5076	PG6244	PG4005	0.00306808	0.549606	0.58259
PG6244	PG4005	PG6241	0.0146148	2.15359	0.0312721
PG6242	PG4005	PG6244	0.0128384	2.36047	0.0182518
PG6243	PG6244	PG4005	0.00709258	1.03391	0.301176
PG6244	PG4041	PG4017	0.0495046	6.27947	3.39721e-10
PG6244	PG4017	PG4060	0.00133455	0.315854	0.752114
PG6244	PG4017	PG5032	0.0799319	9.14248	1.0842e-19
PG6244	PG4017	PG1008	0.00339479	0.64462	0.519173
PG4017	PG6244	PG3023	1.90321e-06	0.000408707	0.999674
PG6244	PG4017	PG1011	0.00623591	1.05981	0.289233
PG6244	PG4017	PG3005	0.00268305	0.517961	0.604485
PG6244	PG4017	PG3022	0.0772836	8.57837	9.6494e-18
PG4017	PG6244	PG4032	0.0134736	2.03923	0.0414275
PG6244	PG4017	PG4036	0.0722762	9.65482	0
PG6244	PG4017	PG4042	0.0764611	10.4494	0
PG6244	PG4017	PG4049	0.0942775	11.5439	0
PG6244	PG5062	PG4017	0.0549746	7.66984	1.72213e-14
PG5076	PG4017	PG6244	0.0415054	4.39471	1.10918e-05
PG6244	PG4017	PG6241	0.00198582	0.425002	0.670835
PG6244	PG4017	PG6242	0.00085778	0.148554	0.881906
PG6244	PG4017	PG6243	0.080707	9.67343	0
PG6244	PG4041	PG4060	0.00249699	0.52436	0.600028
PG6244	PG4041	PG5032	0.0566928	7.18364	6.78775e-13
PG6244	PG4041	PG1008	0.00262901	0.435864	0.662936
PG6244	PG4041	PG3023	0.00156805	0.276471	0.782187
PG6244	PG4041	PG1011	0.00136781	0.228074	0.819589
PG4041	PG6244	PG3005	0.00129192	0.223374	0.823244
PG6244	PG4041	PG3022	0.0555559	7.14024	9.31659e-13
PG6244	PG4041	PG4032	0.00781508	1.47108	0.141269
PG6244	PG4041	PG4036	0.0558634	8.20591	2.28875e-16
PG6244	PG4041	PG4042	0.0522201	6.9678	3.21927e-12
PG6244	PG4041	PG4049	0.0571432	7.39537	1.41013e-13
PG6244	PG5062	PG4041	0.0163714	1.33051	0.183349
PG6244	PG4041	PG5076	0.101595	11.0593	0
PG6244	PG4041	PG6241	0.00207501	0.33033	0.741151
PG4041	PG6244	PG6242	0.00164293	0.256739	0.79738
PG6244	PG4041	PG6243	0.0561263	7.20636	5.74672e-13
PG5032	PG6244	PG4060	0.00866515	1.90226	0.0571374
PG6244	PG4060	PG1008	0.0067491	1.36648	0.171788
PG4060	PG3023	PG6244	0.0159711	3.00396	0.00266493
PG6244	PG4060	PG1011	0.00963266	1.61257	0.106839
PG4060	PG3005	PG6244	0.0101447	2.32159	0.0202548
PG3022	PG6244	PG4060	0.00956685	1.72074	0.0852976
PG6244	PG4032	PG4060	0.105738	18.6863	0
PG4036	PG6244	PG4060	0.00441445	0.803865	0.421475
PG4042	PG6244	PG4060	0.0166238	3.21293	0.0013139
PG4049	PG6244	PG4060	0.0202548	3.889	0.000100659
PG5062	PG6244	PG4060	0.00172205	0.453181	0.650418
PG5076	PG6244	PG4060	0.00114818	0.24028	0.810113
PG6244	PG4060	PG6241	0.00902573	1.73408	0.0829034
PG6242	PG4060	PG6244	0.00393446	0.896107	0.370196
PG6243	PG6244	PG4060	0.0056721	1.20911	0.226619
PG5032	PG6244	PG1008	0.000698683	0.111257	0.911412
PG5032	PG6244	PG3023	0.0121695	2.10159	0.035589
PG5032	PG6244	PG1011	0.00220181	0.326824	0.743801
PG5032	PG6244	PG3005	0.00547834	0.87123	0.383628
PG5032	PG3022	PG6244	0.00434535	1.03927	0.298679
PG5032	PG6244	PG4032	0.0339004	6.79449	1.08699e-11
PG4036	PG5032	PG6244	0.0152075	3.47609	0.000508783
PG4042	PG5032	PG6244	0.0235685	5.08845	3.61009e-07
PG4049	PG5032	PG6244	0.119523	21.3057	0
PG6244	PG5062	PG5032	0.0723688	9.02123	2.1684e-19
PG5032	PG5076	PG6244	0.0471089	7.92244	2.32887e-15
PG6244	PG5032	PG6241	0.00205658	0.35309	0.724021
PG5032	PG6244	PG6242	0.00862635	1.50672	0.131884
PG6243	PG5032	PG6244	0.00473751	1.38599	0.165749
PG6244	PG3023	PG1008	0.0161768	2.9077	0.00364098
PG1008	PG1011	PG6244	0.00715587	1.35165	0.176487
PG6244	PG3005	PG1008	0.0173881	2.63295	0.00846466
PG6244	PG3022	PG1008	0.000751963	0.116212	0.907484
PG6244	PG4032	PG1008	0.0346167	7.81589	5.45755e-15
PG4036	PG6244	PG1008	0.000933159	0.143607	0.885811
PG4042	PG6244	PG1008	0.00552999	0.93727	0.34862
PG4049	PG6244	PG1008	0.010594	1.61517	0.106273
PG6244	PG5062	PG1008	0.000563071	0.109637	0.912697
PG6244	PG5076	PG1008	0.000911364	0.182056	0.855539
PG6241	PG1008	PG6244	0.0347471	9.71144	0
PG6244	PG6242	PG1008	0.00996222	1.53378	0.125084
PG6244	PG6243	PG1008	0.0040016	0.639698	0.522369
PG6244	PG3023	PG1011	0.0194129	3.04778	0.00230536
PG3005	PG3023	PG6244	0.00526819	1.04659	0.295289
PG3022	PG6244	PG3023	0.0118749	1.88417	0.0595413
PG6244	PG4032	PG3023	0.117883	17.9607	0
PG4036	PG6244	PG3023	0.00752827	1.22754	0.219621
PG4042	PG6244	PG3023	0.0215339	3.35849	0.000783708
PG4049	PG6244	PG3023	0.022207	3.08383	0.00204356
PG6244	PG5062	PG3023	0.00200994	0.427026	0.66936
PG5076	PG6244	PG3023	0.00323842	0.57219	0.567193
PG6244	PG3023	PG6241	0.0154017	2.59547	0.00944609
PG6242	PG3023	PG6244	0.0186057	3.24179	0.00118783
PG6243	PG6244	PG3023	0.00975383	1.86942	0.061565
PG6244	PG3005	PG1011	0.0180067	2.93093	0.00337951
PG3022	PG6244	PG1011	0.00179975	0.24799	0.804142
PG6244	PG4032	PG1011	0.0367602	6.53863	6.20861e-11
PG4036	PG6244	PG1011	0.00338579	0.534255	0.593165
PG4042	PG6244	PG1011	0.0049839	0.746843	0.455158
PG4049	PG6244	PG1011	0.0120667	1.59731	0.110197
PG6244	PG5062	PG1011	0.00521789	1.16571	0.243731
PG6244	PG5076	PG1011	0.00358839	0.665562	0.505691
PG6241	PG1011	PG6244	0.033319	5.70677	1.15138e-08
PG6244	PG6242	PG1011	0.0118883	1.82604	0.0678436
PG6244	PG6243	PG1011	0.00411366	0.602306	0.54697
PG3022	PG6244	PG3005	0.00873075	1.21485	0.224422
PG6244	PG4032	PG3005	0.107976	20.0234	0
PG4036	PG6244	PG3005	0.00539466	0.757742	0.448606
PG4042	PG6244	PG3005	0.0177216	2.57815	0.00993315
PG4049	PG6244	PG3005	0.0178482	2.72456	0.00643876
PG6244	PG5062	PG3005	0.00202634	0.43168	0.665974
PG5076	PG6244	PG3005	0.00253796	0.401628	0.687958
PG6244	PG3005	PG6241	0.0162516	2.28951	0.0220496
PG6242	PG3005	PG6244	0.0161296	3.28749	0.00101085
PG6243	PG6244	PG3005	0.00630617	0.949932	0.342147
PG3022	PG6244	PG4032	0.0331891	5.97511	2.29941e-09
PG4036	PG3022	PG6244	0.0186483	3.61124	0.000304736
PG4042	PG3022	PG6244	0.0267988	4.77395	1.80646e-06
PG4049	PG3022	PG6244	0.122945	17.8313	0
PG6244	PG5062	PG3022	0.078641	10.4604	0
PG3022	PG5076	PG6244	0.0445707	7.75878	8.57528e-15
PG6244	PG3022	PG6241	0.00319384	0.532648	0.594278
PG3022	PG6244	PG6242	0.00876604	1.33398	0.182211
PG6243	PG3022	PG6244	0.00879499	1.85989	0.0629014
PG4036	PG6244	PG4032	0.0337709	6.14135	8.18212e-10
PG4042	PG6244	PG4032	0.0439166	8.76533	1.84314e-18
PG4049	PG6244	PG4032	0.064036	14.8771	0
PG5062	PG6244	PG4032	0.000497592	0.0750703	0.940159
PG5076	PG6244	PG4032	0.0145749	1.95588	0.0504796
PG6244	PG4032	PG6241	0.0325027	7.59963	2.96972e-14
PG6244	PG4032	PG6242	0.104165	20.9957	0
PG6243	PG6244	PG4032	0.031415	6.25971	3.85691e-10
PG4042	PG4036	PG6244	0.00738342	1.61981	0.105274
PG4049	PG4036	PG6244	0.109964	18.4002	0
PG6244	PG5062	PG4036	0.0676956	10.8292	0
PG4036	PG5076	PG6244	0.0589389	9.71904	0
PG6244	PG4036	PG6241	0.00222537	0.3716	0.710191
PG4036	PG6244	PG6242	0.00833034	1.27081	0.203796
PG4036	PG6243	PG6244	0.0117514	2.28387	0.0223789
PG4049	PG4042	PG6244	0.102029	18.6314	0
PG6244	PG5062	PG4042	0.0644516	8.7492	2.1684e-18
PG4042	PG5076	PG6244	0.0634327	10.7057	0
PG4042	PG6244	PG6241	0.0013558	0.245457	0.806102
PG4042	PG6244	PG6242	0.0196956	3.04147	0.00235423
PG4042	PG6243	PG6244	0.0195244	3.53727	0.000404284
PG6244	PG5062	PG4049	0.0584191	7.21423	5.42384e-13
PG4049	PG5076	PG6244	0.147269	23.5025	0
PG4049	PG6244	PG6241	0.00586652	0.923219	0.355893
PG4049	PG6244	PG6242	0.0188413	3.1341	0.00172384
PG4049	PG6243	PG6244	0.117478	19.8825	0
PG6244	PG5062	PG5076	0.0925515	11.0643	0
PG5062	PG6244	PG6241	0.000902497	0.180158	0.857029
PG5062	PG6244	PG6242	0.00340441	1.01547	0.309882
PG6244	PG5062	PG6243	0.0745165	10.1656	0
PG6244	PG5076	PG6241	0.0012173	0.219307	0.826411
PG5076	PG6244	PG6242	0.000677937	0.114006	0.909233
PG6243	PG5076	PG6244	0.0504305	8.12788	4.36933e-16
PG6244	PG6242	PG6241	0.0119542	1.78475	0.0743019
PG6244	PG6243	PG6241	0.0056472	0.928372	0.353214
PG6243	PG6244	PG6242	0.00595625	1.02713	0.30436
PG6148	PG3003	PG1013	0.00771881	1.58867	0.112134
PG6148	PG4005	PG1013	0.0139573	2.41073	0.0159208
PG6148	PG4017	PG1013	0.00111754	0.264775	0.791183
PG6148	PG4041	PG1013	0.000788674	0.132032	0.894959
PG6148	PG4060	PG1013	0.00545712	1.23676	0.216175
PG5032	PG6148	PG1013	0.00210363	0.364232	0.715685
PG1013	PG1008	PG6148	0.00999125	3.3237	0.000888332
PG6148	PG3023	PG1013	0.0153198	3.22639	0.00125364
PG1013	PG1011	PG6148	0.011894	2.53806	0.011147
PG6148	PG3005	PG1013	0.0164797	2.77364	0.00554327
PG3022	PG6148	PG1013	0.0004946	0.0854765	0.931883
PG6148	PG4032	PG1013	0.0331854	7.59544	3.06757e-14
PG4036	PG6148	PG1013	0.00114202	0.194473	0.845805
PG4042	PG6148	PG1013	0.00673709	1.16482	0.24409
PG4049	PG6148	PG1013	0.0116727	1.88463	0.0594792
PG5062	PG6148	PG1013	0.00194754	0.414761	0.678317
PG6148	PG5076	PG1013	0.000472466	0.10564	0.915868
PG6241	PG1013	PG6148	0.0304207	9.35227	0
PG6148	PG6242	PG1013	0.00944653	1.5863	0.112671
PG6148	PG6243	PG1013	0.00347934	0.633655	0.526306
PG3003	PG4005	PG6148	0.0235418	4.6131	3.96702e-06
PG4017	PG6148	PG3003	0.00434117	0.993812	0.320314
PG4041	PG6148	PG3003	0.00413029	0.737431	0.460861
PG3003	PG4060	PG6148	0.013706	2.37577	0.0175122
PG5032	PG6148	PG3003	0.015571	2.44754	0.0143834
PG6148	PG3003	PG1008	0.00624586	1.28691	0.198125
PG3003	PG3023	PG6148	0.0290336	4.55768	5.1723e-06
PG6148	PG3003	PG1011	0.00760359	1.64993	0.0989577
PG3003	PG3005	PG6148	0.0237215	3.81769	0.000134707
PG3022	PG6148	PG3003	0.0151228	2.72335	0.00646231
PG6148	PG4032	PG3003	0.0835562	13.8749	0
PG4036	PG6148	PG3003	0.011978	1.8337	0.0666979
PG4042	PG6148	PG3003	0.021598	3.68498	0.000228717
PG4049	PG6148	PG3003	0.0205362	3.02334	0.00250003
PG5062	PG6148	PG3003	0.00301955	0.673109	0.500878
PG5076	PG6148	PG3003	0.0107274	1.89295	0.0583647
PG6148	PG3003	PG6241	0.00891872	1.63901	0.10121
PG3003	PG6242	PG6148	0.00877582	1.49098	0.135966
PG6243	PG6148	PG3003	0.00983212	1.628	0.103526
PG6148	PG4017	PG4005	0.000966044	0.188287	0.850652
PG4041	PG6148	PG4005	0.00550873	0.860973	0.389253
PG4060	PG4005	PG6148	0.0105342	2.72164	0.0064959
PG5032	PG6148	PG4005	0.0108183	1.77854	0.075315
PG6148	PG4005	PG1008	0.0122557	2.06368	0.0390481
PG4005	PG3023	PG6148	0.0071871	1.32402	0.185496
PG6148	PG4005	PG1011	0.0155094	3.04076	0.00235979
PG4005	PG3005	PG6148	0.000340724	0.0624465	0.950207
PG3022	PG6148	PG4005	0.0134701	2.07886	0.03763
PG6148	PG4032	PG4005	0.102112	18.0334	0
PG4036	PG6148	PG4005	0.0108131	1.7441	0.081141
PG4042	PG6148	PG4005	0.0227756	3.48324	0.000495389
PG4049	PG6148	PG4005	0.0183308	2.96858	0.00299183
PG5062	PG6148	PG4005	0.00472886	0.995361	0.319561
PG5076	PG6148	PG4005	0.00565242	1.11153	0.266341
PG6148	PG4005	PG6241	0.0139152	2.2233	0.0261958
PG6242	PG4005	PG6148	0.0180571	4.11654	3.84607e-05
PG6243	PG6148	PG4005	0.00956134	1.52323	0.127702
PG6148	PG4041	PG4017	0.0469143	6.82889	8.55755e-12
PG6148	PG4017	PG4060	0.00214106	0.478692	0.632158
PG6148	PG4017	PG5032	0.0814733	8.91475	5.42101e-19
PG4017	PG6148	PG1008	0.000257494	0.0563943	0.955028
PG4017	PG6148	PG3023	0.00176068	0.370541	0.710979
PG6148	PG4017	PG1011	0.00367193	0.837617	0.402246
PG6148	PG4017	PG3005	0.0028207	0.62076	0.534758
PG6148	PG4017	PG3022	0.0794546	8.68902	3.68629e-18
PG4017	PG6148	PG4032	0.0212261	3.67745	0.000235578
PG6148	PG4017	PG4036	0.0718795	9.82035	0
PG6148	PG4017	PG4042	0.0758085	8.88288	6.50521e-19
PG6148	PG4017	PG4049	0.0921747	11.1707	0
PG6148	PG5062	PG4017	0.0519911	8.18084	2.81893e-16
PG5076	PG4017	PG6148	0.0379496	4.67913	2.8809e-06
PG6148	PG4017	PG6241	0.000743339	0.175736	0.860501
PG6148	PG4017	PG6242	0.00323148	0.663036	0.507308
PG6148	PG4017	PG6243	0.0833912	10.4653	0
PG6148	PG4041	PG4060	0.00336425	0.564395	0.572485
PG6148	PG4041	PG5032	0.0586687	7.97297	1.549e-15
PG4041	PG6148	PG1008	0.00118695	0.211809	0.832256
PG4041	PG6148	PG3023	0.000262041	0.0415985	0.966819
PG4041	PG6148	PG1011	0.00131508	0.24635	0.805411
PG4041	PG6148	PG3005	0.00116111	0.196558	0.844173
PG6148	PG4041	PG3022	0.0582261	7.62777	2.3884e-14
PG4041	PG6148	PG4032	0.000336819	0.0965842	0.923057
PG6148	PG4041	PG4036	0.0559504	9.57614	0
PG6148	PG4041	PG4042	0.0519335	7.00272	2.51046e-12
PG6148	PG4041	PG4049	0.055546	7.36344	1.79224e-13
PG6148	PG5062	PG4041	0.00377356	0.36341	0.716299
PG6148	PG4041	PG5076	0.0958679	12.0371	0
PG6148	PG4041	PG6241	0.00078799	0.126936	0.898991
PG6148	PG4041	PG6242	0.000831762	0.136635	0.891319
PG6148	PG4041	PG6243	0.059426	8.75416	2.05998e-18
PG5032	PG6148	PG4060	0.0078983	1.45704	0.145106
PG6148	PG4060	PG1008	0.0046716	1.03742	0.299539
PG4060	PG3023	PG6148	0.0184032	3.91784	8.93471e-05
PG6148	PG4060	PG1011	0.00818154	1.61336	0.106667
PG4060	PG3005	PG6148	0.0107724	2.61041	0.00904343
PG3022	PG6148	PG4060	0.00878986	1.43884	0.150195
PG6148	PG4032	PG4060	0.106717	18.0891	0
PG4036	PG6148	PG4060	0.00365635	0.605206	0.545042
PG4042	PG6148	PG4060	0.0158865	2.7327	0.00628171
PG4049	PG6148	PG4060	0.0195768	3.26172	0.00110737
PG5062	PG6148	PG4060	0.000807286	0.172442	0.86309
PG5076	PG6148	PG4060	0.000355436	0.0627673	0.949952
PG6148	PG4060	PG6241	0.00832189	1.69804	0.0895009
PG6242	PG4060	PG6148	0.00538093	1.11593	0.264453
PG6243	PG6148	PG4060	0.00490053	0.944661	0.344832
PG5032	PG6148	PG1008	0.00414196	0.716166	0.473889
PG5032	PG6148	PG3023	0.0138407	2.2236	0.0261752
PG5032	PG6148	PG1011	0.00460886	0.780839	0.434897
PG5032	PG6148	PG3005	0.0053574	0.816302	0.414327
PG5032	PG3022	PG6148	0.00328673	0.880965	0.378337
PG5032	PG6148	PG4032	0.0411704	10.053	0
PG4036	PG5032	PG6148	0.012787	2.24184	0.0249717
PG4042	PG5032	PG6148	0.0205136	4.25606	2.08063e-05
PG4049	PG5032	PG6148	0.115706	17.0965	0
PG6148	PG5062	PG5032	0.0742472	10.1795	0
PG5032	PG5076	PG6148	0.0554082	10.1212	0
PG6148	PG5032	PG6241	0.000884316	0.162266	0.871096
PG5032	PG6148	PG6242	0.00639394	1.01125	0.311899
PG6243	PG5032	PG6148	0.00679175	1.73099	0.0834533
PG6148	PG3023	PG1008	0.0140788	2.81475	0.00488155
PG1008	PG1011	PG6148	0.00588141	1.2223	0.221596
PG6148	PG3005	PG1008	0.0152853	2.54855	0.0108171
PG3022	PG6148	PG1008	0.00271102	0.463672	0.642883
PG6148	PG4032	PG1008	0.0320831	7.60587	2.82993e-14
PG4036	PG6148	PG1008	0.00438789	0.754392	0.450614
PG4042	PG6148	PG1008	0.00893448	1.60691	0.108074
PG4049	PG6148	PG1008	0.0138431	2.27193	0.0230909
PG5062	PG6148	PG1008	0.00360291	0.803848	0.421485
PG5076	PG6148	PG1008	0.00268003	0.600718	0.548028
PG6241	PG1008	PG6148	0.0381551	12.1788	0
PG6148	PG6242	PG1008	0.00788417	1.33164	0.18298
PG6148	PG6243	PG1008	0.000537646	0.0954384	0.923967
PG6148	PG3023	PG1011	0.0179557	3.25698	0.00112606
PG3005	PG3023	PG6148	0.00700711	1.29847	0.194124
PG3022	PG6148	PG3023	0.013551	2.05213	0.0401572
PG6148	PG4032	PG3023	0.117154	16.3964	0
PG4036	PG6148	PG3023	0.00919906	1.45388	0.145981
PG4042	PG6148	PG3023	0.0232034	3.46965	0.000521143
PG4049	PG6148	PG3023	0.0238306	3.2529	0.00114235
PG6148	PG5062	PG3023	1.44681e-05	0.00265076	0.997885
PG5076	PG6148	PG3023	0.00498733	0.873136	0.382589
PG6148	PG3023	PG6241	0.0147029	2.721	0.00650848
PG6242	PG3023	PG6148	0.0222829	4.02355	5.73284e-05
PG6243	PG6148	PG3023	0.0114205	2.03111	0.0422437
PG6148	PG3005	PG1011	0.0165361	3.30937	0.000935074
PG3022	PG6148	PG1011	0.00421932	0.677526	0.498073
PG6148	PG4032	PG1011	0.0350553	6.8731	6.28235e-12
PG4036	PG6148	PG1011	0.00580549	1.00531	0.31475
PG4042	PG6148	PG1011	0.00736274	1.24429	0.213395
PG4049	PG6148	PG1011	0.0143495	2.07144	0.0383179
PG6148	PG5062	PG1011	0.00230443	0.644717	0.519111
PG6148	PG5076	PG1011	0.00106708	0.218195	0.827278
PG6241	PG1011	PG6148	0.0347113	6.17614	6.5687e-10
PG6148	PG6242	PG1011	0.0104292	1.92391	0.0543662
PG6148	PG6243	PG1011	0.00168513	0.272488	0.785247
PG3022	PG6148	PG3005	0.00861142	1.19237	0.233115
PG6148	PG4032	PG3005	0.108493	19.1078	0
PG4036	PG6148	PG3005	0.00527724	0.745497	0.455971
PG4042	PG6148	PG3005	0.0176266	2.55038	0.0107607
PG4049	PG6148	PG3005	0.0177909	2.86586	0.0041588
PG6148	PG5062	PG3005	0.00219089	0.444218	0.656885
PG5076	PG6148	PG3005	0.0024196	0.37302	0.709133
PG6148	PG3005	PG6241	0.0155434	2.39772	0.0164975
PG6242	PG3005	PG6148	0.0185187	3.93	8.49444e-05
PG6243	PG6148	PG3005	0.00618172	0.993315	0.320557
PG3022	PG6148	PG4032	0.0405061	9.77455	0
PG4036	PG3022	PG6148	0.0153908	2.49619	0.0125534
PG4042	PG3022	PG6148	0.0229369	3.88077	0.000104128
PG4049	PG3022	PG6148	0.118594	16.1083	0
PG6148	PG5062	PG3022	0.0813372	10.6888	0
PG3022	PG5076	PG6148	0.0536869	9.37539	0
PG6148	PG3022	PG6241	0.00201695	0.353664	0.72359
PG3022	PG6148	PG6242	0.00652522	0.935793	0.34938
PG6243	PG3022	PG6148	0.00980657	2.08137	0.0374
PG4036	PG6148	PG4032	0.0410885	9.31121	0
PG4042	PG6148	PG4032	0.0510858	13.7093	0
PG4049	PG6148	PG4032	0.0708334	19.6527	0
PG5062	PG6148	PG4032	0.00947897	1.96107	0.0498705
PG5076	PG6148	PG4032	0.0222456	3.39631	0.00068302
PG6148	PG4032	PG6241	0.0317178	7.93823	2.05088e-15
PG6148	PG4032	PG6242	0.106254	18.5806	0
PG6243	PG6148	PG4032	0.0386774	8.9128	5.42101e-19
PG4042	PG4036	PG6148	0.00685921	1.09441	0.273777
PG4049	PG4036	PG6148	0.108091	21.2256	0
PG6148	PG5062	PG4036	0.0675006	11.219	0
PG4036	PG5076	PG6148	0.0651765	10.4953	0
PG6148	PG4036	PG6241	0.00105681	0.184836	0.853358
PG4036	PG6148	PG6242	0.00611278	0.883076	0.377195
PG4036	PG6243	PG6148	0.00748638	1.38103	0.167268
PG4049	PG4042	PG6148	0.100597	15.6531	0
PG6148	PG5062	PG4042	0.0638031	9.36846	0
PG4042	PG5076	PG6148	0.0691964	12.7428	0
PG4042	PG6148	PG6241	0.00250968	0.456914	0.647733
PG4042	PG6148	PG6242	0.0175318	2.60185	0.00927227
PG4042	PG6243	PG6148	0.0146904	2.44357	0.0145428
PG6148	PG5062	PG4049	0.0563454	7.65971	1.86349e-14
PG4049	PG5076	PG6148	0.150933	22.8569	0
PG4049	PG6148	PG6241	0.00697606	1.1366	0.255706
PG4049	PG6148	PG6242	0.0168115	2.69946	0.00694524
PG4049	PG6243	PG6148	0.112395	19.4874	0
PG6148	PG5062	PG5076	0.0856984	12.0691	0
PG5062	PG6148	PG6241	0.00232425	0.483186	0.628964
PG5062	PG6148	PG6242	0.000710148	0.16889	0.865883
PG6148	PG5062	PG6243	0.0778253	11.9356	0
PG5076	PG6148	PG6241	1.88986e-06	0.00038591	0.999692
PG6148	PG5076	PG6242	0.00165723	0.291003	0.771049
PG6243	PG5076	PG6148	0.060156	10.0102	0
PG6148	PG6242	PG6241	0.0112442	1.84586	0.0649125
PG6148	PG6243	PG6241	0.00446726	0.813665	0.415837
PG6243	PG6148	PG6242	0.00371595	0.60994	0.541902
PG3003	PG4005	PG1013	0.00922031	1.4894	0.136383
PG4017	PG3003	PG1013	0.00708258	1.47524	0.140149
PG4041	PG3003	PG1013	0.00728834	1.23315	0.21752
PG4060	PG3003	PG1013	0.0034951	0.681696	0.495431
PG5032	PG3003	PG1013	0.00889437	1.50399	0.132583
PG1013	PG1008	PG3003	0.00507234	1.91753	0.0551702
PG3003	PG3023	PG1013	0.0106806	1.92274	0.0545121
PG1013	PG1011	PG3003	0.0115418	1.62473	0.104219
PG3003	PG3005	PG1013	0.0129652	2.15934	0.0308236
PG3022	PG3003	PG1013	0.00794383	1.3913	0.164134
PG3003	PG4032	PG1013	0.0191748	3.19109	0.00141739
PG4036	PG3003	PG1013	0.00835417	1.36788	0.17135
PG1013	PG3003	PG4042	0.008926	1.47241	0.14091
PG1013	PG3003	PG4049	0.012147	2.15215	0.0313858
PG5062	PG3003	PG1013	0.00868694	1.7569	0.0789347
PG5076	PG3003	PG1013	0.00743699	1.24515	0.213078
PG6241	PG1013	PG3003	0.0271213	7.88322	3.19059e-15
PG3003	PG6242	PG1013	0.00261331	0.442053	0.658451
PG6243	PG3003	PG1013	0.00561468	0.918544	0.358334
PG4017	PG4005	PG1013	0.0133383	2.69638	0.00700973
PG4041	PG4005	PG1013	0.0135012	2.31414	0.0206598
PG4060	PG4005	PG1013	0.0138518	2.83837	0.00453445
PG5032	PG4005	PG1013	0.0151281	2.47733	0.0132368
PG1013	PG1008	PG4005	0.00444232	1.66467	0.0959781
PG4005	PG3023	PG1013	0.00207312	0.346076	0.729286
PG1013	PG1011	PG4005	0.0148561	2.07496	0.0379899
PG4005	PG3005	PG1013	0.00631402	1.11308	0.265673
PG3022	PG4005	PG1013	0.0141513	2.37939	0.0173413
PG4005	PG4032	PG1013	0.013198	2.54697	0.0108664
PG4036	PG4005	PG1013	0.0145799	2.22773	0.0258984
PG4042	PG4005	PG1013	0.0178329	2.97167	0.00296183
PG4049	PG4005	PG1013	0.0211646	3.03115	0.00243624
PG5062	PG4005	PG1013	0.0149355	2.67302	0.00751728
PG5076	PG4005	PG1013	0.0136857	2.08421	0.0371413
PG6241	PG1013	PG4005	0.0305588	10.191	0
PG6242	PG4005	PG1013	0.00809133	1.18795	0.234855
PG6243	PG4005	PG1013	0.0117984	1.8441	0.0651683
PG4041	PG4017	PG1013	0.000374843	0.0871498	0.930552
PG4017	PG4060	PG1013	0.00482737	1.3048	0.19196
PG5032	PG4017	PG1013	0.00331889	0.504687	0.613779
PG1013	PG1008	PG4017	0.00743383	2.38962	0.0168659
PG4017	PG3023	PG1013	0.014702	3.59764	0.000321113
PG1013	PG1011	PG4017	0.0147462	2.76486	0.00569478
PG4017	PG3005	PG1013	0.0158635	3.22054	0.0012795
PG3022	PG4017	PG1013	0.00162867	0.247194	0.804758
PG4017	PG4032	PG1013	0.0321926	9.27768	0
PG4036	PG4017	PG1013	0.00229486	0.334851	0.737738
PG4042	PG4017	PG1013	0.00812275	1.25098	0.210943
PG4049	PG4017	PG1013	0.0132769	1.96508	0.0494055
PG5062	PG4017	PG1013	0.00289948	0.633926	0.526129
PG5076	PG4017	PG1013	0.000664689	0.0993624	0.920851
PG6241	PG1013	PG4017	0.0308951	8.05626	7.86697e-16
PG4017	PG6242	PG1013	0.00882047	1.72365	0.0847718
PG4017	PG6243	PG1013	0.00254573	0.383688	0.70121
PG4041	PG4060	PG1013	0.00502582	1.14295	0.253058
PG5032	PG4041	PG1013	0.0028915	0.408745	0.682727
PG1013	PG1008	PG4041	0.00647826	2.21553	0.0267235
PG4041	PG3023	PG1013	0.0148613	2.65506	0.00792938
PG1013	PG1011	PG4041	0.0096107	1.80361	0.0712918
PG4041	PG3005	PG1013	0.0160309	2.78237	0.00539643
PG3022	PG4041	PG1013	0.00123758	0.181911	0.855653
PG4041	PG4032	PG1013	0.0326323	8.28349	1.19587e-16
PG4036	PG4041	PG1013	0.00189666	0.272217	0.785455
PG4042	PG4041	PG1013	0.00760043	1.01314	0.310992
PG4049	PG4041	PG1013	0.0126307	1.74361	0.0812264
PG5062	PG4041	PG1013	0.0026064	0.469663	0.638596
PG5076	PG4041	PG1013	0.000279451	0.0385144	0.969278
PG6241	PG1013	PG4041	0.0303116	7.6537	1.95278e-14
PG4041	PG6242	PG1013	0.00903127	1.57126	0.116121
PG4041	PG6243	PG1013	0.00284429	0.390037	0.696509
PG5032	PG4060	PG1013	0.00667051	1.377	0.168512
PG1013	PG1008	PG4060	0.00745848	2.72982	0.00633681
PG4060	PG3023	PG1013	0.0164532	3.26024	0.00111317
PG1013	PG1011	PG4060	0.0173173	2.73527	0.00623288
PG4060	PG3005	PG1013	0.017913	3.16127	0.00157084
PG3022	PG4060	PG1013	0.00570793	1.26391	0.206264
PG4060	PG4032	PG1013	0.0219769	5.44863	5.07597e-08
PG4036	PG4060	PG1013	0.00611111	1.2496	0.211446
PG4042	PG4060	PG1013	0.00942582	2.03391	0.0419604
PG4049	PG4060	PG1013	0.0127208	2.44587	0.0144503
PG5062	PG4060	PG1013	0.00643079	1.654	0.0981278
PG5076	PG4060	PG1013	0.00518579	1.0382	0.299175
PG6241	PG1013	PG4060	0.0231584	8.70234	3.25261e-18
PG4060	PG6242	PG1013	0.00656507	1.04856	0.294381
PG6243	PG4060	PG1013	0.00335085	0.652625	0.513998
PG1013	PG1008	PG5032	0.00593587	2.35951	0.018299
PG5032	PG3023	PG1013	0.0164626	3.07029	0.00213849
PG1013	PG1011	PG5032	0.00885871	2.41512	0.0157298
PG5032	PG3005	PG1013	0.0176425	2.74546	0.00604257
PG5032	PG3022	PG1013	0.00257212	1.02594	0.304921
PG5032	PG4032	PG1013	0.0340933	7.62902	2.36539e-14
PG5032	PG4036	PG1013	0.00128344	0.257469	0.796816
PG4042	PG5032	PG1013	0.00644731	1.5647	0.117652
PG4049	PG5032	PG1013	0.0116953	1.99981	0.0455212
PG5032	PG5062	PG1013	0.000514923	0.110707	0.911848
PG5032	PG5076	PG1013	0.00293164	0.497195	0.619052
PG6241	PG1013	PG5032	0.0256538	7.62401	2.4591e-14
PG5032	PG6242	PG1013	0.0106471	1.71782	0.0858286
PG5032	PG6243	PG1013	0.00866006	3.35984	0.000779885
PG1013	PG1008	PG3023	0.00595952	1.85938	0.0629737
PG1013	PG1008	PG1011	0.0108167	3.83917	0.000123453
PG1013	PG1008	PG3005	0.00613432	2.18422	0.0289458
PG1013	PG1008	PG3022	0.00561124	1.97803	0.0479258
PG1013	PG1008	PG4032	0.00702104	2.27915	0.0226581
PG1013	PG1008	PG4036	0.00355997	1.30156	0.193067
PG1013	PG1008	PG4042	0.00554145	1.68766	0.0914775
PG1013	PG1008	PG4049	0.00532917	1.70379	0.0884203
PG1013	PG1008	PG5062	0.00730943	2.47683	0.0132553
PG1013	PG1008	PG5076	0.00401874	1.14626	0.251686
PG1008	PG1013	PG6241	0.00355041	0.822064	0.41104
PG1013	PG1008	PG6242	0.00479952	1.67642	0.0936551
PG1013	PG1008	PG6243	0.00416577	1.39585	0.162759
PG1013	PG1011	PG3023	0.0169688	2.37115	0.0177328
PG3023	PG3005	PG1013	0.00189768	0.293935	0.768807
PG3022	PG3023	PG1013	0.0154945	3.01757	0.00254806
PG3023	PG4032	PG1013	0.0119562	2.53015	0.0114015
PG4036	PG3023	PG1013	0.0159188	2.85546	0.0042974
PG4042	PG3023	PG1013	0.0191615	3.53333	0.000410364
PG4049	PG3023	PG1013	0.0224565	4.00647	6.1633e-05
PG5062	PG3023	PG1013	0.0163301	3.65389	0.0002583
PG5076	PG3023	PG1013	0.0150345	2.77535	0.00551422
PG6241	PG1013	PG3023	0.0318261	8.85406	8.67362e-19
PG6242	PG3023	PG1013	0.00886236	1.29398	0.195673
PG6243	PG3023	PG1013	0.0131199	2.38855	0.0169149
PG1013	PG1011	PG3005	0.0118691	1.80764	0.0706625
PG1013	PG1011	PG3022	0.00743348	1.92956	0.0536613
PG1013	PG1011	PG4032	0.0143748	2.29525	0.0217189
PG1013	PG1011	PG4036	0.00631563	1.54186	0.123108
PG1013	PG1011	PG4042	0.0110817	2.46569	0.0136749
PG1013	PG1011	PG4049	0.00843447	1.70724	0.0877772
PG1013	PG1011	PG5062	0.0161672	3.31742	0.000908541
PG1013	PG1011	PG5076	0.0126243	2.33852	0.0193604
PG6241	PG1013	PG1011	0.0384427	6.90089	5.1677e-12
PG1013	PG1011	PG6242	0.0137431	2.01255	0.0441625
PG1013	PG1011	PG6243	0.00968418	2.28598	0.0222555
PG3022	PG3005	PG1013	0.0166635	2.66819	0.0076262
PG3005	PG4032	PG1013	0.0106625	1.93374	0.0531455
PG4036	PG3005	PG1013	0.0171001	2.51881	0.0117752
PG4042	PG3005	PG1013	0.0203408	3.13015	0.00174714
PG4049	PG3005	PG1013	0.0236292	3.23815	0.00120309
PG5062	PG3005	PG1013	0.0174903	3.06479	0.0021782
PG5076	PG3005	PG1013	0.0162132	2.32544	0.0200485
PG6241	PG1013	PG3005	0.032706	10.7999	0
PG6242	PG3005	PG1013	0.0127955	2.56053	0.0104511
PG6243	PG3005	PG1013	0.0143082	2.14092	0.0322802
PG3022	PG4032	PG1013	0.03296	7.53945	4.71975e-14
PG4036	PG3022	PG1013	0.000859364	0.181793	0.855745
PG4042	PG3022	PG1013	0.00853732	2.14586	0.0318842
PG4049	PG3022	PG1013	0.0135691	2.42491	0.0153124
PG5062	PG3022	PG1013	0.00116903	0.284362	0.776133
PG3022	PG5076	PG1013	0.00108921	0.193372	0.846668
PG6241	PG1013	PG3022	0.0263793	9.11929	1.0842e-19
PG3022	PG6242	PG1013	0.0096939	1.61942	0.105357
PG3022	PG6243	PG1013	0.00606786	1.72371	0.0847601
PG4036	PG4032	PG1013	0.0334552	7.27907	3.36122e-13
PG4042	PG4032	PG1013	0.0372833	7.79102	6.64714e-15
PG4049	PG4032	PG1013	0.0406828	8.2438	1.66859e-16
PG5062	PG4032	PG1013	0.0344139	8.42692	3.54534e-17
PG5076	PG4032	PG1013	0.0327046	6.38002	1.7706e-10
PG6241	PG1013	PG4032	0.0325801	9.96112	0
PG6242	PG4032	PG1013	0.0176789	3.18248	0.00146021
PG6243	PG4032	PG1013	0.0300677	6.26609	3.70234e-10
PG4042	PG4036	PG1013	0.00761488	1.4608	0.144072
PG4049	PG4036	PG1013	0.013092	2.20908	0.0271688
PG5062	PG4036	PG1013	0.000485317	0.0925177	0.926287
PG4036	PG5076	PG1013	0.00181369	0.301896	0.762731
PG6241	PG1013	PG4036	0.0268855	7.69157	1.45342e-14
PG4036	PG6242	PG1013	0.0100828	1.49737	0.134298
PG4036	PG6243	PG1013	0.0063546	1.15424	0.248401
PG4049	PG4042	PG1013	0.00638727	1.2328	0.217651
PG4042	PG5062	PG1013	0.00530804	1.07521	0.28228
PG4042	PG5076	PG1013	0.00805361	1.39391	0.163345
PG6241	PG1013	PG4042	0.023659	7.40009	1.36093e-13
PG4042	PG6242	PG1013	0.0133558	2.10295	0.0354698
PG4042	PG6243	PG1013	0.0141796	3.10788	0.00188435
PG4049	PG5062	PG1013	0.0104701	1.92557	0.0541577
PG4049	PG5076	PG1013	0.0132879	2.50223	0.0123415
PG6241	PG1013	PG4049	0.0224452	7.27987	3.34138e-13
PG4049	PG6242	PG1013	0.0166191	2.41668	0.0156626
PG4049	PG6243	PG1013	0.0181249	3.2799	0.00103845
PG5062	PG5076	PG1013	0.00225223	0.443724	0.657242
PG6241	PG1013	PG5062	0.0310246	9.68578	0
PG5062	PG6242	PG1013	0.0104166	1.87198	0.0612093
PG5062	PG6243	PG1013	0.00530056	1.18711	0.235184
PG6241	PG1013	PG5076	0.0311465	9.41052	0
PG5076	PG6242	PG1013	0.00920661	1.38912	0.164796
PG5076	PG6243	PG1013	0.00347222	0.684632	0.493576
PG6241	PG1013	PG6242	0.0255397	8.19257	2.55655e-16
PG6241	PG1013	PG6243	0.0286476	8.55275	1.20346e-17
PG6243	PG6242	PG1013	0.00734269	1.13452	0.256578
PG3003	PG4005	PG4017	0.0283005	5.18314	2.1818e-07
PG3003	PG4005	PG4041	0.0224703	4.33719	1.44314e-05
PG4060	PG4005	PG3003	9.20114e-05	0.0126267	0.989926
PG3003	PG4005	PG5032	0.0279736	5.03509	4.77622e-07
PG3003	PG4005	PG1008	0.00893162	1.43957	0.149988
PG3023	PG4005	PG3003	0.0763071	12.4502	0
PG3003	PG4005	PG1011	0.0117454	2.24541	0.0247418
PG3005	PG4005	PG3003	0.00277354	0.48106	0.630474
PG3003	PG4005	PG3022	0.0252065	4.02501	5.69725e-05
PG3003	PG4005	PG4032	0.0460608	6.281	3.36407e-10
PG3003	PG4005	PG4036	0.0247738	3.88201	0.000103596
PG3003	PG4005	PG4042	0.0224713	3.49345	0.000476822
PG3003	PG4005	PG4049	0.0256108	4.31786	1.5755e-05
PG3003	PG4005	PG5062	0.0224271	3.905	9.42239e-05
PG3003	PG4005	PG5076	0.0282614	5.11137	3.19831e-07
PG3003	PG4005	PG6241	0.00730325	1.15249	0.249118
PG4005	PG6242	PG3003	0.0278013	3.7004	0.000215258
PG3003	PG4005	PG6243	0.0239333	3.88848	0.000100872
PG4017	PG4041	PG3003	0.0004036	0.0755051	0.939813
PG3003	PG4060	PG4017	0.019376	3.16712	0.00153958
PG5032	PG4017	PG3003	0.0120916	2.12238	0.0338062
PG4017	PG3003	PG1008	0.00639159	1.36019	0.173769
PG3003	PG3023	PG4017	0.0314065	4.60796	4.06644e-06
PG4017	PG3003	PG1011	0.00553157	1.22063	0.222228
PG3003	PG3005	PG4017	0.0301034	4.87743	1.07478e-06
PG3022	PG4017	PG3003	0.0115587	2.29831	0.0215441
PG4017	PG4032	PG3003	0.0863128	14.2933	0
PG4036	PG4017	PG3003	0.00826534	1.31473	0.188602
PG4042	PG4017	PG3003	0.0184142	3.10536	0.00190045
PG4049	PG4017	PG3003	0.0176102	2.65774	0.00786655
PG4017	PG5062	PG3003	0.00174529	0.314455	0.753175
PG5076	PG4017	PG3003	0.00687292	1.20495	0.228222
PG4017	PG3003	PG6241	0.00848533	1.57772	0.11463
PG3003	PG6242	PG4017	0.0154392	2.87016	0.00410265
PG6243	PG4017	PG3003	0.0060474	1.18641	0.235462
PG3003	PG4060	PG4041	0.0198524	3.57536	0.00034974
PG5032	PG4041	PG3003	0.0121779	1.81472	0.0695665
PG4041	PG3003	PG1008	0.00688486	1.16902	0.242396
PG3003	PG3023	PG4041	0.0321312	4.80992	1.50988e-06
PG4041	PG3003	PG1011	0.00830537	1.67335	0.0942585
PG3003	PG3005	PG4041	0.0262101	5.02054	5.15278e-07
PG3022	PG4041	PG3003	0.0116787	1.79114	0.0732705
PG4041	PG4032	PG3003	0.0863697	18.6537	0
PG4036	PG4041	PG3003	0.00846113	1.23092	0.218352
PG4042	PG4041	PG3003	0.0183185	2.67354	0.00750545
PG4049	PG4041	PG3003	0.0175171	2.96973	0.0029806
PG4041	PG5062	PG3003	0.0013791	0.265996	0.790243
PG5076	PG4041	PG3003	0.00715363	1.05431	0.291743
PG4041	PG3003	PG6241	0.00848676	1.3294	0.183717
PG3003	PG6242	PG4041	0.0128967	2.31482	0.0206229
PG6243	PG4041	PG3003	0.00628703	0.921367	0.356859
PG3003	PG4060	PG5032	0.0206576	3.40517	0.000661238
PG4060	PG3003	PG1008	0.0024351	0.464516	0.642278
PG3023	PG4060	PG3003	0.081787	12.5948	0
PG3003	PG4060	PG1011	0.000814337	0.139504	0.889052
PG3005	PG4060	PG3003	0.00157383	0.20558	0.837119
PG3003	PG4060	PG3022	0.0194431	3.36019	0.000778893
PG3003	PG4060	PG4032	0.0426148	5.96972	2.37654e-09
PG3003	PG4060	PG4036	0.0213122	4.1086	3.98072e-05
PG3003	PG4060	PG4042	0.0188799	3.02795	0.00246221
PG3003	PG4060	PG4049	0.0145313	2.38899	0.0168947
PG3003	PG4060	PG5062	0.0154739	2.68199	0.00731859
PG3003	PG4060	PG5076	0.0229112	4.10045	4.12345e-05
PG4060	PG3003	PG6241	0.000969703	0.161704	0.871539
PG4060	PG6242	PG3003	0.0240848	2.78187	0.00540465
PG3003	PG4060	PG6243	0.0182239	3.27825	0.00104452
PG1008	PG3003	PG5032	0.00816357	1.19296	0.232884
PG3003	PG3023	PG5032	0.030668	4.51307	6.38959e-06
PG1011	PG3003	PG5032	0.00559394	0.850223	0.395201
PG3003	PG3005	PG5032	0.0330658	5.17599	2.26707e-07
PG5032	PG3022	PG3003	0.000799593	0.214201	0.83039
PG5032	PG4032	PG3003	0.0933161	17.8682	0
PG5032	PG4036	PG3003	0.00478842	0.981228	0.32648
PG4042	PG5032	PG3003	0.00860726	2.09748	0.0359513
PG4049	PG5032	PG3003	0.00724099	1.51087	0.13082
PG5032	PG5062	PG3003	0.0136668	2.54409	0.0109564
PG5032	PG5076	PG3003	0.00607464	1.17025	0.241899
PG5032	PG3003	PG6241	0.00829557	1.32742	0.184371
PG3003	PG6242	PG5032	0.017179	2.604	0.0092142
PG5032	PG6243	PG3003	0.00889784	2.16808	0.0301527
PG3003	PG3023	PG1008	0.0110766	1.87995	0.0601153
PG1008	PG1011	PG3003	0.00854551	1.25901	0.208026
PG3003	PG3005	PG1008	0.0134525	2.13807	0.0325109
PG1008	PG3003	PG3022	0.00760839	1.15147	0.249538
PG3003	PG4032	PG1008	0.0198273	3.47218	0.000516249
PG4036	PG3003	PG1008	0.00882419	1.41183	0.158
PG1008	PG3003	PG4042	0.00729019	1.12041	0.262537
PG1008	PG3003	PG4049	0.0105848	1.78636	0.0740417
PG5062	PG3003	PG1008	0.00803456	1.65183	0.0985688
PG5076	PG3003	PG1008	0.00777544	1.28563	0.198573
PG6241	PG1008	PG3003	0.0311387	8.37174	5.68122e-17
PG3003	PG6242	PG1008	0.00248734	0.407469	0.683664
PG6243	PG3003	PG1008	0.0059004	0.942021	0.346182
PG3003	PG3023	PG1011	0.0146563	2.38467	0.0170945
PG3023	PG3005	PG3003	0.0749024	12.7239	0
PG3003	PG3023	PG3022	0.0305552	4.49258	7.0367e-06
PG3003	PG3023	PG4032	0.0682112	8.97858	3.25261e-19
PG3003	PG3023	PG4036	0.0316093	4.93029	8.21057e-07
PG3003	PG3023	PG4042	0.0276792	4.06356	4.83298e-05
PG3003	PG3023	PG4049	0.0259004	3.84912	0.000118543
PG3003	PG3023	PG5062	0.0314901	4.27153	1.94136e-05
PG3003	PG3023	PG5076	0.0341199	5.28136	1.28225e-07
PG3003	PG3023	PG6241	0.00801849	1.37397	0.169451
PG3023	PG6242	PG3003	0.0971982	12.8281	0
PG3003	PG3023	PG6243	0.0278412	4.38197	1.17614e-05
PG3003	PG3005	PG1011	0.0132462	2.17683	0.0294936
PG1011	PG3003	PG3022	0.00565659	0.916489	0.35941
PG3003	PG4032	PG1011	0.020808	3.89224	9.93226e-05
PG1011	PG3003	PG4036	0.00848743	1.5892	0.112016
PG1011	PG3003	PG4042	0.00348143	0.552299	0.580743
PG1011	PG3003	PG4049	0.00805849	1.28984	0.197108
PG5062	PG3003	PG1011	0.00647111	1.34956	0.177158
PG1011	PG3003	PG5076	0.00546022	0.858521	0.390605
PG6241	PG1011	PG3003	0.0318695	4.61677	3.89759e-06
PG3003	PG6242	PG1011	0.00432294	0.702334	0.482471
PG1011	PG3003	PG6243	0.00532304	0.814699	0.415244
PG3003	PG3005	PG3022	0.0297546	4.49844	6.84532e-06
PG3003	PG3005	PG4032	0.0538769	7.24062	4.46635e-13
PG3003	PG3005	PG4036	0.0299752	4.83555	1.32775e-06
PG3003	PG3005	PG4042	0.0274234	4.19968	2.67287e-05
PG3003	PG3005	PG4049	0.0263554	4.22487	2.39082e-05
PG3003	PG3005	PG5062	0.0278351	4.92681	8.35832e-07
PG3003	PG3005	PG5076	0.0313038	5.38991	7.04949e-08
PG3003	PG3005	PG6241	0.0096938	1.43413	0.151536
PG3005	PG6242	PG3003	0.0299609	3.99447	6.48396e-05
PG3003	PG3005	PG6243	0.0271906	4.21124	2.53976e-05
PG3022	PG4032	PG3003	0.0930527	16.4715	0
PG3022	PG4036	PG3003	0.00409852	0.797854	0.424955
PG4042	PG3022	PG3003	0.00916861	2.2817	0.0225071
PG4049	PG3022	PG3003	0.00783067	1.51863	0.128855
PG3022	PG5062	PG3003	0.0132127	2.39423	0.0166553
PG3022	PG5076	PG3003	0.00551709	1.26256	0.206748
PG3022	PG3003	PG6241	0.0076328	1.25371	0.209946
PG3003	PG6242	PG3022	0.0166258	2.65799	0.00786071
PG3022	PG6243	PG3003	0.00798073	1.80832	0.0705573
PG4036	PG4032	PG3003	0.0908974	14.7334	0
PG4042	PG4032	PG3003	0.0971901	16.1173	0
PG4049	PG4032	PG3003	0.0956252	18.0755	0
PG5062	PG4032	PG3003	0.085484	16.8467	0
PG5076	PG4032	PG3003	0.0908641	14.5893	0
PG3003	PG4032	PG6241	0.0167378	2.95532	0.0031234
PG3003	PG6242	PG4032	0.0371391	6.28029	3.37934e-10
PG6243	PG4032	PG3003	0.0893595	16.3078	0
PG4042	PG4036	PG3003	0.0132764	3.35504	0.000793536
PG4049	PG4036	PG3003	0.0115122	2.34087	0.019239
PG4036	PG5062	PG3003	0.00985526	1.65845	0.0972259
PG4036	PG5076	PG3003	0.00193743	0.46669	0.640722
PG4036	PG3003	PG6241	0.00822774	1.2666	0.205297
PG3003	PG6242	PG4036	0.0141757	2.65094	0.00802673
PG4036	PG6243	PG3003	0.00296947	0.556053	0.578174
PG4049	PG4042	PG3003	0.000155534	0.0301971	0.97591
PG4042	PG5062	PG3003	0.0198373	3.33379	0.000856724
PG4042	PG5076	PG3003	0.0128671	3.18662	0.00143944
PG4042	PG3003	PG6241	0.010271	1.59885	0.109854
PG3003	PG6242	PG4042	0.0124657	1.97049	0.0487824
PG4042	PG6243	PG3003	0.0165774	3.49447	0.000475009
PG4049	PG5062	PG3003	0.0188468	3.04303	0.00234206
PG4049	PG5076	PG3003	0.0120687	2.56235	0.0103968
PG4049	PG3003	PG6241	0.0131241	1.88668	0.0592031
PG3003	PG6242	PG4049	0.0122496	2.21813	0.0265459
PG4049	PG6243	PG3003	0.0138137	2.75177	0.00592748
PG5076	PG5062	PG3003	0.00854602	1.4436	0.148852
PG5062	PG3003	PG6241	0.0100707	1.8629	0.0624761
PG3003	PG6242	PG5062	0.0105993	1.56834	0.116802
PG6243	PG5062	PG3003	0.00767782	1.25815	0.208337
PG5076	PG3003	PG6241	0.00890015	1.39774	0.162191
PG3003	PG6242	PG5076	0.019812	3.71053	0.000206828
PG5076	PG6243	PG3003	0.000516699	0.104508	0.916766
PG3003	PG6242	PG6241	0.00352233	0.562047	0.574084
PG6243	PG3003	PG6241	0.00620225	0.969198	0.332446
PG3003	PG6242	PG6243	0.0144166	2.42826	0.0151713
PG4041	PG4017	PG4005	0.00636456	1.10839	0.267695
PG4060	PG4005	PG4017	0.00949929	2.05139	0.0402294
PG5032	PG4017	PG4005	0.0123406	1.91493	0.0555019
PG4017	PG4005	PG1008	0.0124312	2.48869	0.0128214
PG4005	PG3023	PG4017	0.00473978	0.780959	0.434826
PG4017	PG4005	PG1011	0.0134358	3.38694	0.000706777
PG4005	PG3005	PG4017	0.00302308	0.540327	0.588972
PG3022	PG4017	PG4005	0.0150857	2.20652	0.0273477
PG4017	PG4032	PG4005	0.100957	18.77	0
PG4036	PG4017	PG4005	0.0122827	1.95266	0.0508604
PG4042	PG4017	PG4005	0.024804	3.96164	7.44373e-05
PG4049	PG4017	PG4005	0.0202064	3.57408	0.000351457
PG5062	PG4017	PG4005	0.00528446	0.852715	0.393817
PG5076	PG4017	PG4005	0.00702008	1.13943	0.254524
PG4017	PG4005	PG6241	0.0134992	2.46669	0.0136367
PG6242	PG4005	PG4017	0.0157687	3.49713	0.000470288
PG6243	PG4017	PG4005	0.0110262	1.58279	0.113469
PG4060	PG4005	PG4041	0.00264989	0.609867	0.54195
PG5032	PG4041	PG4005	0.00601692	0.883675	0.376872
PG4041	PG4005	PG1008	0.0128894	2.14837	0.0316846
PG4005	PG3023	PG4041	0.0117931	1.8592	0.0629989
PG4041	PG4005	PG1011	0.0161996	3.6473	0.000265006
PG4005	PG3005	PG4041	0.00632958	1.17017	0.241934
PG3022	PG4041	PG4005	0.00868734	1.17962	0.238152
PG4041	PG4032	PG4005	0.106035	19.1937	0
PG4036	PG4041	PG4005	0.00600252	0.880602	0.378533
PG4042	PG4041	PG4005	0.0182671	2.59307	0.00951241
PG4049	PG4041	PG4005	0.0140585	2.41763	0.015622
PG4041	PG5062	PG4005	0.00117752	0.211276	0.832672
PG5076	PG4041	PG4005	0.00049284	0.0760251	0.939399
PG4041	PG4005	PG6241	0.0134538	2.07936	0.0375843
PG6242	PG4005	PG4041	0.0117503	1.95798	0.0502329
PG6243	PG4041	PG4005	0.0047206	0.608266	0.543011
PG4060	PG4005	PG5032	0.00771056	1.6078	0.10788
PG4060	PG4005	PG1008	0.01236	2.496	0.0125603
PG3023	PG4060	PG4005	0.0437515	5.6789	1.35567e-08
PG4060	PG4005	PG1011	0.0118538	2.89001	0.0038523
PG3005	PG4005	PG4060	0.00417105	0.700753	0.483457
PG4060	PG4005	PG3022	0.00602998	1.36622	0.17187
PG4060	PG4005	PG4032	0.00346361	1.08156	0.27945
PG4060	PG4005	PG4036	0.00352116	0.694475	0.487384
PG4060	PG4005	PG4042	0.00375348	0.872426	0.382976
PG4060	PG4005	PG4049	0.0118626	2.63161	0.00849806
PG4060	PG4005	PG5062	0.00741456	2.54615	0.0108918
PG4060	PG4005	PG5076	0.00558851	1.20626	0.227719
PG4060	PG4005	PG6241	0.00900106	1.65987	0.0969405
PG6242	PG4005	PG4060	0.00419413	0.829776	0.406666
PG4060	PG4005	PG6243	0.00600897	1.2927	0.196114
PG5032	PG4005	PG1008	0.0146787	2.37885	0.0173666
PG4005	PG3023	PG5032	0.00428659	0.895598	0.370467
PG5032	PG4005	PG1011	0.0181838	3.28185	0.00103129
PG4005	PG3005	PG5032	0.00869017	2.09338	0.036315
PG3022	PG5032	PG4005	0.00411539	1.04504	0.296003
PG5032	PG4032	PG4005	0.108169	18.7814	0
PG4036	PG5032	PG4005	5.62812e-06	0.00138941	0.998891
PG4042	PG5032	PG4005	0.0167525	5.38367	7.29815e-08
PG4049	PG5032	PG4005	0.00992083	2.22782	0.0258926
PG5032	PG5062	PG4005	0.00721273	1.32132	0.186396
PG5032	PG5076	PG4005	0.00619696	1.22794	0.219469
PG5032	PG4005	PG6241	0.0132629	2.03296	0.0420568
PG6242	PG4005	PG5032	0.013252	2.49552	0.0125774
PG5032	PG6243	PG4005	0.00196933	0.417252	0.676494
PG4005	PG3023	PG1008	0.00281888	0.491685	0.622942
PG1008	PG1011	PG4005	0.0122831	1.71701	0.0859765
PG4005	PG3005	PG1008	0.00762785	1.37551	0.168974
PG3022	PG4005	PG1008	0.0138043	2.29067	0.0219826
PG4005	PG4032	PG1008	0.0140692	2.75389	0.00588915
PG4036	PG4005	PG1008	0.0148551	2.21223	0.0269506
PG4042	PG4005	PG1008	0.0174944	2.81757	0.00483886
PG4049	PG4005	PG1008	0.0208914	2.9311	0.00337762
PG5062	PG4005	PG1008	0.0140678	2.44826	0.0143549
PG5076	PG4005	PG1008	0.013823	2.06326	0.0390881
PG6241	PG1008	PG4005	0.0340972	15.6342	0
PG6242	PG4005	PG1008	0.00787687	1.25436	0.20971
PG6243	PG4005	PG1008	0.0118918	1.79655	0.0724074
PG4005	PG3023	PG1011	0.0037959	0.665352	0.505825
PG4005	PG3005	PG3023	0.00654234	1.46745	0.142254
PG4005	PG3023	PG3022	0.00714528	1.36283	0.172936
PG4005	PG3023	PG4032	0.0271324	5.53257	3.15569e-08
PG4005	PG3023	PG4036	0.00881683	1.57081	0.116227
PG4005	PG3023	PG4042	0.00676181	1.48707	0.136997
PG4005	PG3023	PG4049	0.00149482	0.315479	0.752398
PG4005	PG3023	PG5062	0.0110873	1.77108	0.0765474
PG4005	PG3023	PG5076	0.00787171	1.39356	0.16345
PG4005	PG3023	PG6241	0.00115853	0.195591	0.84493
PG6242	PG4005	PG3023	0.0388255	7.09758	1.26957e-12
PG4005	PG3023	PG6243	0.00544086	1.17726	0.239093
PG4005	PG3005	PG1011	0.002509	0.530035	0.596087
PG3022	PG4005	PG1011	0.01795	3.07535	0.00210253
PG4005	PG4032	PG1011	0.0130914	2.7767	0.00549135
PG4036	PG4005	PG1011	0.0189651	3.27749	0.00104734
PG1011	PG4005	PG4042	0.0184951	2.9512	0.00316539
PG4049	PG4005	PG1011	0.0244217	4.18504	2.85122e-05
PG5062	PG4005	PG1011	0.014366	2.84027	0.00450755
PG5076	PG4005	PG1011	0.0149011	2.43603	0.0148494
PG6241	PG1011	PG4005	0.0375324	5.3007	1.15357e-07
PG6242	PG4005	PG1011	0.00907015	1.53268	0.125354
PG6243	PG4005	PG1011	0.0144402	2.49244	0.0126868
PG4005	PG3005	PG3022	0.0077968	1.85941	0.0629684
PG4005	PG3005	PG4032	0.0134117	3.31447	0.000918168
PG4005	PG3005	PG4036	0.00886967	1.93371	0.053149
PG4005	PG3005	PG4042	0.00836607	2.08762	0.0368323
PG4005	PG3005	PG4049	0.00130418	0.3385	0.734986
PG4005	PG3005	PG5062	0.00916303	2.15248	0.0313592
PG4005	PG3005	PG5076	0.00511831	1.6471	0.099538
PG4005	PG3005	PG6241	0.00404501	0.809455	0.418253
PG4005	PG3005	PG6242	0.0141092	2.46374	0.0137497
PG4005	PG3005	PG6243	0.00555918	1.48214	0.138302
PG3022	PG4032	PG4005	0.110234	17.3224	0
PG3022	PG4036	PG4005	0.00343833	0.740254	0.459146
PG4042	PG3022	PG4005	0.0130801	2.6023	0.00925996
PG4049	PG3022	PG4005	0.00705836	1.35532	0.175317
PG3022	PG5062	PG4005	0.0099958	1.59442	0.110843
PG3022	PG5076	PG4005	0.00921555	1.5938	0.110982
PG3022	PG4005	PG6241	0.0125813	1.93092	0.0534932
PG6242	PG4005	PG3022	0.0105009	1.82014	0.0687383
PG3022	PG6243	PG4005	0.00590661	1.05876	0.28971
PG4036	PG4032	PG4005	0.108471	17.2637	0
PG4042	PG4032	PG4005	0.116288	18.8928	0
PG4049	PG4032	PG4005	0.111811	18.3633	0
PG5062	PG4032	PG4005	0.10524	21.9505	0
PG5076	PG4032	PG4005	0.105876	15.8363	0
PG4005	PG4032	PG6241	0.0120413	2.33298	0.0196492
PG6242	PG4005	PG4032	0.0112062	1.87662	0.06057
PG6243	PG4032	PG4005	0.107653	16.0332	0
PG4042	PG4036	PG4005	0.0164894	4.39919	1.08654e-05
PG4049	PG4036	PG4005	0.0101358	2.38244	0.0171981
PG4036	PG5062	PG4005	0.00718823	1.2984	0.19415
PG4036	PG5076	PG4005	0.0061704	1.20543	0.228038
PG4036	PG4005	PG6241	0.0131919	1.89507	0.0580833
PG6242	PG4005	PG4036	0.0129789	2.32273	0.0201936
PG4036	PG6243	PG4005	0.00176714	0.410864	0.681172
PG4042	PG4049	PG4005	0.00384404	0.906081	0.364893
PG4042	PG5062	PG4005	0.0196242	3.07182	0.00212758
PG4042	PG5076	PG4005	0.0196317	3.72431	0.000195847
PG4042	PG4005	PG6241	0.0152075	2.28218	0.0224785
PG6242	PG4005	PG4042	0.0122965	2.43883	0.014735
PG4042	PG6243	PG4005	0.018666	3.58869	0.000332348
PG4049	PG5062	PG4005	0.0151802	2.46633	0.0136506
PG4049	PG5076	PG4005	0.0146599	2.87318	0.00406367
PG4049	PG4005	PG6241	0.0181111	2.48332	0.0130165
PG6242	PG4005	PG4049	0.0163213	3.85995	0.000113411
PG4049	PG6243	PG4005	0.0114731	2.06106	0.0392972
PG5076	PG5062	PG4005	0.00164292	0.300101	0.7641
PG5062	PG4005	PG6241	0.0150789	2.52981	0.0114124
PG6242	PG4005	PG5062	0.0144998	2.80241	0.00507219
PG6243	PG5062	PG4005	0.0059119	0.979084	0.327538
PG5076	PG4005	PG6241	0.0139115	1.93954	0.0524359
PG6242	PG4005	PG5076	0.0103798	1.89836	0.0576489
PG6243	PG5076	PG4005	0.00476675	0.812394	0.416566
PG6242	PG4005	PG6241	0.00462031	0.780389	0.435162
PG6243	PG4005	PG6241	0.0111361	1.6652	0.0958726
PG6242	PG4005	PG6243	0.0116861	2.08169	0.0373706
PG4017	PG4041	PG4060	0.00109283	0.207677	0.835482
PG4041	PG4017	PG5032	0.0274056	3.50803	0.000451439
PG4041	PG4017	PG1008	0.000892271	0.194845	0.845514
PG4017	PG4041	PG3023	0.00155008	0.288786	0.772745
PG4041	PG4017	PG1011	0.00504258	1.10179	0.270551
PG4041	PG4017	PG3005	0.00402276	0.711506	0.476771
PG4041	PG4017	PG3022	0.025657	3.28953	0.00100354
PG4017	PG4041	PG4032	0.0215163	3.52139	0.000429291
PG4041	PG4017	PG4036	0.0200886	3.07601	0.00209793
PG4041	PG4017	PG4042	0.0279542	4.77397	1.80632e-06
PG4041	PG4017	PG4049	0.0416188	6.32915	2.4652e-10
PG5062	PG4041	PG4017	3.89258e-05	0.00642772	0.994871
PG4017	PG5076	PG4041	0.0104267	1.39634	0.162613
PG4017	PG4041	PG6241	6.54739e-06	0.00176213	0.998594
PG4041	PG4017	PG6242	0.00250378	0.422983	0.672307
PG4041	PG4017	PG6243	0.0286534	3.95556	7.63569e-05
PG5032	PG4017	PG4060	0.0104438	1.98363	0.0472975
PG4017	PG4060	PG1008	0.00482646	1.30988	0.190238
PG4060	PG3023	PG4017	0.0147622	2.75394	0.00588832
PG4017	PG4060	PG1011	0.00610789	1.47359	0.140593
PG4060	PG3005	PG4017	0.0114832	2.68973	0.00715102
PG3022	PG4017	PG4060	0.0113526	1.8876	0.0590792
PG4017	PG4032	PG4060	0.104815	19.5187	0
PG4036	PG4017	PG4060	0.00595409	0.875667	0.381211
PG4042	PG4017	PG4060	0.0187584	3.13918	0.00169424
PG4049	PG4017	PG4060	0.0226018	4.00964	6.08101e-05
PG5062	PG4017	PG4060	0.00295085	0.644138	0.519486
PG5076	PG4017	PG4060	0.00262453	0.388972	0.697297
PG4017	PG4060	PG6241	0.00790633	1.85935	0.0629775
PG6242	PG4060	PG4017	0.00439819	0.949284	0.342476
PG6243	PG4017	PG4060	0.00730714	1.40657	0.159555
PG5032	PG4017	PG1008	0.00410032	0.623739	0.532799
PG5032	PG4017	PG3023	0.0128312	2.46665	0.0136382
PG5032	PG4017	PG1011	0.00848692	1.28848	0.197578
PG5032	PG4017	PG3005	0.008433	1.20178	0.229449
PG3022	PG5032	PG4017	0.000543775	0.190006	0.849304
PG5032	PG4017	PG4032	0.0225731	4.50407	6.66634e-06
PG4036	PG5032	PG4017	0.0272228	3.80821	0.000139975
PG4042	PG5032	PG4017	0.0293959	5.40093	6.62979e-08
PG4049	PG5032	PG4017	0.105102	12.5918	0
PG5062	PG4017	PG5032	0.0189714	2.3504	0.0187532
PG5032	PG5076	PG4017	0.0671265	8.44365	3.07913e-17
PG4017	PG5032	PG6241	0.000192631	0.0307894	0.975437
PG5032	PG4017	PG6242	0.00994495	1.40663	0.159537
PG6243	PG5032	PG4017	0.00414502	0.829533	0.406803
PG4017	PG3023	PG1008	0.0142635	3.53668	0.000405188
PG1008	PG1011	PG4017	0.010347	1.87396	0.0609362
PG4017	PG3005	PG1008	0.0154707	3.11606	0.00183284
PG3022	PG4017	PG1008	0.00258712	0.38762	0.698297
PG4017	PG4032	PG1008	0.032109	9.14757	1.0842e-19
PG4036	PG4017	PG1008	0.00432657	0.628898	0.529416
PG4042	PG4017	PG1008	0.00908358	1.46859	0.141944
PG4049	PG4017	PG1008	0.0142883	2.18044	0.0292249
PG5062	PG4017	PG1008	0.00297731	0.695484	0.486752
PG5076	PG4017	PG1008	0.0025706	0.373036	0.709122
PG6241	PG1008	PG4017	0.0367323	10.2872	0
PG4017	PG6242	PG1008	0.00803917	1.61331	0.106677
PG4017	PG6243	PG1008	0.000822588	0.120228	0.904302
PG4017	PG3023	PG1011	0.0158892	3.1981	0.00138336
PG3005	PG3023	PG4017	0.00282988	0.589081	0.555807
PG3022	PG4017	PG3023	0.0124653	2.06245	0.0391646
PG4017	PG4032	PG3023	0.117819	20.2279	0
PG4036	PG4017	PG3023	0.00789331	1.35878	0.174215
PG4042	PG4017	PG3023	0.0226325	4.08248	4.45568e-05
PG4049	PG4017	PG3023	0.0234585	3.54834	0.000387672
PG4017	PG5062	PG3023	0.00184046	0.33259	0.739443
PG5076	PG4017	PG3023	0.00346141	0.505529	0.613187
PG4017	PG3023	PG6241	0.0142921	2.8528	0.00433365
PG6242	PG3023	PG4017	0.0179724	2.97633	0.0029172
PG6243	PG4017	PG3023	0.0102844	2.41355	0.015798
PG4017	PG3005	PG1011	0.014472	3.98223	6.8273e-05
PG3022	PG4017	PG1011	0.00807224	1.10063	0.271059
PG4017	PG4032	PG1011	0.0322217	6.2038	5.51154e-10
PG4036	PG4017	PG1011	0.00969193	1.53014	0.125982
PG4042	PG4017	PG1011	0.0112646	1.79868	0.0720699
PG4049	PG4017	PG1011	0.0184544	2.74617	0.00602952
PG5062	PG4017	PG1011	0.00170969	0.388086	0.697952
PG5076	PG4017	PG1011	0.00270266	0.389308	0.697048
PG6241	PG1011	PG4017	0.0378054	6.16081	7.23734e-10
PG4017	PG6242	PG1011	0.00837456	1.87298	0.0610716
PG6243	PG4017	PG1011	0.00188188	0.275726	0.782759
PG3022	PG4017	PG3005	0.0118144	1.61552	0.106197
PG4017	PG4032	PG3005	0.106006	18.6697	0
PG4036	PG4017	PG3005	0.00830669	1.16019	0.245971
PG4042	PG4017	PG3005	0.0211781	2.94808	0.00319755
PG4049	PG4017	PG3005	0.0213209	3.39302	0.000691254
PG5062	PG4017	PG3005	0.000931848	0.168795	0.865958
PG5076	PG4017	PG3005	0.00552267	0.735989	0.461737
PG4017	PG3005	PG6241	0.0151285	2.70791	0.00677086
PG6242	PG3005	PG4017	0.0181886	3.57666	0.000348015
PG6243	PG4017	PG3005	0.00930137	1.38953	0.164671
PG3022	PG4017	PG4032	0.0216262	4.2327	2.30903e-05
PG4036	PG3022	PG4017	0.0267103	3.45711	0.000545998
PG4042	PG3022	PG4017	0.0284874	5.14951	2.61173e-07
PG4049	PG3022	PG4017	0.105198	12.1336	0
PG5062	PG4017	PG3022	0.0106481	1.20078	0.229836
PG3022	PG5076	PG4017	0.0679695	7.71897	1.17277e-14
PG4017	PG3022	PG6241	0.00137464	0.204765	0.837755
PG3022	PG4017	PG6242	0.0100543	1.33776	0.180973
PG6243	PG3022	PG4017	0.00353684	0.63377	0.526231
PG4036	PG4017	PG4032	0.0223763	4.18772	2.81767e-05
PG4042	PG4017	PG4032	0.0332069	6.8854	5.76248e-12
PG4049	PG4017	PG4032	0.0558184	9.22574	0
PG4017	PG5062	PG4032	0.0134948	2.69668	0.00700345
PG5076	PG4017	PG4032	0.00145999	0.285942	0.774922
PG4017	PG4032	PG6241	0.0309819	8.47485	2.35272e-17
PG4017	PG4032	PG6242	0.103482	17.5369	0
PG6243	PG4017	PG4032	0.0199047	4.14855	3.34591e-05
PG4042	PG4036	PG4017	0.000822368	0.134327	0.893144
PG4049	PG4036	PG4017	0.0849957	15.3428	0
PG5062	PG4017	PG4036	0.0151275	2.07678	0.0378216
PG4036	PG5076	PG4017	0.0882261	10.8523	0
PG4017	PG4036	PG6241	0.000369149	0.0611943	0.951205
PG4036	PG4017	PG6242	0.00960768	1.39209	0.163896
PG4036	PG6243	PG4017	0.0247843	3.18859	0.00142967
PG4049	PG4042	PG4017	0.0829403	12.0843	0
PG5062	PG4017	PG4042	0.0224119	3.17279	0.00150983
PG4042	PG5076	PG4017	0.0869733	11.8042	0
PG4042	PG4017	PG6241	0.00334204	0.550725	0.581822
PG4042	PG4017	PG6242	0.0215667	3.30701	0.000942984
PG4042	PG6243	PG4017	0.0258943	4.74251	2.1109e-06
PG5062	PG4017	PG4049	0.0461352	6.47008	9.79512e-11
PG4017	PG5076	PG4049	0.0886315	9.75005	0
PG4049	PG4017	PG6241	0.00800056	1.20962	0.226426
PG4049	PG4017	PG6242	0.0207116	3.29953	0.000968479
PG4049	PG6243	PG4017	0.103221	12.1579	0
PG5076	PG4017	PG5062	0.00834355	1.03279	0.301703
PG5062	PG4017	PG6241	0.00284995	0.668691	0.503692
PG5062	PG4017	PG6242	0.00399206	0.667269	0.5046
PG5062	PG4017	PG6243	0.0179718	2.70815	0.00676587
PG5076	PG4017	PG6241	0.000776493	0.113254	0.909829
PG5076	PG4017	PG6242	0.00162513	0.24866	0.803624
PG6243	PG5076	PG4017	0.0699309	9.73933	0
PG4017	PG6242	PG6241	0.0108274	2.01204	0.0442158
PG4017	PG6243	PG6241	0.00395599	0.613865	0.539304
PG6243	PG4017	PG6242	0.0071342	1.15932	0.246325
PG5032	PG4041	PG4060	0.0112264	2.41256	0.0158407
PG4041	PG4060	PG1008	0.0053134	1.19251	0.233061
PG4060	PG3023	PG4041	0.0150494	2.74629	0.00602737
PG4041	PG4060	PG1011	0.00889315	2.23482	0.0254291
PG4060	PG3005	PG4041	0.00673854	1.95331	0.0507834
PG3022	PG4041	PG4060	0.0121395	2.04819	0.0405414
PG4041	PG4032	PG4060	0.104506	19.6242	0
PG4036	PG4041	PG4060	0.00685948	1.15515	0.24803
PG4042	PG4041	PG4060	0.0193164	3.7414	0.000182994
PG4049	PG4041	PG4060	0.0230056	4.74329	2.10277e-06
PG5062	PG4041	PG4060	0.00418184	0.930348	0.352191
PG5076	PG4041	PG4060	0.0036766	0.594	0.552512
PG4041	PG4060	PG6241	0.00788558	1.61338	0.106663
PG6242	PG4060	PG4041	0.00763114	1.55715	0.119434
PG6243	PG4041	PG4060	0.00816537	1.54206	0.123059
PG5032	PG4041	PG1008	0.00316566	0.46233	0.643845
PG5032	PG4041	PG3023	0.0140136	2.49971	0.0124296
PG5032	PG4041	PG1011	0.00353117	0.440934	0.659261
PG5032	PG4041	PG3005	0.00443012	0.69948	0.484252
PG5032	PG3022	PG4041	0.0024372	0.584781	0.558695
PG5032	PG4041	PG4032	0.0423377	10.2595	0
PG4036	PG5032	PG4041	0.0170252	3.05007	0.0022879
PG4042	PG5032	PG4041	0.029981	6.1191	9.41066e-10
PG4049	PG5032	PG4041	0.119789	17.1305	0
PG4041	PG5062	PG5032	0.0087399	1.5438	0.122636
PG5032	PG5076	PG4041	0.0934711	16.1	0
PG4041	PG5032	PG6241	0.000182384	0.0261981	0.979099
PG5032	PG4041	PG6242	0.00736051	0.992453	0.320977
PG6243	PG5032	PG4041	0.00602543	1.73002	0.0836275
PG4041	PG3023	PG1008	0.0147179	2.60353	0.00922705
PG1008	PG1011	PG4041	0.00575405	1.00827	0.313323
PG4041	PG3005	PG1008	0.0159281	2.6681	0.0076282
PG3022	PG4041	PG1008	0.00168366	0.249094	0.803288
PG4041	PG4032	PG1008	0.0329207	7.87526	3.40038e-15
PG4036	PG4041	PG1008	0.00340039	0.499092	0.617715
PG4042	PG4041	PG1008	0.00806233	1.14804	0.250951
PG4049	PG4041	PG1008	0.0131699	1.8573	0.0632686
PG5062	PG4041	PG1008	0.00215035	0.428534	0.668263
PG5076	PG4041	PG1008	0.00164115	0.225344	0.821711
PG6241	PG1008	PG4041	0.0354021	10.4298	0
PG4041	PG6242	PG1008	0.00853911	1.47829	0.139331
PG4041	PG6243	PG1008	0.00165404	0.229916	0.818157
PG4041	PG3023	PG1011	0.0186602	3.57292	0.000353024
PG3005	PG3023	PG4041	0.00780827	1.67166	0.0945906
PG3022	PG4041	PG3023	0.0136728	1.98752	0.0468646
PG4041	PG4032	PG3023	0.117407	23.4968	0
PG4036	PG4041	PG3023	0.00921709	1.42736	0.153475
PG4042	PG4041	PG3023	0.0235383	3.88886	0.000100717
PG4049	PG4041	PG3023	0.0242638	3.78327	0.000154784
PG4041	PG5062	PG3023	0.000281222	0.0607246	0.951579
PG5076	PG4041	PG3023	0.00496525	0.710211	0.477574
PG4041	PG3023	PG6241	0.0142395	2.26369	0.0235931
PG6242	PG3023	PG4041	0.0214246	3.05332	0.00226325
PG6243	PG4041	PG3023	0.0115181	1.95093	0.0510657
PG4041	PG3005	PG1011	0.0172542	3.96784	7.25271e-05
PG3022	PG4041	PG1011	0.00312155	0.361667	0.717601
PG4041	PG4032	PG1011	0.0359393	7.77345	7.63788e-15
PG4036	PG4041	PG1011	0.00474326	0.616953	0.537266
PG4042	PG4041	PG1011	0.00634482	0.779791	0.435514
PG4049	PG4041	PG1011	0.0135893	1.64181	0.10063
PG4041	PG5062	PG1011	0.00347269	0.780744	0.434953
PG4041	PG5076	PG1011	0.00240709	0.299691	0.764413
PG6241	PG1011	PG4041	0.0325423	5.04758	4.47436e-07
PG4041	PG6242	PG1011	0.0111635	2.28363	0.0223934
PG4041	PG6243	PG1011	0.0029543	0.350529	0.725942
PG3022	PG4041	PG3005	0.00774303	1.09375	0.274064
PG4041	PG4032	PG3005	0.109451	19.848	0
PG4036	PG4041	PG3005	0.00434039	0.632708	0.526924
PG4042	PG4041	PG3005	0.0169436	2.42645	0.0152473
PG4049	PG4041	PG3005	0.0172441	3.0597	0.00221561
PG4041	PG5062	PG3005	0.00323162	0.646576	0.517906
PG5076	PG4041	PG3005	0.00138682	0.204086	0.838287
PG4041	PG3005	PG6241	0.0150891	2.34673	0.0189391
PG6242	PG3005	PG4041	0.0165602	3.20129	0.00136815
PG6243	PG4041	PG3005	0.0052761	0.770541	0.440979
PG3022	PG4041	PG4032	0.0414846	9.06913	1.0842e-19
PG4036	PG3022	PG4041	0.018923	3.29422	0.000986944
PG4042	PG3022	PG4041	0.0315552	7.68371	1.54542e-14
PG4049	PG3022	PG4041	0.121667	17.7643	0
PG4041	PG5062	PG3022	0.015626	2.59604	0.00943049
PG3022	PG5076	PG4041	0.0924483	16.9491	0
PG4041	PG3022	PG6241	0.00134129	0.189672	0.849566
PG3022	PG4041	PG6242	0.00747627	0.905507	0.365197
PG6243	PG3022	PG4041	0.00823366	1.76339	0.0778356
PG4036	PG4041	PG4032	0.0420804	8.49772	1.92988e-17
PG4042	PG4041	PG4032	0.0523062	12.2742	0
PG4049	PG4041	PG4032	0.0727882	18.0866	0
PG5062	PG4041	PG4032	0.00845551	1.78561	0.0741619
PG5076	PG4041	PG4032	0.0231103	2.90337	0.00369168
PG4041	PG4032	PG6241	0.0311602	6.34688	2.19719e-10
PG4041	PG4032	PG6242	0.105898	19.019	0
PG6243	PG4041	PG4032	0.0397301	8.98902	2.1684e-19
PG4042	PG4036	PG4041	0.0117279	2.26736	0.0233684
PG4049	PG4036	PG4041	0.108621	21.7734	0
PG4041	PG5062	PG4036	0.00510983	1.02424	0.305723
PG4036	PG5076	PG4041	0.106279	15.0997	0
PG4041	PG4036	PG6241	0.000356071	0.0581304	0.953645
PG4036	PG4041	PG6242	0.00705138	0.900804	0.367693
PG4036	PG6243	PG4041	0.012545	2.63078	0.0085189
PG4049	PG4042	PG4041	0.0971733	17.6498	0
PG4041	PG5062	PG4042	0.00578569	1.25905	0.208013
PG4042	PG5076	PG4041	0.112868	19.5049	0
PG4042	PG4041	PG6241	0.00327951	0.474873	0.634878
PG4042	PG4041	PG6242	0.018727	2.46612	0.0136585
PG4042	PG6243	PG4041	0.0248333	5.55243	2.81718e-08
PG5062	PG4041	PG4049	0.00482	0.76	0.447255
PG4041	PG5076	PG4049	0.128753	14.7734	0
PG4049	PG4041	PG6241	0.00781999	1.03782	0.299354
PG4049	PG4041	PG6242	0.0179996	2.63414	0.00843502
PG4049	PG6243	PG4041	0.116725	19.1169	0
PG5062	PG4041	PG5076	0.0194419	2.13276	0.0329446
PG5062	PG4041	PG6241	0.00295445	0.541421	0.588218
PG5062	PG4041	PG6242	0.00151613	0.257985	0.796418
PG4041	PG5062	PG6243	0.0111415	1.7187	0.0856688
PG5076	PG4041	PG6241	0.000774718	0.102715	0.918189
PG4041	PG5076	PG6242	0.000917339	0.121184	0.903546
PG6243	PG5076	PG4041	0.0977537	16.412	0
PG4041	PG6242	PG6241	0.0108268	1.73147	0.0833686
PG4041	PG6243	PG6241	0.00386594	0.527669	0.597729
PG6243	PG4041	PG6242	0.0046014	0.605273	0.544997
PG5032	PG4060	PG1008	0.00711141	1.42234	0.154928
PG4060	PG3023	PG5032	0.0124514	2.2658	0.0234638
PG5032	PG4060	PG1011	0.0108718	2.02542	0.0428239
PG4060	PG3005	PG5032	0.0133197	3.00078	0.0026929
PG3022	PG5032	PG4060	0.00135379	0.352742	0.724282
PG5032	PG4032	PG4060	0.110518	19.5222	0
PG5032	PG4036	PG4060	0.0056411	1.38537	0.165939
PG4042	PG5032	PG4060	0.0111703	2.93135	0.00337494
PG4049	PG5032	PG4060	0.0146666	3.49518	0.000473736
PG5032	PG5062	PG4060	0.00757077	1.71608	0.0861482
PG5032	PG5076	PG4060	0.00865467	1.75906	0.0785676
PG5032	PG4060	PG6241	0.00771173	1.45341	0.14611
PG6242	PG4060	PG5032	0.00391939	0.933357	0.350636
PG5032	PG6243	PG4060	0.00465373	1.18808	0.234802
PG4060	PG3023	PG1008	0.0156983	3.01399	0.00257836
PG1008	PG1011	PG4060	0.0129037	2.07827	0.0376843
PG4060	PG3005	PG1008	0.0172523	3.01135	0.00260088
PG3022	PG4060	PG1008	0.0062501	1.29456	0.195474
PG4060	PG4032	PG1008	0.0218878	5.49103	3.99592e-08
PG4036	PG4060	PG1008	0.00727354	1.41364	0.157469
PG4042	PG4060	PG1008	0.00997487	2.01027	0.0444024
PG4049	PG4060	PG1008	0.013325	2.43554	0.0148696
PG5062	PG4060	PG1008	0.00646858	1.56576	0.117405
PG5076	PG4060	PG1008	0.00622357	1.1858	0.235702
PG6241	PG1008	PG4060	0.0288875	10.0307	0
PG4060	PG6242	PG1008	0.00527822	0.892985	0.371865
PG6243	PG4060	PG1008	0.00432996	0.790848	0.429033
PG4060	PG3023	PG1011	0.0162131	3.11863	0.00181694
PG3023	PG4060	PG3005	0.0370806	4.91285	8.97628e-07
PG4060	PG3023	PG3022	0.0136992	2.59972	0.00932999
PG4060	PG3023	PG4032	0.0322051	5.76897	7.97589e-09
PG4060	PG3023	PG4036	0.0128522	2.37488	0.0175546
PG4060	PG3023	PG4042	0.0109487	2.35037	0.0187546
PG4060	PG3023	PG4049	0.0137987	2.73027	0.00632828
PG4060	PG3023	PG5062	0.019263	3.32994	0.000868649
PG4060	PG3023	PG5076	0.0140024	2.73933	0.0061564
PG4060	PG3023	PG6241	0.0104779	1.80027	0.0718181
PG3023	PG4060	PG6242	0.07408	9.32031	0
PG4060	PG3023	PG6243	0.0119068	2.27215	0.0230772
PG4060	PG3005	PG1011	0.0134768	2.52203	0.0116679
PG3022	PG4060	PG1011	0.0106357	1.89916	0.0575437
PG4060	PG4032	PG1011	0.0205993	4.36709	1.25913e-05
PG4036	PG4060	PG1011	0.011622	2.14243	0.032159
PG4042	PG4060	PG1011	0.0124942	2.32407	0.0201217
PG4049	PG4060	PG1011	0.017082	3.0576	0.00223119
PG5062	PG4060	PG1011	0.00704306	1.48717	0.13697
PG5076	PG4060	PG1011	0.00757587	1.336	0.18155
PG6241	PG1011	PG4060	0.0342502	6.598	4.16753e-11
PG4060	PG6242	PG1011	0.00372636	0.578256	0.563091
PG6243	PG4060	PG1011	0.00714164	1.26167	0.207066
PG4060	PG3005	PG3022	0.0110429	2.5608	0.0104432
PG4060	PG3005	PG4032	0.0120744	2.92905	0.00340005
PG4060	PG3005	PG4036	0.00923338	1.87611	0.0606407
PG4060	PG3005	PG4042	0.00915439	2.35039	0.0187537
PG4060	PG3005	PG4049	0.0127209	2.58309	0.00979211
PG4060	PG3005	PG5062	0.0133371	4.23078	2.32887e-05
PG4060	PG3005	PG5076	0.00889477	1.95478	0.0506089
PG4060	PG3005	PG6241	0.0115922	1.83158	0.0670143
PG6242	PG3005	PG4060	0.001339	0.208721	0.834666
PG4060	PG3005	PG6243	0.00959114	2.25344	0.0242313
PG3022	PG4032	PG4060	0.111246	17.2341	0
PG3022	PG4036	PG4060	0.00675763	1.43885	0.150192
PG4042	PG3022	PG4060	0.00986902	2.35432	0.0185567
PG4049	PG3022	PG4060	0.0137568	3.26328	0.00110131
PG3022	PG5062	PG4060	0.00852609	1.51823	0.128956
PG3022	PG5076	PG4060	0.00966963	2.09365	0.0362914
PG3022	PG4060	PG6241	0.00704081	1.36988	0.170725
PG6242	PG4060	PG3022	0.0031964	0.864728	0.387188
PG3022	PG6243	PG4060	0.00588331	1.31957	0.186978
PG4036	PG4032	PG4060	0.107673	16.2982	0
PG4042	PG4032	PG4060	0.115608	19.8561	0
PG4049	PG4032	PG4060	0.117241	19.2941	0
PG5062	PG4032	PG4060	0.107416	21.9016	0
PG5076	PG4032	PG4060	0.106644	15.3761	0
PG4060	PG4032	PG6241	0.0177134	4.44086	8.95984e-06
PG6242	PG4060	PG4032	0.0063643	1.19356	0.232652
PG6243	PG4032	PG4060	0.108747	17.0281	0
PG4042	PG4036	PG4060	0.0166679	5.69231	1.25332e-08
PG4049	PG4036	PG4060	0.0198882	5.23738	1.62876e-07
PG4036	PG5062	PG4060	0.00311081	0.591393	0.554257
PG4036	PG5076	PG4060	0.00378214	0.883639	0.376891
PG4036	PG4060	PG6241	0.00763487	1.4528	0.146279
PG6242	PG4060	PG4036	0.00781552	1.7842	0.0743914
PG6243	PG4036	PG4060	0.00171174	0.425385	0.670556
PG4049	PG4042	PG4060	0.00547401	1.73409	0.0829017
PG4042	PG5062	PG4060	0.0158372	3.27622	0.00105206
PG4042	PG5076	PG4060	0.0174737	3.96429	7.36161e-05
PG4042	PG4060	PG6241	0.00969822	1.79824	0.0721383
PG6242	PG4060	PG4042	0.00700933	1.51498	0.129778
PG4042	PG6243	PG4060	0.0154162	3.42067	0.000624667
PG4049	PG5062	PG4060	0.0196161	3.81627	0.000135484
PG4049	PG5076	PG4060	0.0212473	5.59762	2.17313e-08
PG4049	PG4060	PG6241	0.0125556	2.23326	0.0255321
PG6242	PG4060	PG4049	0.00253226	0.632728	0.526912
PG4049	PG6243	PG4060	0.0182377	3.997	6.41494e-05
PG5062	PG5076	PG4060	0.000361037	0.0675452	0.946148
PG5062	PG4060	PG6241	0.00947871	2.12968	0.0331977
PG6242	PG4060	PG5062	0.00534997	1.15083	0.249801
PG6243	PG5062	PG4060	0.00443911	0.87664	0.380682
PG5076	PG4060	PG6241	0.0083186	1.48191	0.138365
PG6242	PG4060	PG5076	0.00351865	0.834815	0.403822
PG6243	PG5076	PG4060	0.00524173	1.2094	0.22651
PG4060	PG6242	PG6241	0.00480392	0.699556	0.484205
PG6243	PG4060	PG6241	0.00559504	0.998815	0.317884
PG6242	PG4060	PG6243	0.00423886	1.02251	0.306541
PG5032	PG3023	PG1008	0.0164796	2.92644	0.00342865
PG1008	PG1011	PG5032	0.00532204	1.22123	0.222001
PG5032	PG3005	PG1008	0.0177011	2.68387	0.00727749
PG5032	PG3022	PG1008	0.00230409	1.02319	0.30622
PG5032	PG4032	PG1008	0.0345584	7.51417	5.72725e-14
PG4036	PG5032	PG1008	0.000313921	0.0646615	0.948444
PG4042	PG5032	PG1008	0.00670945	1.67616	0.0937074
PG4049	PG5032	PG1008	0.0120234	2.13626	0.0326585
PG5032	PG5062	PG1008	0.00121072	0.240239	0.810145
PG5032	PG5076	PG1008	0.00180442	0.311693	0.755274
PG6241	PG1008	PG5032	0.0303099	10.7819	0
PG5032	PG6242	PG1008	0.0103162	1.62391	0.104395
PG5032	PG6243	PG1008	0.00728666	2.63895	0.00831632
PG5032	PG3023	PG1011	0.0206041	3.77534	0.000159792
PG3023	PG3005	PG5032	0.00124033	0.269076	0.787871
PG5032	PG3022	PG3023	0.000554795	0.190127	0.84921
PG5032	PG4032	PG3023	0.125007	23.5166	0
PG5032	PG4036	PG3023	0.00616885	1.85305	0.0638749
PG4042	PG5032	PG3023	0.013244	4.23655	2.26983e-05
PG4049	PG5032	PG3023	0.0131595	2.80232	0.00507369
PG5032	PG5062	PG3023	0.0145132	2.74095	0.00612609
PG5032	PG5076	PG3023	0.0103961	1.94085	0.0522762
PG5032	PG3023	PG6241	0.0140244	2.34453	0.019051
PG6242	PG3023	PG5032	0.015385	2.88581	0.00390408
PG5032	PG6243	PG3023	0.00379025	1.1085	0.267645
PG5032	PG3005	PG1011	0.0192406	3.3827	0.000717773
PG5032	PG3022	PG1011	0.000652809	0.217058	0.828163
PG5032	PG4032	PG1011	0.0377612	7.68523	1.52722e-14
PG4036	PG5032	PG1011	0.00157927	0.358046	0.720309
PG4042	PG5032	PG1011	0.00389933	0.956589	0.338775
PG4049	PG5032	PG1011	0.0121027	2.21193	0.0269716
PG5032	PG5062	PG1011	0.00678546	1.24696	0.212413
PG5032	PG5076	PG1011	0.00646467	1.02654	0.304635
PG6241	PG1011	PG5032	0.0281987	5.8213	5.83921e-09
PG5032	PG6242	PG1011	0.0131304	2.17798	0.0294078
PG5032	PG6243	PG1011	0.00981363	3.43392	0.000594924
PG3022	PG5032	PG3005	0.00507811	1.24804	0.212018
PG5032	PG4032	PG3005	0.110213	19.0649	0
PG5032	PG4036	PG3005	0.000100337	0.0224334	0.982102
PG4042	PG5032	PG3005	0.0170055	4.63142	3.63161e-06
PG4049	PG5032	PG3005	0.0153694	3.86656	0.000110382
PG5032	PG5062	PG3005	0.00749868	1.36656	0.171763
PG5032	PG5076	PG3005	0.00348687	0.568034	0.570012
PG5032	PG3005	PG6241	0.0148828	2.17465	0.0296562
PG6242	PG3005	PG5032	0.0198011	3.92275	8.75454e-05
PG6243	PG5032	PG3005	0.0012418	0.271129	0.786292
PG5032	PG3022	PG4032	0.00153805	0.325973	0.744445
PG3022	PG5032	PG4036	0.0141348	2.17889	0.0293396
PG3022	PG5032	PG4042	0.0427294	5.37739	7.55713e-08
PG5032	PG3022	PG4049	0.00239199	0.383225	0.701553
PG5032	PG3022	PG5062	0.0134671	3.0301	0.00244471
PG5032	PG3022	PG5076	0.0109676	2.24059	0.0250526
PG5032	PG3022	PG6241	0.00179492	0.792457	0.428094
PG3022	PG5032	PG6242	0.000175817	0.0582471	0.953552
PG3022	PG5032	PG6243	0.0562874	5.35029	8.78115e-08
PG5032	PG4036	PG4032	4.32974e-05	0.00845437	0.993254
PG4042	PG5032	PG4032	0.0149918	4.45488	8.39384e-06
PG4049	PG5032	PG4032	0.0404606	7.78331	7.06499e-15
PG5032	PG5062	PG4032	0.035093	7.69729	1.38978e-14
PG5032	PG5076	PG4032	0.0232687	3.67375	0.000239019
PG5032	PG4032	PG6241	0.0303774	6.63827	3.17376e-11
PG5032	PG4032	PG6242	0.108895	19.8505	0
PG5032	PG6243	PG4032	0.0041197	1.22813	0.219398
PG5032	PG4042	PG4036	0.0519258	8.3958	4.62954e-17
PG5032	PG4036	PG4049	0.0376598	7.23419	4.68309e-13
PG4036	PG5032	PG5062	0.0216766	4.09541	4.21429e-05
PG4036	PG5032	PG5076	0.0283243	3.64194	0.000270592
PG5032	PG4036	PG6241	0.000225872	0.0550392	0.956107
PG5032	PG4036	PG6242	0.000368709	0.0758483	0.93954
PG5032	PG6243	PG4036	0.0934266	7.8648	3.69691e-15
PG5032	PG4042	PG4049	0.0155698	2.90141	0.00371492
PG4042	PG5032	PG5062	0.0339796	8.26387	1.41055e-16
PG4042	PG5032	PG5076	0.0583806	11.0505	0
PG4042	PG5032	PG6241	0.00468416	1.31553	0.188331
PG4042	PG5032	PG6242	0.015512	3.35456	0.000794907
PG5032	PG6243	PG4042	0.00146633	0.274007	0.784079
PG4049	PG5032	PG5062	0.133572	18.1153	0
PG4049	PG5032	PG5076	0.178611	17.1336	0
PG4049	PG5032	PG6241	0.00937635	1.77963	0.0751368
PG4049	PG5032	PG6242	0.013059	2.41332	0.015808
PG5032	PG6243	PG4049	0.0126455	2.33759	0.0194085
PG5032	PG5076	PG5062	0.0653449	10.2313	0
PG5062	PG5032	PG6241	0.00291041	0.646629	0.517872
PG5032	PG5062	PG6242	0.0060828	1.01253	0.311286
PG6243	PG5032	PG5062	0.00236347	0.667633	0.504368
PG5076	PG5032	PG6241	0.0010147	0.161899	0.871385
PG5032	PG5076	PG6242	0.00915183	1.60981	0.10744
PG6243	PG5032	PG5076	0.0029526	0.514712	0.606754
PG5032	PG6242	PG6241	0.0106378	1.62301	0.104588
PG5032	PG6243	PG6241	0.00555558	2.04072	0.0412786
PG5032	PG6243	PG6242	0.00416616	1.05891	0.28964
PG1008	PG1011	PG3023	0.0134785	1.90148	0.0572386
PG3023	PG3005	PG1008	0.00198408	0.308441	0.757747
PG3022	PG3023	PG1008	0.0156125	2.86776	0.00413391
PG3023	PG4032	PG1008	0.0123441	2.70892	0.00675033
PG4036	PG3023	PG1008	0.0166609	2.86125	0.00421978
PG4042	PG3023	PG1008	0.0192879	3.37447	0.000739575
PG4049	PG3023	PG1008	0.0226454	3.87999	0.00010446
PG5062	PG3023	PG1008	0.0159283	3.36629	0.000761873
PG5076	PG3023	PG1008	0.015647	2.7545	0.00587818
PG6241	PG1008	PG3023	0.0365537	10.5817	0
PG6242	PG3023	PG1008	0.00940831	1.35756	0.174602
PG6243	PG3023	PG1008	0.0136797	2.32508	0.0200675
PG1008	PG1011	PG3005	0.00821962	1.24772	0.212135
PG1008	PG1011	PG3022	0.00408577	0.96571	0.33419
PG1008	PG1011	PG4032	0.0102313	1.67453	0.0940264
PG1008	PG1011	PG4036	0.00420046	0.857124	0.391376
PG1008	PG1011	PG4042	0.00778992	1.42284	0.154784
PG1008	PG1011	PG4049	0.00525857	0.973862	0.330125
PG1008	PG1011	PG5062	0.0118233	2.4098	0.0159613
PG1008	PG1011	PG5076	0.0102836	1.78679	0.0739721
PG6241	PG1008	PG1011	0.0467203	8.38724	4.97649e-17
PG1008	PG1011	PG6242	0.0109345	1.74107	0.0816716
PG1008	PG1011	PG6243	0.00723898	1.4271	0.15355
PG3022	PG3005	PG1008	0.0168271	2.62273	0.00872282
PG3005	PG4032	PG1008	0.0109844	2.03693	0.0416567
PG4036	PG3005	PG1008	0.0178867	2.57559	0.0100069
PG4042	PG3005	PG1008	0.0205099	3.07755	0.00208709
PG4049	PG3005	PG1008	0.0238562	3.18628	0.00144113
PG5062	PG3005	PG1008	0.0171366	2.92388	0.00345697
PG5076	PG3005	PG1008	0.0168637	2.36818	0.017876
PG6241	PG1008	PG3005	0.037523	11.6448	0
PG6242	PG3005	PG1008	0.0135305	2.81075	0.00494269
PG6243	PG3005	PG1008	0.0149148	2.14768	0.0317393
PG3022	PG4032	PG1008	0.0335595	7.15969	8.08594e-13
PG4036	PG3022	PG1008	0.00223287	0.475451	0.634466
PG4042	PG3022	PG1008	0.00857372	2.09071	0.0365543
PG4049	PG3022	PG1008	0.0137186	2.42748	0.015204
PG5062	PG3022	PG1008	0.000293686	0.062695	0.950009
PG3022	PG5076	PG1008	0.000147573	0.0248874	0.980145
PG6241	PG1008	PG3022	0.0308003	12.5711	0
PG3022	PG6242	PG1008	0.0094623	1.52775	0.126576
PG3022	PG6243	PG1008	0.00496444	1.44645	0.148051
PG4036	PG4032	PG1008	0.0348236	7.22093	5.16325e-13
PG4042	PG4032	PG1008	0.0378703	7.62051	2.52683e-14
PG4049	PG4032	PG1008	0.0413723	7.58922	3.21831e-14
PG5062	PG4032	PG1008	0.0343512	8.11852	4.71953e-16
PG5076	PG4032	PG1008	0.0339116	6.21148	5.24866e-10
PG6241	PG1008	PG4032	0.0381585	12.2785	0
PG6242	PG4032	PG1008	0.0184208	3.44477	0.000571544
PG6243	PG4032	PG1008	0.031203	6.16606	7.00116e-10
PG4042	PG4036	PG1008	0.00625878	1.20992	0.226308
PG4049	PG4036	PG1008	0.012048	2.02743	0.0426188
PG4036	PG5062	PG1008	0.00144915	0.264095	0.791707
PG4036	PG5076	PG1008	0.00205961	0.328972	0.742177
PG6241	PG1008	PG4036	0.0297498	10.4477	0
PG4036	PG6242	PG1008	0.010469	1.51676	0.129326
PG4036	PG6243	PG1008	0.00678516	1.33032	0.183414
PG4049	PG4042	PG1008	0.00649432	1.29428	0.195569
PG4042	PG5062	PG1008	0.00618324	1.20825	0.226952
PG4042	PG5076	PG1008	0.00717517	1.26404	0.206216
PG6241	PG1008	PG4042	0.0279688	15.0367	0
PG4042	PG6242	PG1008	0.0131359	2.00085	0.045409
[truncated: 302 more rows]
