# Supplementary material for: Genome evolution and diversity of wild and cultivated potatoes
Source: Nature. 2022 Jun 8;606(7914):535–41. doi: 10.1038/s41586-022-04822-x (PMC9200641; doi:10.1038/s41586-022-04822-x)
Supplement: Supplementary file 11 — Source Data Extended Data Fig. 4 [file 41586_2022_4822_MOESM11_ESM.xlsx]

## Sheet: ED. Fig. 4
Extended Data Fig. 4. The landscape of NLRs in the potato genome.
Accessions	NLR number	Proportion	NLR type
A6-26	45	6.11413	CN
A6-26	208	28.2609	CNL
A6-26	116	15.7609	NB
A6-26	274	37.2283	NL
A6-26	35	4.75543	TN
A6-26	58	7.88043	TNL
PG6055	103	7.35189	CN
PG6055	364	25.9814	CNL
PG6055	236	16.8451	NB
PG6055	528	37.6874	NL
PG6055	62	4.42541	TN
PG6055	108	7.70878	TNL
PG6059	103	6.21981	CN
PG6059	388	23.43	CNL
PG6059	354	21.3768	NB
PG6059	623	37.6208	NL
PG6059	70	4.22705	TN
PG6059	118	7.1256	TNL
PG6002	87	5.735	CN
PG6002	412	27.1589	CNL
PG6002	287	18.9189	NB
PG6002	531	35.0033	NL
PG6002	81	5.33949	TN
PG6002	119	7.84443	TNL
PG6029	74	5.18207	CN
PG6029	435	30.4622	CNL
PG6029	197	13.7955	NB
PG6029	498	34.8739	NL
PG6029	77	5.39216	TN
PG6029	147	10.2941	TNL
PG6244	80	5.56328	CN
PG6244	429	29.8331	CNL
PG6244	205	14.2559	NB
PG6244	533	37.0654	NL
PG6244	77	5.35466	TN
PG6244	114	7.92768	TNL
PG6090	67	4.93373	CN
PG6090	395	29.0869	CNL
PG6090	228	16.7894	NB
PG6090	509	37.4816	NL
PG6090	56	4.12371	TN
PG6090	103	7.58468	TNL
PG6148	78	5.17585	CN
PG6148	435	28.8653	CNL
PG6148	215	14.2668	NB
PG6148	576	38.2216	NL
PG6148	76	5.04313	TN
PG6148	127	8.42734	TNL
PG6225	70	4.94001	CN
PG6225	338	23.8532	CNL
PG6225	291	20.5363	NB
PG6225	515	36.3444	NL
PG6225	95	6.7043	TN
PG6225	108	7.62174	TNL
PG6216	87	5.81551	CN
PG6216	337	22.5267	CNL
PG6216	325	21.7246	NB
PG6216	529	35.361	NL
PG6216	86	5.74866	TN
PG6216	132	8.82353	TNL
PG6359	77	5.57164	CN
PG6359	435	31.4761	CNL
PG6359	173	12.5181	NB
PG6359	508	36.7583	NL
PG6359	77	5.57164	TN
PG6359	112	8.1042	TNL
PG6163	90	6	CN
PG6163	324	21.6	CNL
PG6163	336	22.4	NB
PG6163	547	36.4667	NL
PG6163	84	5.6	TN
PG6163	119	7.93333	TNL
PG6245	79	5.46335	CN
PG6245	391	27.0401	CNL
PG6245	229	15.8368	NB
PG6245	525	36.3071	NL
PG6245	102	7.05394	TN
PG6245	120	8.29876	TNL
PG6246	88	5.78567	CN
PG6246	481	31.6239	CNL
PG6246	216	14.2012	NB
PG6246	521	34.2538	NL
PG6246	79	5.19395	TN
PG6246	136	8.94149	TNL
PG6247	75	4.81696	CN
PG6247	407	26.14	CNL
PG6247	295	18.9467	NB
PG6247	578	37.1227	NL
PG6247	87	5.58767	TN
PG6247	115	7.386	TNL
PG1013	39	5.53191	CN
PG1013	134	19.0071	CNL
PG1013	166	23.5461	NB
PG1013	257	36.4539	NL
PG1013	31	4.39716	TN
PG1013	78	11.0638	TNL
PG3003	43	4.55992	CN
PG3003	246	26.087	CNL
PG3003	202	21.421	NB
PG3003	329	34.8887	NL
PG3003	39	4.13574	TN
PG3003	84	8.90774	TNL
PG4005	74	6.89655	CN
PG4005	251	23.3924	CNL
PG4005	183	17.055	NB
PG4005	380	35.4147	NL
PG4005	63	5.87139	TN
PG4005	122	11.37	TNL
PG4017	69	5.85739	CN
PG4017	372	31.5789	CNL
PG4017	174	14.7708	NB
PG4017	414	35.1443	NL
PG4017	43	3.65025	TN
PG4017	106	8.9983	TNL
PG4041	60	4.61894	CN
PG4041	353	27.1747	CNL
PG4041	198	15.2425	NB
PG4041	486	37.4134	NL
PG4041	75	5.77367	TN
PG4041	127	9.77675	TNL
PG4060	61	4.78056	CN
PG4060	318	24.9216	CNL
PG4060	229	17.9467	NB
PG4060	483	37.8527	NL
PG4060	60	4.70219	TN
PG4060	125	9.79624	TNL
PG5018	65	6.00185	CN
PG5018	325	30.0092	CNL
PG5018	155	14.3121	NB
PG5018	431	39.7969	NL
PG5018	27	2.49307	TN
PG5018	80	7.38689	TNL
PG5032	93	5.53901	CN
PG5032	438	26.087	CNL
PG5032	329	19.595	NB
PG5032	579	34.4848	NL
PG5032	91	5.41989	TN
PG5032	149	8.87433	TNL
PG5068	77	5.66176	CN
PG5068	367	26.9853	CNL
PG5068	244	17.9412	NB
PG5068	522	38.3824	NL
PG5068	48	3.52941	TN
PG5068	102	7.5	TNL
PG6169	56	5.02242	CN
PG6169	338	30.3139	CNL
PG6169	156	13.991	NB
PG6169	381	34.1704	NL
PG6169	62	5.56054	TN
PG6169	122	10.9417	TNL
PG1008	60	7.88436	CN
PG1008	152	19.9737	CNL
PG1008	200	26.2812	NB
PG1008	257	33.7714	NL
PG1008	24	3.15375	TN
PG1008	68	8.93561	TNL
PG3023	71	5.65737	CN
PG3023	338	26.9323	CNL
PG3023	160	12.749	NB
PG3023	506	40.3187	NL
PG3023	55	4.38247	TN
PG3023	125	9.96016	TNL
PG5003	97	6.48829	CN
PG5003	384	25.6856	CNL
PG5003	317	21.204	NB
PG5003	519	34.7157	NL
PG5003	60	4.01338	TN
PG5003	118	7.89298	TNL
PG1011	31	6.48536	CN
PG1011	104	21.7573	CNL
PG1011	125	26.1506	NB
PG1011	156	32.636	NL
PG1011	17	3.55649	TN
PG1011	45	9.41423	TNL
PG3005	91	5.77045	CN
PG3005	470	29.8034	CNL
PG3005	261	16.5504	NB
PG3005	526	33.3545	NL
PG3005	90	5.70704	TN
PG3005	139	8.8142	TNL
PG3022	94	6.42515	CN
PG3022	411	28.093	CNL
PG3022	262	17.9084	NB
PG3022	507	34.6548	NL
PG3022	74	5.0581	TN
PG3022	115	7.86056	TNL
PG4032	68	5.7774	CN
PG4032	336	28.5472	CNL
PG4032	188	15.9728	NB
PG4032	454	38.5726	NL
PG4032	39	3.31351	TN
PG4032	92	7.81648	TNL
PG4036	116	6.19989	CN
PG4036	462	24.6927	CNL
PG4036	335	17.9049	NB
PG4036	643	34.3666	NL
PG4036	130	6.94816	TN
PG4036	185	9.88776	TNL
PG4042	115	6.03041	CN
PG4042	492	25.7997	CNL
PG4042	399	20.9229	NB
PG4042	672	35.2386	NL
PG4042	87	4.56214	TN
PG4042	142	7.44625	TNL
PG4049	45	4.3021	CN
PG4049	306	29.2543	CNL
PG4049	179	17.1128	NB
PG4049	363	34.7036	NL
PG4049	55	5.25813	TN
PG4049	98	9.36902	TNL
PG5062	72	5.89681	CN
PG5062	362	29.6478	CNL
PG5062	185	15.1515	NB
PG5062	468	38.3292	NL
PG5062	37	3.0303	TN
PG5062	97	7.94431	TNL
PG5076	77	5.08587	CN
PG5076	372	24.5707	CNL
PG5076	315	20.8058	NB
PG5076	550	36.3276	NL
PG5076	90	5.94452	TN
PG5076	110	7.26552	TNL
PG6241	58	7.25907	CN
PG6241	177	22.1527	CNL
PG6241	171	21.4018	NB
PG6241	287	35.9199	NL
PG6241	29	3.62954	TN
PG6241	77	9.63705	TNL
PG6242	47	4.14462	CN
PG6242	373	32.8924	CNL
PG6242	146	12.8748	NB
PG6242	429	37.8307	NL
PG6242	37	3.26279	TN
PG6242	102	8.99471	TNL
PG6243	118	7.87717	CN
PG6243	441	29.4393	CNL
PG6243	263	17.5567	NB
PG6243	505	33.7116	NL
PG6243	52	3.4713	TN
PG6243	119	7.94393	TNL
DM	41	5.57823	CN
DM	202	27.483	CNL
DM	108	14.6939	NB
DM	281	38.2313	NL
DM	45	6.12245	TN
DM	58	7.89116	TNL
E4-63	45	5.32544	CN
E4-63	206	24.3787	CNL
E4-63	196	23.1953	NB
E4-63	308	36.4497	NL
E4-63	33	3.90533	TN
E4-63	57	6.74556	TNL
E86-69	82	6.02498	CN
E86-69	312	22.9243	CNL
E86-69	311	22.8508	NB
E86-69	519	38.1337	NL
E86-69	48	3.52682	TN
E86-69	89	6.53931	TNL
RH	89	5.51425	CN
RH	421	26.0843	CNL
RH	346	21.4374	NB
RH	556	34.4486	NL
RH	76	4.7088	TN
RH	126	7.80669	TNL
RH10-15	38	4.41347	CN
RH10-15	261	30.3136	CNL
RH10-15	131	15.2149	NB
RH10-15	317	36.8177	NL
RH10-15	35	4.06504	TN
RH10-15	79	9.17538	TNL
