# Supplementary material for: Genome evolution and diversity of wild and cultivated potatoes
Source: Nature. 2022 Jun 8;606(7914):535–41. doi: 10.1038/s41586-022-04822-x (PMC9200641; doi:10.1038/s41586-022-04822-x)
Supplement: Supplementary file 12 — Source Data Extended Data Fig. 5 [file 41586_2022_4822_MOESM12_ESM.xlsx]

## Sheet: ED. Fig. 5a
Extended Data Fig. 5a. CNS length distribution.
CNS length	CNS number
0-19	35598
20-39	45001
40-59	30855
60-79	17382
80-99	9277
100-119	4829
120-139	2757
140-159	1548
160-179	912
180-199	579
200-219	316
220-239	210
240-259	137
260-279	86
280-299	57
300-319	36
320-339	25
340-359	14
360-379	6
380-399	3
400-419	8
420-439	4
440-459	6
460-479	4
480-499	1
>500	12

## Sheet: ED. Fig. 5c
Extended Data Fig. 5c. Pie chart shows the distribution of CNSs in potato genome.
Genomic features	CNS number	Proportion
Distal Intergenic	21994	14.6957
Promoter	27601	18.4421
5' UTR	4533	3.0288
Intron	81439	54.4149
3' UTR	6565	4.38652
Downstream	7531	5.03197

## Sheet: ED.Fig. 5d
Extended Data Fig. 5d. Functional categories of 229 CNS-associated potato core genes displaying stolon or tuber predominant expression.
Functional categories	Gene number
catalytic	80
transcription factor	28
ion binding	21
protein kinase	20
NA	16
membrane-associated	10
ubiquitination	9
DUF	8
unknown function	6
cell expansion	5
LEA	4
Other	4
resistance	4
transport	3
LRR	2
ALOG	1
BYPASS	1
BURP domain	1
Snf7 family	1
FH2 domain	1
LOB	1
Ovate family	1
RNA-binding	1
WD40	1
