# Supplementary material for: Genome evolution and diversity of wild and cultivated potatoes
Source: Nature. 2022 Jun 8;606(7914):535–41. doi: 10.1038/s41586-022-04822-x (PMC9200641; doi:10.1038/s41586-022-04822-x)
Supplement: Supplementary file 13 — Source Data Extended Data Fig. 7 [file 41586_2022_4822_MOESM13_ESM.xlsx]

## Sheet: ED. Fig. 7d
Extended Data Fig. 7d. The SP6A expression in potato (E4-63) and Etuberosum (PG0019) leaves at ZT4.
	EF1a (Ct)	SP6A (Ct)
P-LD-4	18.1652	30.4266
P-LD-4	18.1984	30.3954
P-LD-4	18.2385	30.377
P-SD-4	18.0693	24.8253
P-SD-4	18.0898	24.9459
P-SD-4	18.1063	25.0941
E-LD-4	19.2716	Undetermined
E-LD-4	19.2904	Undetermined
E-LD-4	19.4069	Undetermined
E-SD-4	18.5313	Undetermined
E-SD-4	18.8098	Undetermined
E-SD-4	18.8121	Undetermined
