# Supplementary material for: Genome evolution and diversity of wild and cultivated potatoes
Source: Nature. 2022 Jun 8;606(7914):535–41. doi: 10.1038/s41586-022-04822-x (PMC9200641; doi:10.1038/s41586-022-04822-x)
Supplement: Supplementary file 14 — Source Data Extended Data Fig. 8 [file 41586_2022_4822_MOESM14_ESM.xlsx]

## Sheet: ED Fig. 8b_1
Extended Data Fig. 8b. Local synteny of GAME4
gene	chr	start	end	strand	id	color
Solyc12g006180.2.1_M82	M82MAS1.1ch12	727061	732975	+	1	blue
Solyc12g006190.1.1_M82	M82MAS1.1ch12	741610	742827	+	1	blue
Solyc12g006200.1.1_M82	M82MAS1.1ch12	744799	746532	+	1	blue
Solyc12g006210.1.1_M82	M82MAS1.1ch12	748438	748656	+	1	blue
Solyc12g006220.3.1_M82	M82MAS1.1ch12	748699	748998	+	1	blue
Solyc12g006230.3.1_M82	M82MAS1.1ch12	750164	750415	-	1	blue
Solyc12g006240.2.1_M82	M82MAS1.1ch12	759581	767035	-	1	blue
Solyc12g006250.3.1_M82	M82MAS1.1ch12	772333	776936	+	1	blue
Solyc12g006260.1.1_M82	M82MAS1.1ch12	779160	779567	-	1	blue
Solyc12g006270.2.1_M82	M82MAS1.1ch12	787907	792264	-	1	blue
Solyc12g006280.3.1_M82	M82MAS1.1ch12	800554	804739	+	1	blue
Solyc12g006290.2.1_M82	M82MAS1.1ch12	805548	810048	-	1	blue
Solyc12g006293.1.1_M82	M82MAS1.1ch12	812692	815299	+	1	blue
Solyc12g006297.1.1_M82	M82MAS1.1ch12	817159	818334	-	1	blue
Solyc12g006300.2.1_M82	M82MAS1.1ch12	823256	824017	-	1	blue
Solyc12g006310.2.1_M82	M82MAS1.1ch12	828052	834506	+	1	blue
Solyc12g006297.1-c2.1_M82	M82MAS1.1ch12	834942	836117	+	1	yellow
Solyc12g006293.1-c2.1_M82	M82MAS1.1ch12	837977	840585	-	1	yellow
Solyc12g006317.1.1_M82	M82MAS1.1ch12	841045	844370	+	1	blue
Solyc12g006320.3.1_M82	M82MAS1.1ch12	846074	852742	-	1	blue
TomatoPan007050.1_M82	M82MAS1.1ch12	857320	859363	-	1	blue
Solyc12g006340.3.1_M82	M82MAS1.1ch12	862562	864889	-	1	blue
Solyc12g006350.3.1_M82	M82MAS1.1ch12	876666	878609	+	1	yellow
TomatoPan007050-c2.1_M82	M82MAS1.1ch12	881815	883859	+	1	yellow
Solyc12g006370.3.1_M82	M82MAS1.1ch12	887885	893020	-	1	blue
Solyc12g006380.2.1_M82	M82MAS1.1ch12	894272	896729	-	1	blue
Solyc12g006400.2.1_M82	M82MAS1.1ch12	901451	902251	+	1	blue
Solyc12g006410.3.1_M82	M82MAS1.1ch12	903907	908964	-	1	blue
Solyc12g006420.2.1_M82	M82MAS1.1ch12	909054	914721	-	1	blue
Solyc12g006430.3.1_M82	M82MAS1.1ch12	917055	919953	-	1	blue
Solyc12g006440.2.1_M82	M82MAS1.1ch12	926204	926972	+	1	blue
Solyc12g006450.2.1_M82	M82MAS1.1ch12	927214	933100	-	1	blue
Solyc12g006460.2.1_M82	M82MAS1.1ch12	939535	944294	-	1	red
Solyc12g006470.2.1_M82	M82MAS1.1ch12	961413	967508	+	1	blue
Solyc12g006480.2.1_M82	M82MAS1.1ch12	974287	1004687	-	1	blue
Solyc12g006490.2.1_M82	M82MAS1.1ch12	1005769	1010614	-	1	blue
Solyc12g006500.1.1_M82	M82MAS1.1ch12	1015772	1016824	+	1	blue
Solyc12g006505.1.1_M82	M82MAS1.1ch12	1020323	1028352	+	1	blue
Solyc12g006520.2.1_M82	M82MAS1.1ch12	1034584	1040296	+	1	blue
Solyc12g006180.2.1_EA00371	EA00371_MAS1.0ch12	718570	724484	+	2	blue
Solyc12g006190.1.1_EA00371	EA00371_MAS1.0ch12	733120	734337	+	2	blue
Solyc12g006200.1.1_EA00371	EA00371_MAS1.0ch12	736309	738042	+	2	blue
Solyc12g006210.1.1_EA00371	EA00371_MAS1.0ch12	739949	740167	+	2	blue
Solyc12g006220.3.1_EA00371	EA00371_MAS1.0ch12	740210	740509	+	2	blue
Solyc12g006230.3.1_EA00371	EA00371_MAS1.0ch12	741675	741926	-	2	blue
Solyc12g006240.2.1_EA00371	EA00371_MAS1.0ch12	751092	758546	-	2	blue
Solyc12g006250.3.1_EA00371	EA00371_MAS1.0ch12	763845	768448	+	2	blue
Solyc12g006260.1.1_EA00371	EA00371_MAS1.0ch12	770672	771079	-	2	blue
Solyc12g006270.2.1_EA00371	EA00371_MAS1.0ch12	779419	783776	-	2	blue
Solyc12g006280.3.1_EA00371	EA00371_MAS1.0ch12	792066	796251	+	2	blue
Solyc12g006290.2.1_EA00371	EA00371_MAS1.0ch12	797059	801558	-	2	blue
Solyc12g006293.1.1_EA00371	EA00371_MAS1.0ch12	804204	806812	+	2	blue
Solyc12g006297.1.1_EA00371	EA00371_MAS1.0ch12	808672	809847	-	2	blue
Solyc12g006300.2.1_EA00371	EA00371_MAS1.0ch12	814769	815530	-	2	blue
Solyc12g006310.2.1_EA00371	EA00371_MAS1.0ch12	819565	826019	+	2	blue
Solyc12g006297.1-c2.1_EA00371	EA00371_MAS1.0ch12	826455	827630	+	2	yellow
Solyc12g006293.1-c2.1_EA00371	EA00371_MAS1.0ch12	829490	832098	-	2	yellow
Solyc12g006317.1.1_EA00371	EA00371_MAS1.0ch12	832560	835885	+	2	blue
Solyc12g006320.3.1_EA00371	EA00371_MAS1.0ch12	837589	844257	-	2	blue
TomatoPan007050.1_EA00371	EA00371_MAS1.0ch12	848835	850878	-	2	blue
Solyc12g006340.3.1_EA00371	EA00371_MAS1.0ch12	854076	856403	-	2	blue
Solyc12g006350.3.1_EA00371	EA00371_MAS1.0ch12	868179	870122	+	2	yellow
TomatoPan007050-c2.1_EA00371	EA00371_MAS1.0ch12	873328	875372	+	2	yellow
Solyc12g006370.3.1_EA00371	EA00371_MAS1.0ch12	879399	884533	-	2	blue
Solyc12g006380.2.1_EA00371	EA00371_MAS1.0ch12	885785	888242	-	2	blue
Solyc12g006400.2.1_EA00371	EA00371_MAS1.0ch12	892964	893764	+	2	blue
Solyc12g006410.3.1_EA00371	EA00371_MAS1.0ch12	895420	900477	-	2	blue
Solyc12g006420.2.1_EA00371	EA00371_MAS1.0ch12	900567	906234	-	2	blue
Solyc12g006430.3.1_EA00371	EA00371_MAS1.0ch12	908569	911467	-	2	blue
Solyc12g006440.2.1_EA00371	EA00371_MAS1.0ch12	917718	918486	+	2	blue
Solyc12g006450.2.1_EA00371	EA00371_MAS1.0ch12	918728	924614	-	2	blue
Solyc12g006460.2.1_EA00371	EA00371_MAS1.0ch12	931045	935804	-	2	red
Solyc12g006470.2.1_EA00371	EA00371_MAS1.0ch12	952926	959021	+	2	blue
Solyc12g006480.2.1_EA00371	EA00371_MAS1.0ch12	965799	996192	-	2	blue
Solyc12g006490.2.1_EA00371	EA00371_MAS1.0ch12	997274	1002119	-	2	blue
Solyc12g006500.1.1_EA00371	EA00371_MAS1.0ch12	1007277	1008329	+	2	blue
Solyc12g006505.1.1_EA00371	EA00371_MAS1.0ch12	1011828	1019858	+	2	blue
Solyc12g006520.2.1_EA00371	EA00371_MAS1.0ch12	1026090	1031865	+	2	blue
Solyc12g006180.2.1_BGV006865	BGV006865_MAS1.0ch12	726031	731937	+	3	blue
Solyc12g006190.1.1_BGV006865	BGV006865_MAS1.0ch12	740686	741903	+	3	blue
Solyc12g006200.1.1_BGV006865	BGV006865_MAS1.0ch12	743875	745608	+	3	blue
Solyc12g006210.1.1_BGV006865	BGV006865_MAS1.0ch12	747515	747733	+	3	blue
Solyc12g006220.3.1_BGV006865	BGV006865_MAS1.0ch12	747776	748075	+	3	blue
Solyc12g006230.3.1_BGV006865	BGV006865_MAS1.0ch12	749240	749491	-	3	blue
Solyc12g006240.2.1_BGV006865	BGV006865_MAS1.0ch12	759662	767116	-	3	blue
Solyc12g006250.3.1_BGV006865	BGV006865_MAS1.0ch12	772411	777015	+	3	blue
Solyc12g006260.1.1_BGV006865	BGV006865_MAS1.0ch12	779210	779617	-	3	blue
Solyc12g006270.2.1_BGV006865	BGV006865_MAS1.0ch12	787959	792316	-	3	blue
Solyc12g006280.3.1_BGV006865	BGV006865_MAS1.0ch12	800599	804784	+	3	blue
Solyc12g006290.2.1_BGV006865	BGV006865_MAS1.0ch12	805593	810092	-	3	blue
Solyc12g006293.1.1_BGV006865	BGV006865_MAS1.0ch12	812737	815345	+	3	blue
Solyc12g006297.1.1_BGV006865	BGV006865_MAS1.0ch12	817205	818380	-	3	blue
Solyc12g006300.2.1_BGV006865	BGV006865_MAS1.0ch12	823303	824064	-	3	blue
Solyc12g006310.2.1_BGV006865	BGV006865_MAS1.0ch12	828099	834553	+	3	blue
Solyc12g006297.1-c2.1_BGV006865	BGV006865_MAS1.0ch12	834989	836164	+	3	yellow
Solyc12g006293.1-c2.1_BGV006865	BGV006865_MAS1.0ch12	838024	840632	-	3	yellow
Solyc12g006317.1.1_BGV006865	BGV006865_MAS1.0ch12	841094	844419	+	3	blue
Solyc12g006320.3.1_BGV006865	BGV006865_MAS1.0ch12	846123	852791	-	3	blue
TomatoPan007050.1_BGV006865	BGV006865_MAS1.0ch12	857368	859411	-	3	blue
Solyc12g006340.3.1_BGV006865	BGV006865_MAS1.0ch12	862609	864936	-	3	blue
Solyc12g006350.3.1_BGV006865	BGV006865_MAS1.0ch12	876714	878657	+	3	yellow
TomatoPan007050-c2.1_BGV006865	BGV006865_MAS1.0ch12	881862	883906	+	3	yellow
Solyc12g006370.3.1_BGV006865	BGV006865_MAS1.0ch12	887932	893066	-	3	blue
Solyc12g006380.2.1_BGV006865	BGV006865_MAS1.0ch12	894317	896774	-	3	blue
Solyc12g006400.2.1_BGV006865	BGV006865_MAS1.0ch12	901496	902296	+	3	blue
Solyc12g006410.3.1_BGV006865	BGV006865_MAS1.0ch12	903950	909007	-	3	blue
Solyc12g006420.2.1_BGV006865	BGV006865_MAS1.0ch12	909097	914764	-	3	blue
Solyc12g006430.3.1_BGV006865	BGV006865_MAS1.0ch12	917099	919997	-	3	blue
Solyc12g006440.2.1_BGV006865	BGV006865_MAS1.0ch12	926248	927016	+	3	blue
Solyc12g006450.2.1_BGV006865	BGV006865_MAS1.0ch12	927258	933144	-	3	blue
Solyc12g006460.2.1_BGV006865	BGV006865_MAS1.0ch12	939577	944336	-	3	red
Solyc12g006470.2.1_BGV006865	BGV006865_MAS1.0ch12	961464	967559	+	3	blue
Solyc12g006480.2.1_BGV006865	BGV006865_MAS1.0ch12	974338	1004740	-	3	blue
Solyc12g006490.2.1_BGV006865	BGV006865_MAS1.0ch12	1005822	1010667	-	3	blue
Solyc12g006500.1.1_BGV006865	BGV006865_MAS1.0ch12	1015825	1016877	+	3	blue
Solyc12g006505.1.1_BGV006865	BGV006865_MAS1.0ch12	1020376	1028398	+	3	blue
Solyc12g006520.2.1_BGV006865	BGV006865_MAS1.0ch12	1034638	1040413	+	3	blue
Solyc12g006180.2.1	SL4.0ch12	731516	737430	+	4	blue
Solyc12g006190.1.1	SL4.0ch12	746064	747281	+	4	blue
Solyc12g006200.1.1	SL4.0ch12	749253	750986	+	4	blue
Solyc12g006210.1.1	SL4.0ch12	752893	753111	+	4	blue
Solyc12g006220.3.1	SL4.0ch12	753154	753453	+	4	blue
Solyc12g006230.3.1	SL4.0ch12	754619	754870	-	4	blue
Solyc12g006240.2.1	SL4.0ch12	764033	771486	-	4	blue
Solyc12g006250.3.1	SL4.0ch12	776786	781389	+	4	blue
Solyc12g006260.1.1	SL4.0ch12	783614	784021	-	4	blue
Solyc12g006270.2.1	SL4.0ch12	792360	796717	-	4	blue
Solyc12g006280.3.1	SL4.0ch12	804997	809181	+	4	blue
Solyc12g006290.2.1	SL4.0ch12	809990	814489	-	4	blue
Solyc12g006293.1.1	SL4.0ch12	817134	819742	+	4	blue
Solyc12g006297.1.1	SL4.0ch12	821602	822777	-	4	blue
Solyc12g006300.2.1	SL4.0ch12	827699	828460	-	4	blue
Solyc12g006310.2.1	SL4.0ch12	832495	838949	+	4	blue
Solyc12g006313.1.1	SL4.0ch12	842420	845010	-	4	yellow
Solyc12g006317.1.1	SL4.0ch12	845489	848814	+	4	blue
Solyc12g006320.3.1	SL4.0ch12	850518	857204	-	4	blue
Solyc12g006340.3.1	SL4.0ch12	864195	866522	-	4	blue
Solyc12g006350.3.1	SL4.0ch12	878298	880241	+	4	yellow
Solyc12g006360.3.1	SL4.0ch12	886461	889530	+	4	yellow
Solyc12g006370.3.1	SL4.0ch12	889517	894651	-	4	blue
Solyc12g006380.2.1	SL4.0ch12	895902	898359	-	4	blue
Solyc12g006400.2.1	SL4.0ch12	903080	903880	+	4	blue
Solyc12g006410.3.1	SL4.0ch12	905532	910589	-	4	blue
Solyc12g006420.2.1	SL4.0ch12	910679	916344	-	4	blue
Solyc12g006430.3.1	SL4.0ch12	918679	921577	-	4	blue
Solyc12g006440.2.1	SL4.0ch12	927823	928591	+	4	blue
Solyc12g006450.2.1	SL4.0ch12	928833	934720	-	4	blue
Solyc12g006460.2.1	SL4.0ch12	941168	945926	-	4	red
Solyc12g006470.2.1	SL4.0ch12	963074	969168	+	4	blue
Solyc12g006480.2.1	SL4.0ch12	975947	1006407	-	4	blue
Solyc12g006490.2.1	SL4.0ch12	1007442	1012287	-	4	blue
Solyc12g006500.1.1	SL4.0ch12	1017445	1018497	+	4	blue
Solyc12g006505.1.1	SL4.0ch12	1021996	1030019	+	4	blue
Solyc12g006520.2.1	SL4.0ch12	1036251	1042026	+	4	blue
Soltu.DM.12G023710.1	chr12	53570187	53576766	+	5	blue
Soltu.DM.12G023720.1	chr12	53578587	53579347	-	5	yellow
Soltu.DM.12G023730.1	chr12	53608660	53610750	+	5	yellow
Soltu.DM.12G023740.1	chr12	53621794	53624149	-	5	yellow
Soltu.DM.12G023750.1	chr12	53624181	53630135	-	5	yellow
Soltu.DM.12G023760.1	chr12	53633479	53634435	+	5	blue
Soltu.DM.12G023770.1	chr12	53636349	53639769	+	5	blue
Soltu.DM.12G023780.1	chr12	53641883	53646050	-	5	blue
Soltu.DM.12G023790.1	chr12	53642061	53642357	+	5	blue
Soltu.DM.12G023800.1	chr12	53659737	53667395	-	5	blue
Soltu.DM.12G023810.1	chr12	53673601	53679162	+	5	blue
Soltu.DM.12G023820.1	chr12	53681531	53682265	-	5	blue
Soltu.DM.12G023830.1	chr12	53690001	53690336	-	5	blue
Soltu.DM.12G023840.1	chr12	53693131	53698003	-	5	blue
Soltu.DM.12G023850.1	chr12	53705889	53709803	+	5	blue
Soltu.DM.12G023860.4	chr12	53710517	53715773	-	5	blue
Soltu.DM.12G023870.1	chr12	53717343	53719757	+	5	yellow
Soltu.DM.12G023880.1	chr12	53723483	53726562	+	5	blue
Soltu.DM.12G023890.1	chr12	53729645	53737788	-	5	blue
Soltu.DM.12G023900.2	chr12	53739294	53747741	+	5	blue
Soltu.DM.12G023910.1	chr12	53748802	53756245	-	5	blue
Soltu.DM.12G023920.1	chr12	53757242	53758513	-	5	blue
Soltu.DM.12G023930.1	chr12	53769347	53770642	+	5	yellow
Soltu.DM.12G023940.1	chr12	53795259	53802974	+	5	blue
Soltu.DM.12G023950.1	chr12	53804040	53807883	+	5	blue
Soltu.DM.12G023960.1	chr12	53808228	53814160	-	5	blue
Soltu.DM.12G023970.1	chr12	53815028	53817424	-	5	blue
Soltu.DM.12G023980.1	chr12	53823977	53826409	-	5	blue
Soltu.DM.12G023990.1	chr12	53832278	53835507	-	5	blue
Soltu.DM.12G024010.1	chr12	53853242	53856447	-	5	blue
Soltu.DM.12G024020.1	chr12	53878004	53879034	+	5	blue
Soltu.DM.12G024030.2	chr12	53879220	53884439	-	5	blue
Soltu.DM.12G024040.1	chr12	53896395	53904071	-	5	red
Soltu.DM.12G024050.1	chr12	53969804	53977550	+	5	blue
Soltu.DM.12G024060.1	chr12	53979118	53981432	-	5	yellow
Soltu.DM.12G024070.1	chr12	53981475	53981768	-	5	yellow
Soltu.DM.12G024080.1	chr12	53984788	54001297	-	5	blue
Soltu.DM.12G024090.1	chr12	54009395	54023229	-	5	yellow
Soltu.DM.12G024100.1	chr12	54023747	54028826	-	5	blue
Soltu.DM.12G024110.1	chr12	54035699	54037351	+	5	blue
Soltu.DM.12G024120.1	chr12	54051104	54051535	+	5	yellow
Soltu.DM.12G024130.1	chr12	54085873	54087693	+	5	blue
Soltu.DM.12G024140.1	chr12	54097563	54097883	-	5	yellow
Soltu.DM.12G024150.1	chr12	54102884	54107311	+	5	yellow
Soltu.DM.12G024160.1	chr12	54113962	54117468	+	5	yellow
Soltu.DM.12G024170.1	chr12	54128887	54135723	+	5	yellow
Soltu.DM.12G024180.1	chr12	54143719	54155977	+	5	yellow
Soltu.DM.12G024190.1	chr12	54158015	54158738	+	5	yellow
Soltu.DM.12G024200.2	chr12	54185868	54190210	+	5	yellow
Soltu.DM.12G024210.1	chr12	54193538	54194534	+	5	yellow
Soltu.DM.12G024220.1	chr12	54219865	54225378	+	5	blue
Soltu.DM.12G024230.1	chr12	54232769	54235141	+	5	yellow
Soltu.DM.12G024240.1	chr12	54249052	54249369	-	5	yellow
Soltu.DM.12G024250.1	chr12	54258126	54263991	+	5	yellow
Soltu.DM.12G024260.1	chr12	54267142	54277826	+	5	blue
Soltu.DM.12G024270.1	chr12	54299595	54308126	+	5	blue
St_A6-26_C12T002346.1	A6-26_chr12	57343540	57350834	+	6	blue
St_A6-26_C12T002347.1	A6-26_chr12	57352421	57353170	-	6	blue
St_A6-26_C12T002348.1	A6-26_chr12	57405685	57406647	+	6	blue
St_A6-26_C12T002349.1	A6-26_chr12	57409969	57411702	+	6	blue
St_A6-26_C12T002350.1	A6-26_chr12	57413319	57414930	+	6	yellow
St_A6-26_C12T002351.1	A6-26_chr12	57415802	57418359	-	6	blue
St_A6-26_C12T002352.1	A6-26_chr12	57433788	57441440	-	6	blue
St_A6-26_C12T002353.1	A6-26_chr12	57447493	57452849	+	6	blue
St_A6-26_C12T002354.1	A6-26_chr12	57456382	57456795	-	6	blue
St_A6-26_C12T002355.1	A6-26_chr12	57466469	57466804	-	6	blue
St_A6-26_C12T002356.1	A6-26_chr12	57469825	57474597	-	6	blue
St_A6-26_C12T002357.1	A6-26_chr12	57482465	57486321	+	6	blue
St_A6-26_C12T002358.1	A6-26_chr12	57487047	57494756	-	6	blue
St_A6-26_C12T002359.1	A6-26_chr12	57494844	57502900	+	6	blue
St_A6-26_C12T002360.1	A6-26_chr12	57504869	57512773	-	6	blue
St_A6-26_C12T002361.1	A6-26_chr12	57515274	57523585	+	6	blue
St_A6-26_C12T002362.1	A6-26_chr12	57524721	57532141	-	6	blue
St_A6-26_C12T002363.1	A6-26_chr12	57533093	57534364	-	6	blue
St_A6-26_C12T002364.1	A6-26_chr12	57548493	57549730	-	6	blue
St_A6-26_C12T002365.1	A6-26_chr12	57569176	57576895	+	6	blue
St_A6-26_C12T002365.2	A6-26_chr12	57569176	57576895	+	6	yellow
St_A6-26_C12T002366.1	A6-26_chr12	57577954	57582154	+	6	blue
St_A6-26_C12T002367.1	A6-26_chr12	57582195	57588199	-	6	blue
St_A6-26_C12T002368.1	A6-26_chr12	57589238	57591428	-	6	blue
St_A6-26_C12T002369.1	A6-26_chr12	57594664	57597906	-	6	blue
St_A6-26_C12T002370.1	A6-26_chr12	57599579	57600927	+	6	blue
St_A6-26_C12T002371.1	A6-26_chr12	57603057	57610631	-	6	blue
St_A6-26_C12T002372.1	A6-26_chr12	57612773	57620139	-	6	blue
St_A6-26_C12T002373.1	A6-26_chr12	57624191	57627411	-	6	blue
St_A6-26_C12T002374.1	A6-26_chr12	57635767	57637087	+	6	blue
St_A6-26_C12T002375.1	A6-26_chr12	57638344	57643658	-	6	blue
St_A6-26_C12T002376.1	A6-26_chr12	57654088	57661909	-	6	red
St_A6-26_C12T45878.1	A6-26_chr12	57718373	57725685	+	6	blue
St_A6-26_C12T002378.1	A6-26_chr12	57731073	57731838	-	6	yellow
St_A6-26_C12T002379.1	A6-26_chr12	57734840	57765691	-	6	blue
St_A6-26_C12T002380.1	A6-26_chr12	57766696	57771644	-	6	blue
St_A6-26_C12T002381.1	A6-26_chr12	57791420	57792472	+	6	blue
St_A6-26_C12T002382.1	A6-26_chr12	57795567	57796253	+	6	yellow
St_A6-26_C12T002383.1	A6-26_chr12	57831755	57833718	+	6	blue
St_A6-26_C12T002384.1	A6-26_chr12	57853406	57876501	+	6	blue
St_A6-26_C12T002385.1	A6-26_chr12	57898453	57917631	+	6	blue
St_E4-63_C12T002338.1	E4-63_chr12	54545840	54552336	+	7	blue
St_E4-63_C12T002339.1	E4-63_chr12	54553893	54557316	-	7	blue
St_E4-63_C12T002340.1	E4-63_chr12	54603220	54604182	+	7	blue
St_E4-63_C12T002341.1	E4-63_chr12	54607479	54611981	+	7	blue
St_E4-63_C12T002342.1	E4-63_chr12	54612765	54615844	-	7	blue
St_E4-63_C12T002343.1	E4-63_chr12	54631755	54639406	-	7	blue
St_E4-63_C12T002344.1	E4-63_chr12	54645498	54650811	+	7	blue
St_E4-63_C12T002345.1	E4-63_chr12	54654399	54654788	-	7	blue
St_E4-63_C12T002346.1	E4-63_chr12	54663972	54664307	-	7	blue
St_E4-63_C12T002347.1	E4-63_chr12	54667265	54672231	-	7	blue
St_E4-63_C12T002348.1	E4-63_chr12	54679986	54683814	+	7	blue
St_E4-63_C12T002349.1	E4-63_chr12	54688821	54692637	-	7	blue
St_E4-63_C12T002350.1	E4-63_chr12	54695520	54704884	+	7	blue
St_E4-63_C12T002351.1	E4-63_chr12	54707964	54716155	-	7	blue
St_E4-63_C12T002352.1	E4-63_chr12	54717622	54726065	+	7	blue
St_E4-63_C12T002353.1	E4-63_chr12	54727163	54734595	-	7	blue
St_E4-63_C12T002354.1	E4-63_chr12	54735561	54736832	-	7	blue
St_E4-63_C12T002355.1	E4-63_chr12	54749682	54751105	-	7	blue
St_E4-63_C12T002356.1	E4-63_chr12	54773420	54781141	+	7	blue
St_E4-63_C12T002357.1	E4-63_chr12	54782286	54786615	+	7	blue
St_E4-63_C12T002358.1	E4-63_chr12	54786543	54792467	-	7	blue
St_E4-63_C12T002359.1	E4-63_chr12	54793464	54795759	-	7	yellow
St_E4-63_C12T002360.1	E4-63_chr12	54802300	54805041	-	7	blue
St_E4-63_C12T002361.1	E4-63_chr12	54806567	54807981	+	7	blue
St_E4-63_C12T002362.1	E4-63_chr12	54810256	54819180	-	7	blue
St_E4-63_C12T002363.1	E4-63_chr12	54819843	54825854	-	7	blue
St_E4-63_C12T002364.1	E4-63_chr12	54831567	54834802	-	7	blue
St_E4-63_C12T002365.1	E4-63_chr12	54840236	54845134	-	7	yellow
St_E4-63_C12T002366.1	E4-63_chr12	54844583	54844906	+	7	yellow
St_E4-63_C12T002367.1	E4-63_chr12	54845516	54848984	-	7	yellow
St_E4-63_C12T002368.1	E4-63_chr12	54856192	54857347	+	7	blue
St_E4-63_C12T002369.1	E4-63_chr12	54857384	54862921	-	7	blue
St_E4-63_C12T002370.1	E4-63_chr12	54876668	54882329	-	7	red
St_E4-63_C12T48377.1	E4-63_chr12	54948194	54955217	+	7	blue
St_E4-63_C12T002372.1	E4-63_chr12	54957432	54962379	-	7	blue
St_E4-63_C12T002373.1	E4-63_chr12	54964485	55002389	-	7	blue
St_E4-63_C12T002375.1	E4-63_chr12	55003399	55008535	-	7	blue
St_E4-63_C12T002376.1	E4-63_chr12	55015548	55016600	+	7	blue
St_E4-63_C12T002377.1	E4-63_chr12	55019474	55030854	+	7	blue
St_E4-63_C12T002378.1	E4-63_chr12	55048857	55050338	+	7	yellow
St_E4-63_C12T002379.1	E4-63_chr12	55065375	55067363	+	7	yellow
St_E4-63_C12T002380.1	E4-63_chr12	55073200	55073447	+	7	yellow
St_E4-63_C12T002381.1	E4-63_chr12	55097981	55099348	+	7	yellow
St_E4-63_C12T002382.1	E4-63_chr12	55107232	55108986	+	7	yellow
St_E4-63_C12T002383.1	E4-63_chr12	55121288	55128347	+	7	yellow
St_E4-63_C12T002384.1	E4-63_chr12	55130420	55132750	+	7	yellow
St_E4-63_C12T002385.1	E4-63_chr12	55136925	55139312	+	7	yellow
St_E4-63_C12T002386.1	E4-63_chr12	55157502	55158608	+	7	yellow
St_E4-63_C12T002387.1	E4-63_chr12	55158641	55159348	+	7	yellow
St_E4-63_C12T002388.1	E4-63_chr12	55174572	55175675	+	7	yellow
St_E4-63_C12T002389.1	E4-63_chr12	55183895	55185639	+	7	blue
St_E4-63_C12T002390.1	E4-63_chr12	55201004	55205407	+	7	blue
St_E4-63_C12T002391.1	E4-63_chr12	55215162	55233787	+	7	blue
St_E4-63_C12T002392.1	E4-63_chr12	55241058	55250700	+	7	blue
St_E4-63_C12T002393.1	E4-63_chr12	55283215	55293150	+	7	yellow
St_E4-63_C12T002394.1	E4-63_chr12	55317910	55323583	+	7	blue
St_E4-63_C12T002395.1	E4-63_chr12	55330871	55333738	+	7	yellow
St_E4-63_C12T002396.1	E4-63_chr12	55347026	55358154	+	7	yellow
St_E4-63_C12T002397.1	E4-63_chr12	55361430	55372120	+	7	yellow
St_E4-63_C12T002398.1	E4-63_chr12	55391156	55402355	+	7	blue
St_RH_C12T002337.1	RH_chr12	53581646	53588828	+	8	blue
St_RH_C12T002338.1	RH_chr12	53590435	53591196	-	8	blue
St_RH_C12T002339.1	RH_chr12	53615104	53616596	-	8	yellow
St_RH_C12T002340.1	RH_chr12	53618256	53622946	-	8	yellow
St_RH_C12T002341.1	RH_chr12	53638096	53639058	+	8	blue
St_RH_C12T002342.1	RH_chr12	53642385	53644118	+	8	blue
St_RH_C12T002343.1	RH_chr12	53645660	53647475	+	8	yellow
St_RH_C12T002344.1	RH_chr12	53647520	53650641	-	8	blue
St_RH_C12T002345.1	RH_chr12	53666552	53674156	-	8	blue
St_RH_C12T002346.1	RH_chr12	53680324	53685609	+	8	blue
St_RH_C12T002347.1	RH_chr12	53689172	53689585	-	8	blue
St_RH_C12T002348.1	RH_chr12	53698799	53699134	-	8	blue
St_RH_C12T002349.1	RH_chr12	53702124	53706964	-	8	blue
St_RH_C12T002350.1	RH_chr12	53714815	53718694	+	8	blue
St_RH_C12T002351.1	RH_chr12	53719416	53724812	-	8	yellow
St_RH_C12T002352.1	RH_chr12	53726130	53728794	+	8	blue
St_RH_C12T002353.1	RH_chr12	53732361	53735771	+	8	yellow
St_RH_C12T002354.1	RH_chr12	53738556	53742825	-	8	blue
St_RH_C12T002355.1	RH_chr12	53748249	53756656	+	8	yellow
St_RH_C12T002356.1	RH_chr12	53757762	53765153	-	8	blue
St_RH_C12T002357.1	RH_chr12	53766152	53767423	-	8	blue
St_RH_C12T002358.1	RH_chr12	53780273	53781510	-	8	blue
St_RH_C12T002359.1	RH_chr12	53804159	53811710	+	8	blue
St_RH_C12T002360.1	RH_chr12	53812941	53817389	+	8	blue
St_RH_C12T002361.1	RH_chr12	53817156	53823065	-	8	blue
St_RH_C12T002362.1	RH_chr12	53823997	53826311	-	8	yellow
St_RH_C12T002363.1	RH_chr12	53832883	53835624	-	8	blue
St_RH_C12T002364.1	RH_chr12	53837224	53838172	+	8	blue
St_RH_C12T002365.1	RH_chr12	53840843	53858022	-	8	blue
St_RH_C12T002366.1	RH_chr12	53862143	53865348	-	8	blue
St_RH_C12T002367.1	RH_chr12	53873925	53875230	+	8	blue
St_RH_C12T002368.1	RH_chr12	53875600	53881119	-	8	blue
St_RH_C12T002368.2	RH_chr12	53875600	53881119	-	8	yellow
St_RH_C12T002369.1	RH_chr12	53894999	53900927	-	8	red
St_RH_C12T78344.1	RH_chr12	53962110	53969065	+	8	blue
St_RH_C12T002371.1	RH_chr12	53977828	53978566	-	8	yellow
St_RH_C12T002372.1	RH_chr12	53982396	53985024	-	8	blue
St_RH_C12T002373.1	RH_chr12	53987110	54018088	-	8	blue
St_RH_C12T002374.1	RH_chr12	54019230	54024042	-	8	blue
St_RH_C12T002375.1	RH_chr12	54030526	54031067	+	8	yellow
St_RH_C12T002376.1	RH_chr12	54031172	54033309	-	8	yellow
St_RH_C12T002377.1	RH_chr12	54036397	54037449	+	8	blue
St_RH_C12T002378.1	RH_chr12	54040331	54051545	+	8	blue
St_RH_C12T002379.1	RH_chr12	54051595	54052026	+	8	yellow
St_RH_C12T002380.1	RH_chr12	54086295	54088215	+	8	blue
St_RH_C12T002381.1	RH_chr12	54103368	54107795	+	8	blue
St_RH_C12T002382.1	RH_chr12	54117496	54136134	+	8	blue
St_RH_C12T002383.1	RH_chr12	54143453	54151483	+	8	blue
St_RH_C12T002384.1	RH_chr12	54185640	54195435	+	8	yellow
St_RH_C12T002385.1	RH_chr12	54220266	54235528	+	8	blue
St_RH_C12T002386.1	RH_chr12	54249474	54264201	+	8	yellow
St_RH_C12T002387.1	RH_chr12	54267457	54278147	+	8	yellow
St_RH_C12T002388.1	RH_chr12	54297180	54323224	+	8	blue

## Sheet: ED Fig 8b_2
Extended Data Fig. 8b. Local synteny of GAME4
gene1	strand	start	end	gene2	strand	start	end	id
Solyc12g006180.2.1_M82	+	727061	732975	Solyc12g006180.2.1_EA00371	+	718570	724484	2
Solyc12g006190.1.1_M82	+	741610	742827	Solyc12g006190.1.1_EA00371	+	733120	734337	2
Solyc12g006200.1.1_M82	+	744799	746532	Solyc12g006200.1.1_EA00371	+	736309	738042	2
Solyc12g006210.1.1_M82	+	748438	748656	Solyc12g006210.1.1_EA00371	+	739949	740167	2
Solyc12g006220.3.1_M82	+	748699	748998	Solyc12g006220.3.1_EA00371	+	740210	740509	2
Solyc12g006230.3.1_M82	+	750164	750415	Solyc12g006230.3.1_EA00371	+	741675	741926	2
Solyc12g006240.2.1_M82	+	759581	767035	Solyc12g006240.2.1_EA00371	+	751092	758546	2
Solyc12g006250.3.1_M82	+	772333	776936	Solyc12g006250.3.1_EA00371	+	763845	768448	2
Solyc12g006260.1.1_M82	+	779160	779567	Solyc12g006260.1.1_EA00371	+	770672	771079	2
Solyc12g006270.2.1_M82	+	787907	792264	Solyc12g006270.2.1_EA00371	+	779419	783776	2
Solyc12g006280.3.1_M82	+	800554	804739	Solyc12g006280.3.1_EA00371	+	792066	796251	2
Solyc12g006290.2.1_M82	+	805548	810048	Solyc12g006290.2.1_EA00371	+	797059	801558	2
Solyc12g006293.1.1_M82	+	812692	815299	Solyc12g006293.1.1_EA00371	+	804204	806812	2
Solyc12g006297.1.1_M82	+	817159	818334	Solyc12g006297.1.1_EA00371	+	808672	809847	2
Solyc12g006300.2.1_M82	+	823256	824017	Solyc12g006300.2.1_EA00371	+	814769	815530	2
Solyc12g006310.2.1_M82	+	828052	834506	Solyc12g006310.2.1_EA00371	+	819565	826019	2
Solyc12g006317.1.1_M82	+	841045	844370	Solyc12g006317.1.1_EA00371	+	832560	835885	2
Solyc12g006320.3.1_M82	+	846074	852742	Solyc12g006320.3.1_EA00371	+	837589	844257	2
TomatoPan007050.1_M82	+	857320	859363	TomatoPan007050.1_EA00371	+	848835	850878	2
Solyc12g006340.3.1_M82	+	862562	864889	Solyc12g006340.3.1_EA00371	+	854076	856403	2
Solyc12g006370.3.1_M82	+	887885	893020	Solyc12g006370.3.1_EA00371	+	879399	884533	2
Solyc12g006380.2.1_M82	+	894272	896729	Solyc12g006380.2.1_EA00371	+	885785	888242	2
Solyc12g006400.2.1_M82	+	901451	902251	Solyc12g006400.2.1_EA00371	+	892964	893764	2
Solyc12g006410.3.1_M82	+	903907	908964	Solyc12g006410.3.1_EA00371	+	895420	900477	2
Solyc12g006420.2.1_M82	+	909054	914721	Solyc12g006420.2.1_EA00371	+	900567	906234	2
Solyc12g006430.3.1_M82	+	917055	919953	Solyc12g006430.3.1_EA00371	+	908569	911467	2
Solyc12g006440.2.1_M82	+	926204	926972	Solyc12g006440.2.1_EA00371	+	917718	918486	2
Solyc12g006450.2.1_M82	+	927214	933100	Solyc12g006450.2.1_EA00371	+	918728	924614	2
Solyc12g006460.2.1_M82	+	939535	944294	Solyc12g006460.2.1_EA00371	+	931045	935804	2
Solyc12g006470.2.1_M82	+	961413	967508	Solyc12g006470.2.1_EA00371	+	952926	959021	2
Solyc12g006480.2.1_M82	+	974287	1004687	Solyc12g006480.2.1_EA00371	+	965799	996192	2
Solyc12g006490.2.1_M82	+	1005769	1010614	Solyc12g006490.2.1_EA00371	+	997274	1002119	2
Solyc12g006500.1.1_M82	+	1015772	1016824	Solyc12g006500.1.1_EA00371	+	1007277	1008329	2
Solyc12g006505.1.1_M82	+	1020323	1028352	Solyc12g006505.1.1_EA00371	+	1011828	1019858	2
Solyc12g006520.2.1_M82	+	1034584	1040296	Solyc12g006520.2.1_EA00371	+	1026090	1031865	2
Solyc12g006180.2.1_EA00371	+	718570	724484	Solyc12g006180.2.1_BGV006865	+	726031	731937	3
Solyc12g006190.1.1_EA00371	+	733120	734337	Solyc12g006190.1.1_BGV006865	+	740686	741903	3
Solyc12g006200.1.1_EA00371	+	736309	738042	Solyc12g006200.1.1_BGV006865	+	743875	745608	3
Solyc12g006210.1.1_EA00371	+	739949	740167	Solyc12g006210.1.1_BGV006865	+	747515	747733	3
Solyc12g006220.3.1_EA00371	+	740210	740509	Solyc12g006220.3.1_BGV006865	+	747776	748075	3
Solyc12g006230.3.1_EA00371	+	741675	741926	Solyc12g006230.3.1_BGV006865	+	749240	749491	3
Solyc12g006240.2.1_EA00371	+	751092	758546	Solyc12g006240.2.1_BGV006865	+	759662	767116	3
Solyc12g006250.3.1_EA00371	+	763845	768448	Solyc12g006250.3.1_BGV006865	+	772411	777015	3
Solyc12g006260.1.1_EA00371	+	770672	771079	Solyc12g006260.1.1_BGV006865	+	779210	779617	3
Solyc12g006270.2.1_EA00371	+	779419	783776	Solyc12g006270.2.1_BGV006865	+	787959	792316	3
Solyc12g006280.3.1_EA00371	+	792066	796251	Solyc12g006280.3.1_BGV006865	+	800599	804784	3
Solyc12g006290.2.1_EA00371	+	797059	801558	Solyc12g006290.2.1_BGV006865	+	805593	810092	3
Solyc12g006293.1.1_EA00371	+	804204	806812	Solyc12g006293.1.1_BGV006865	+	812737	815345	3
Solyc12g006297.1.1_EA00371	+	808672	809847	Solyc12g006297.1.1_BGV006865	+	817205	818380	3
Solyc12g006300.2.1_EA00371	+	814769	815530	Solyc12g006300.2.1_BGV006865	+	823303	824064	3
Solyc12g006310.2.1_EA00371	+	819565	826019	Solyc12g006310.2.1_BGV006865	+	828099	834553	3
Solyc12g006317.1.1_EA00371	+	832560	835885	Solyc12g006317.1.1_BGV006865	+	841094	844419	3
Solyc12g006320.3.1_EA00371	+	837589	844257	Solyc12g006320.3.1_BGV006865	+	846123	852791	3
TomatoPan007050.1_EA00371	+	848835	850878	TomatoPan007050.1_BGV006865	+	857368	859411	3
Solyc12g006340.3.1_EA00371	+	854076	856403	Solyc12g006340.3.1_BGV006865	+	862609	864936	3
Solyc12g006370.3.1_EA00371	+	879399	884533	Solyc12g006370.3.1_BGV006865	+	887932	893066	3
Solyc12g006380.2.1_EA00371	+	885785	888242	Solyc12g006380.2.1_BGV006865	+	894317	896774	3
Solyc12g006400.2.1_EA00371	+	892964	893764	Solyc12g006400.2.1_BGV006865	+	901496	902296	3
Solyc12g006410.3.1_EA00371	+	895420	900477	Solyc12g006410.3.1_BGV006865	+	903950	909007	3
Solyc12g006420.2.1_EA00371	+	900567	906234	Solyc12g006420.2.1_BGV006865	+	909097	914764	3
Solyc12g006430.3.1_EA00371	+	908569	911467	Solyc12g006430.3.1_BGV006865	+	917099	919997	3
Solyc12g006440.2.1_EA00371	+	917718	918486	Solyc12g006440.2.1_BGV006865	+	926248	927016	3
Solyc12g006450.2.1_EA00371	+	918728	924614	Solyc12g006450.2.1_BGV006865	+	927258	933144	3
Solyc12g006460.2.1_EA00371	+	931045	935804	Solyc12g006460.2.1_BGV006865	+	939577	944336	3
Solyc12g006470.2.1_EA00371	+	952926	959021	Solyc12g006470.2.1_BGV006865	+	961464	967559	3
Solyc12g006480.2.1_EA00371	+	965799	996192	Solyc12g006480.2.1_BGV006865	+	974338	1004740	3
Solyc12g006490.2.1_EA00371	+	997274	1002119	Solyc12g006490.2.1_BGV006865	+	1005822	1010667	3
Solyc12g006500.1.1_EA00371	+	1007277	1008329	Solyc12g006500.1.1_BGV006865	+	1015825	1016877	3
Solyc12g006505.1.1_EA00371	+	1011828	1019858	Solyc12g006505.1.1_BGV006865	+	1020376	1028398	3
Solyc12g006520.2.1_EA00371	+	1026090	1031865	Solyc12g006520.2.1_BGV006865	+	1034638	1040413	3
Solyc12g006180.2.1_BGV006865	+	726031	731937	Solyc12g006180.2.1	+	731516	737430	4
Solyc12g006190.1.1_BGV006865	+	740686	741903	Solyc12g006190.1.1	+	746064	747281	4
Solyc12g006200.1.1_BGV006865	+	743875	745608	Solyc12g006200.1.1	+	749253	750986	4
Solyc12g006210.1.1_BGV006865	+	747515	747733	Solyc12g006210.1.1	+	752893	753111	4
Solyc12g006220.3.1_BGV006865	+	747776	748075	Solyc12g006220.3.1	+	753154	753453	4
Solyc12g006230.3.1_BGV006865	+	749240	749491	Solyc12g006230.3.1	+	754619	754870	4
Solyc12g006240.2.1_BGV006865	+	759662	767116	Solyc12g006240.2.1	+	764033	771486	4
Solyc12g006250.3.1_BGV006865	+	772411	777015	Solyc12g006250.3.1	+	776786	781389	4
Solyc12g006260.1.1_BGV006865	+	779210	779617	Solyc12g006260.1.1	+	783614	784021	4
Solyc12g006270.2.1_BGV006865	+	787959	792316	Solyc12g006270.2.1	+	792360	796717	4
Solyc12g006280.3.1_BGV006865	+	800599	804784	Solyc12g006280.3.1	+	804997	809181	4
Solyc12g006290.2.1_BGV006865	+	805593	810092	Solyc12g006290.2.1	+	809990	814489	4
Solyc12g006293.1.1_BGV006865	+	812737	815345	Solyc12g006293.1.1	+	817134	819742	4
Solyc12g006297.1.1_BGV006865	+	817205	818380	Solyc12g006297.1.1	+	821602	822777	4
Solyc12g006300.2.1_BGV006865	+	823303	824064	Solyc12g006300.2.1	+	827699	828460	4
Solyc12g006310.2.1_BGV006865	+	828099	834553	Solyc12g006310.2.1	+	832495	838949	4
Solyc12g006317.1.1_BGV006865	+	841094	844419	Solyc12g006317.1.1	+	845489	848814	4
Solyc12g006340.3.1_BGV006865	+	862609	864936	Solyc12g006340.3.1	+	864195	866522	4
Solyc12g006370.3.1_BGV006865	+	887932	893066	Solyc12g006370.3.1	+	889517	894651	4
Solyc12g006380.2.1_BGV006865	+	894317	896774	Solyc12g006380.2.1	+	895902	898359	4
Solyc12g006400.2.1_BGV006865	+	901496	902296	Solyc12g006400.2.1	+	903080	903880	4
Solyc12g006410.3.1_BGV006865	+	903950	909007	Solyc12g006410.3.1	+	905532	910589	4
Solyc12g006420.2.1_BGV006865	+	909097	914764	Solyc12g006420.2.1	+	910679	916344	4
Solyc12g006430.3.1_BGV006865	+	917099	919997	Solyc12g006430.3.1	+	918679	921577	4
Solyc12g006440.2.1_BGV006865	+	926248	927016	Solyc12g006440.2.1	+	927823	928591	4
Solyc12g006450.2.1_BGV006865	+	927258	933144	Solyc12g006450.2.1	+	928833	934720	4
Solyc12g006460.2.1_BGV006865	+	939577	944336	Solyc12g006460.2.1	+	941168	945926	4
Solyc12g006470.2.1_BGV006865	+	961464	967559	Solyc12g006470.2.1	+	963074	969168	4
Solyc12g006480.2.1_BGV006865	+	974338	1004740	Solyc12g006480.2.1	+	975947	1006407	4
Solyc12g006490.2.1_BGV006865	+	1005822	1010667	Solyc12g006490.2.1	+	1007442	1012287	4
Solyc12g006500.1.1_BGV006865	+	1015825	1016877	Solyc12g006500.1.1	+	1017445	1018497	4
Solyc12g006505.1.1_BGV006865	+	1020376	1028398	Solyc12g006505.1.1	+	1021996	1030019	4
Solyc12g006520.2.1_BGV006865	+	1034638	1040413	Solyc12g006520.2.1	+	1036251	1042026	4
Solyc12g006180.2.1	+	731516	737430	Soltu.DM.12G023710.1	+	53570187	53576766	5
Solyc12g006200.1.1	+	749253	750986	Soltu.DM.12G023770.1	+	53636349	53639769	5
Solyc12g006220.3.1	+	753154	753453	Soltu.DM.12G023790.1	+	53642061	53642357	5
Solyc12g006240.2.1	+	764033	771486	Soltu.DM.12G023800.1	+	53659737	53667395	5
Solyc12g006250.3.1	+	776786	781389	Soltu.DM.12G023810.1	+	53673601	53679162	5
Solyc12g006270.2.1	+	792360	796717	Soltu.DM.12G023840.1	+	53693131	53698003	5
Solyc12g006280.3.1	+	804997	809181	Soltu.DM.12G023850.1	+	53705889	53709803	5
Solyc12g006290.2.1	+	809990	814489	Soltu.DM.12G023860.4	+	53710517	53715773	5
Solyc12g006293.1.1	+	817134	819742	Soltu.DM.12G023880.1	+	53723483	53726562	5
Solyc12g006300.2.1	+	827699	828460	Soltu.DM.12G023890.1	+	53729645	53737788	5
Solyc12g006320.3.1	+	850518	857204	Soltu.DM.12G023910.1	+	53748802	53756245	5
Solyc12g006340.3.1	+	864195	866522	Soltu.DM.12G023940.1	+	53795259	53802974	5
Solyc12g006370.3.1	+	889517	894651	Soltu.DM.12G023960.1	+	53808228	53814160	5
Solyc12g006380.2.1	+	895902	898359	Soltu.DM.12G023970.1	+	53815028	53817424	5
Solyc12g006410.3.1	+	905532	910589	Soltu.DM.12G023990.1	+	53832278	53835507	5
Solyc12g006430.3.1	+	918679	921577	Soltu.DM.12G024010.1	+	53853242	53856447	5
Solyc12g006440.2.1	+	927823	928591	Soltu.DM.12G024020.1	+	53878004	53879034	5
Solyc12g006450.2.1	+	928833	934720	Soltu.DM.12G024030.2	+	53879220	53884439	5
Solyc12g006460.2.1	+	941168	945926	Soltu.DM.12G024040.1	+	53896395	53904071	5
Solyc12g006470.2.1	+	963074	969168	Soltu.DM.12G024050.1	+	53969804	53977550	5
Solyc12g006480.2.1	+	975947	1006407	Soltu.DM.12G024080.1	+	53984788	54001297	5
Solyc12g006490.2.1	+	1007442	1012287	Soltu.DM.12G024100.1	+	54023747	54028826	5
Solyc12g006500.1.1	+	1017445	1018497	Soltu.DM.12G024110.1	+	54035699	54037351	5
Solyc12g006505.1.1	+	1021996	1030019	Soltu.DM.12G024260.1	+	54267142	54277826	5
Solyc12g006520.2.1	+	1036251	1042026	Soltu.DM.12G024270.1	+	54299595	54308126	5
Soltu.DM.12G023710.1	+	53570187	53576766	St_A6-26_C12T002346.1	+	57343540	57350834	6
Soltu.DM.12G023760.1	+	53633479	53634435	St_A6-26_C12T002348.1	+	57405685	57406647	6
Soltu.DM.12G023770.1	+	53636349	53639769	St_A6-26_C12T002349.1	+	57409969	57411702	6
Soltu.DM.12G023780.1	+	53641883	53646050	St_A6-26_C12T002351.1	+	57415802	57418359	6
Soltu.DM.12G023800.1	+	53659737	53667395	St_A6-26_C12T002352.1	+	57433788	57441440	6
Soltu.DM.12G023810.1	+	53673601	53679162	St_A6-26_C12T002353.1	+	57447493	57452849	6
Soltu.DM.12G023820.1	+	53681531	53682265	St_A6-26_C12T002354.1	+	57456382	57456795	6
Soltu.DM.12G023830.1	+	53690001	53690336	St_A6-26_C12T002355.1	+	57466469	57466804	6
Soltu.DM.12G023840.1	+	53693131	53698003	St_A6-26_C12T002356.1	+	57469825	57474597	6
Soltu.DM.12G023850.1	+	53705889	53709803	St_A6-26_C12T002357.1	+	57482465	57486321	6
Soltu.DM.12G023860.4	+	53710517	53715773	St_A6-26_C12T002358.1	+	57487047	57494756	6
Soltu.DM.12G023880.1	+	53723483	53726562	St_A6-26_C12T002359.1	+	57494844	57502900	6
Soltu.DM.12G023890.1	+	53729645	53737788	St_A6-26_C12T002360.1	+	57504869	57512773	6
Soltu.DM.12G023900.2	+	53739294	53747741	St_A6-26_C12T002361.1	+	57515274	57523585	6
Soltu.DM.12G023910.1	+	53748802	53756245	St_A6-26_C12T002362.1	+	57524721	57532141	6
Soltu.DM.12G023920.1	+	53757242	53758513	St_A6-26_C12T002363.1	+	57533093	57534364	6
Soltu.DM.12G023940.1	+	53795259	53802974	St_A6-26_C12T002365.1	+	57569176	57576895	6
Soltu.DM.12G023950.1	+	53804040	53807883	St_A6-26_C12T002366.1	+	57577954	57582154	6
Soltu.DM.12G023960.1	+	53808228	53814160	St_A6-26_C12T002367.1	+	57582195	57588199	6
Soltu.DM.12G023970.1	+	53815028	53817424	St_A6-26_C12T002368.1	+	57589238	57591428	6
Soltu.DM.12G023980.1	+	53823977	53826409	St_A6-26_C12T002369.1	+	57594664	57597906	6
Soltu.DM.12G024010.1	+	53853242	53856447	St_A6-26_C12T002373.1	+	57624191	57627411	6
Soltu.DM.12G024020.1	+	53878004	53879034	St_A6-26_C12T002374.1	+	57635767	57637087	6
Soltu.DM.12G024030.2	+	53879220	53884439	St_A6-26_C12T002375.1	+	57638344	57643658	6
Soltu.DM.12G024040.1	+	53896395	53904071	St_A6-26_C12T002376.1	+	57654088	57661909	6
Soltu.DM.12G024050.1	+	53969804	53977550	St_A6-26_C12T45878.1	+	57718373	57725685	6
Soltu.DM.12G024080.1	+	53984788	54001297	St_A6-26_C12T002379.1	+	57734840	57765691	6
Soltu.DM.12G024100.1	+	54023747	54028826	St_A6-26_C12T002380.1	+	57766696	57771644	6
Soltu.DM.12G024110.1	+	54035699	54037351	St_A6-26_C12T002381.1	+	57791420	57792472	6
Soltu.DM.12G024130.1	+	54085873	54087693	St_A6-26_C12T002383.1	+	57831755	57833718	6
Soltu.DM.12G024220.1	+	54219865	54225378	St_A6-26_C12T002384.1	+	57853406	57876501	6
Soltu.DM.12G024270.1	+	54299595	54308126	St_A6-26_C12T002385.1	+	57898453	57917631	6
Soltu.DM.12G024300.1	+	54326649	54328586	St_A6-26_C12T002387.1	+	57924994	57927070	6
St_A6-26_C12T002346.1	+	57343540	57350834	St_E4-63_C12T002338.1	+	54545840	54552336	7
St_A6-26_C12T002347.1	+	57352421	57353170	St_E4-63_C12T002339.1	+	54553893	54557316	7
St_A6-26_C12T002348.1	+	57405685	57406647	St_E4-63_C12T002340.1	+	54603220	54604182	7
St_A6-26_C12T002349.1	+	57409969	57411702	St_E4-63_C12T002341.1	+	54607479	54611981	7
St_A6-26_C12T002351.1	+	57415802	57418359	St_E4-63_C12T002342.1	+	54612765	54615844	7
St_A6-26_C12T002352.1	+	57433788	57441440	St_E4-63_C12T002343.1	+	54631755	54639406	7
St_A6-26_C12T002353.1	+	57447493	57452849	St_E4-63_C12T002344.1	+	54645498	54650811	7
St_A6-26_C12T002354.1	+	57456382	57456795	St_E4-63_C12T002345.1	+	54654399	54654788	7
St_A6-26_C12T002355.1	+	57466469	57466804	St_E4-63_C12T002346.1	+	54663972	54664307	7
St_A6-26_C12T002356.1	+	57469825	57474597	St_E4-63_C12T002347.1	+	54667265	54672231	7
St_A6-26_C12T002357.1	+	57482465	57486321	St_E4-63_C12T002348.1	+	54679986	54683814	7
St_A6-26_C12T002358.1	+	57487047	57494756	St_E4-63_C12T002349.1	+	54688821	54692637	7
St_A6-26_C12T002361.1	+	57515274	57523585	St_E4-63_C12T002352.1	+	54717622	54726065	7
St_A6-26_C12T002362.1	+	57524721	57532141	St_E4-63_C12T002353.1	+	54727163	54734595	7
St_A6-26_C12T002363.1	+	57533093	57534364	St_E4-63_C12T002354.1	+	54735561	54736832	7
St_A6-26_C12T002364.1	+	57548493	57549730	St_E4-63_C12T002355.1	+	54749682	54751105	7
St_A6-26_C12T002365.1	+	57569176	57576895	St_E4-63_C12T002356.1	+	54773420	54781141	7
St_A6-26_C12T002367.1	+	57582195	57588199	St_E4-63_C12T002358.1	+	54786543	54792467	7
St_A6-26_C12T002369.1	+	57594664	57597906	St_E4-63_C12T002360.1	+	54802300	54805041	7
St_A6-26_C12T002370.1	+	57599579	57600927	St_E4-63_C12T002361.1	+	54806567	54807981	7
St_A6-26_C12T002371.1	+	57603057	57610631	St_E4-63_C12T002362.1	+	54810256	54819180	7
St_A6-26_C12T002372.1	+	57612773	57620139	St_E4-63_C12T002363.1	+	54819843	54825854	7
St_A6-26_C12T002373.1	+	57624191	57627411	St_E4-63_C12T002364.1	+	54831567	54834802	7
St_A6-26_C12T002374.1	+	57635767	57637087	St_E4-63_C12T002368.1	+	54856192	54857347	7
St_A6-26_C12T002375.1	+	57638344	57643658	St_E4-63_C12T002369.1	+	54857384	54862921	7
St_A6-26_C12T002376.1	+	57654088	57661909	St_E4-63_C12T002370.1	+	54876668	54882329	7
St_A6-26_C12T45878.1	+	57718373	57725685	St_E4-63_C12T48377.1	+	54948194	54955217	7
St_A6-26_C12T002379.1	+	57734840	57765691	St_E4-63_C12T002373.1	+	54964485	55002389	7
St_A6-26_C12T002381.1	+	57791420	57792472	St_E4-63_C12T002376.1	+	55015548	55016600	7
St_A6-26_C12T002383.1	+	57831755	57833718	St_E4-63_C12T002389.1	+	55183895	55185639	7
St_A6-26_C12T002385.1	+	57898453	57917631	St_E4-63_C12T002398.1	+	55391156	55402355	7
St_A6-26_C12T002387.1	+	57924994	57927070	St_E4-63_C12T002401.1	+	55420942	55430504	7
St_E4-63_C12T002338.1	+	54545840	54552336	St_RH_C12T002337.1	+	53581646	53588828	8
St_E4-63_C12T002339.1	+	54553893	54557316	St_RH_C12T002338.1	+	53590435	53591196	8
St_E4-63_C12T002340.1	+	54603220	54604182	St_RH_C12T002341.1	+	53638096	53639058	8
St_E4-63_C12T002341.1	+	54607479	54611981	St_RH_C12T002342.1	+	53642385	53644118	8
St_E4-63_C12T002342.1	+	54612765	54615844	St_RH_C12T002344.1	+	53647520	53650641	8
St_E4-63_C12T002343.1	+	54631755	54639406	St_RH_C12T002345.1	+	53666552	53674156	8
St_E4-63_C12T002344.1	+	54645498	54650811	St_RH_C12T002346.1	+	53680324	53685609	8
St_E4-63_C12T002345.1	+	54654399	54654788	St_RH_C12T002347.1	+	53689172	53689585	8
St_E4-63_C12T002346.1	+	54663972	54664307	St_RH_C12T002348.1	+	53698799	53699134	8
St_E4-63_C12T002347.1	+	54667265	54672231	St_RH_C12T002349.1	+	53702124	53706964	8
St_E4-63_C12T002348.1	+	54679986	54683814	St_RH_C12T002350.1	+	53714815	53718694	8
St_E4-63_C12T002350.1	+	54695520	54704884	St_RH_C12T002352.1	+	53726130	53728794	8
St_E4-63_C12T002351.1	+	54707964	54716155	St_RH_C12T002354.1	+	53738556	53742825	8
St_E4-63_C12T002353.1	+	54727163	54734595	St_RH_C12T002356.1	+	53757762	53765153	8
St_E4-63_C12T002354.1	+	54735561	54736832	St_RH_C12T002357.1	+	53766152	53767423	8
St_E4-63_C12T002355.1	+	54749682	54751105	St_RH_C12T002358.1	+	53780273	53781510	8
St_E4-63_C12T002356.1	+	54773420	54781141	St_RH_C12T002359.1	+	53804159	53811710	8
St_E4-63_C12T002357.1	+	54782286	54786615	St_RH_C12T002360.1	+	53812941	53817389	8
St_E4-63_C12T002358.1	+	54786543	54792467	St_RH_C12T002361.1	+	53817156	53823065	8
St_E4-63_C12T002360.1	+	54802300	54805041	St_RH_C12T002363.1	+	53832883	53835624	8
St_E4-63_C12T002361.1	+	54806567	54807981	St_RH_C12T002364.1	+	53837224	53838172	8
St_E4-63_C12T002362.1	+	54810256	54819180	St_RH_C12T002365.1	+	53840843	53858022	8
St_E4-63_C12T002364.1	+	54831567	54834802	St_RH_C12T002366.1	+	53862143	53865348	8
St_E4-63_C12T002368.1	+	54856192	54857347	St_RH_C12T002367.1	+	53873925	53875230	8
St_E4-63_C12T002369.1	+	54857384	54862921	St_RH_C12T002368.1	+	53875600	53881119	8
St_E4-63_C12T002370.1	+	54876668	54882329	St_RH_C12T002369.1	+	53894999	53900927	8
St_E4-63_C12T48377.1	+	54948194	54955217	St_RH_C12T78344.1	+	53962110	53969065	8
St_E4-63_C12T002372.1	+	54957432	54962379	St_RH_C12T002372.1	+	53982396	53985024	8
St_E4-63_C12T002373.1	+	54964485	55002389	St_RH_C12T002373.1	+	53987110	54018088	8
St_E4-63_C12T002375.1	+	55003399	55008535	St_RH_C12T002374.1	+	54019230	54024042	8
St_E4-63_C12T002376.1	+	55015548	55016600	St_RH_C12T002377.1	+	54036397	54037449	8
St_E4-63_C12T002377.1	+	55019474	55030854	St_RH_C12T002378.1	+	54040331	54051545	8
St_E4-63_C12T002389.1	+	55183895	55185639	St_RH_C12T002380.1	+	54086295	54088215	8
St_E4-63_C12T002390.1	+	55201004	55205407	St_RH_C12T002381.1	+	54103368	54107795	8
St_E4-63_C12T002391.1	+	55215162	55233787	St_RH_C12T002382.1	+	54117496	54136134	8
St_E4-63_C12T002392.1	+	55241058	55250700	St_RH_C12T002383.1	+	54143453	54151483	8
St_E4-63_C12T002394.1	+	55317910	55323583	St_RH_C12T002385.1	+	54220266	54235528	8
St_E4-63_C12T002398.1	+	55391156	55402355	St_RH_C12T002388.1	+	54297180	54323224	8
St_E4-63_C12T002400.1	+	55417967	55419459	St_RH_C12T002390.1	+	54324519	54325264	8
St_E4-63_C12T002401.1	+	55420942	55430504	St_RH_C12T002391.1	+	54326984	54336695	8

## Sheet: ED Fig. 8c_1
Extended Data Fig. 8c. Local synteny of FKF1
gene	chr	start	end	strand	id	color
Solyc01g005160.4.1_M82	M82MAS1.1ch01	161252	162960	+	1	blue
Solyc01g005210.4.1_M82	M82MAS1.1ch01	167087	192634	+	1	blue
Solyc01g005220.3.1_M82	M82MAS1.1ch01	196881	203955	+	1	blue
Solyc01g005230.4.1_M82	M82MAS1.1ch01	204813	206359	+	1	blue
Solyc01g005240.4.1_M82	M82MAS1.1ch01	208886	215001	+	1	blue
Solyc01g005253.1.1_M82	M82MAS1.1ch01	219018	222194	+	1	blue
Solyc01g005257.1.1_M82	M82MAS1.1ch01	223269	226727	-	1	blue
Solyc01g005280.3.1_M82	M82MAS1.1ch01	227976	230759	-	1	blue
Solyc01g005290.4.1_M82	M82MAS1.1ch01	232265	234929	-	1	blue
Solyc01g005310.3.1_M82	M82MAS1.1ch01	243888	249213	-	1	blue
Solyc01g005320.2.1_M82	M82MAS1.1ch01	249688	251901	-	1	blue
Solyc01g005330.3.1_M82	M82MAS1.1ch01	255523	260309	-	1	blue
Solyc01g005340.3.1_M82	M82MAS1.1ch01	264313	268980	-	1	blue
Solyc01g005350.4.1_M82	M82MAS1.1ch01	271488	279138	-	1	blue
Solyc01g005360.4.1_M82	M82MAS1.1ch01	281271	282686	+	1	blue
Solyc01g005370.3.1_M82	M82MAS1.1ch01	283489	284415	+	1	blue
Solyc01g005380.3.1_M82	M82MAS1.1ch01	284895	289450	+	1	blue
Solyc01g005390.3.1_M82	M82MAS1.1ch01	299294	301228	+	1	blue
Solyc01g005400.3.1_M82	M82MAS1.1ch01	303255	306840	+	1	blue
Solyc01g005410.4.1_M82	M82MAS1.1ch01	309868	313260	+	1	blue
Solyc01g005420.2.1_M82	M82MAS1.1ch01	316783	317609	-	1	blue
Solyc01g005430.3.1_M82	M82MAS1.1ch01	321995	326910	+	1	blue
Solyc01g005440.4.1_M82	M82MAS1.1ch01	332233	335759	+	1	blue
Solyc01g005450.3.1_M82	M82MAS1.1ch01	338121	340817	-	1	blue
Solyc01g005460.4.1_M82	M82MAS1.1ch01	341248	344254	-	1	blue
Solyc01g005470.3.1_M82	M82MAS1.1ch01	346044	348326	-	1	blue
Solyc01g005160.4.1_EA00371	EA00371_MAS1.0ch01	133787	135495	+	2	blue
Solyc01g005210.4.1_EA00371	EA00371_MAS1.0ch01	139622	165170	+	2	blue
Solyc01g005220.3.1_EA00371	EA00371_MAS1.0ch01	169417	176491	+	2	blue
Solyc01g005230.4.1_EA00371	EA00371_MAS1.0ch01	177349	178895	+	2	blue
Solyc01g005240.4.1_EA00371	EA00371_MAS1.0ch01	181422	187537	+	2	blue
Solyc01g005253.1.1_EA00371	EA00371_MAS1.0ch01	191554	194730	+	2	blue
Solyc01g005257.1.1_EA00371	EA00371_MAS1.0ch01	195805	199260	-	2	blue
Solyc01g005280.3.1_EA00371	EA00371_MAS1.0ch01	200509	203292	-	2	blue
Solyc01g005290.4.1_EA00371	EA00371_MAS1.0ch01	204798	207462	-	2	blue
Solyc01g005310.3.1_EA00371	EA00371_MAS1.0ch01	216421	221746	-	2	blue
Solyc01g005320.2.1_EA00371	EA00371_MAS1.0ch01	222221	224434	-	2	blue
Solyc01g005330.3.1_EA00371	EA00371_MAS1.0ch01	228056	232843	-	2	blue
Solyc01g005340.3.1_EA00371	EA00371_MAS1.0ch01	236847	241513	-	2	blue
Solyc01g005350.4.1_EA00371	EA00371_MAS1.0ch01	244021	251674	-	2	blue
Solyc01g005360.4.1_EA00371	EA00371_MAS1.0ch01	253807	255224	+	2	blue
Solyc01g005370.3.1_EA00371	EA00371_MAS1.0ch01	256027	256953	+	2	blue
Solyc01g005380.3.1_EA00371	EA00371_MAS1.0ch01	257464	262019	+	2	blue
Solyc01g005390.3.1_EA00371	EA00371_MAS1.0ch01	271852	273786	+	2	blue
Solyc01g005400.3.1_EA00371	EA00371_MAS1.0ch01	275811	279396	+	2	blue
Solyc01g005410.4.1_EA00371	EA00371_MAS1.0ch01	282424	285816	+	2	blue
Solyc01g005420.2.1_EA00371	EA00371_MAS1.0ch01	289339	290165	-	2	blue
Solyc01g005430.3.1_EA00371	EA00371_MAS1.0ch01	294551	299465	+	2	blue
Solyc01g005440.4.1_EA00371	EA00371_MAS1.0ch01	304789	308314	+	2	blue
Solyc01g005450.3.1_EA00371	EA00371_MAS1.0ch01	310681	313372	-	2	blue
Solyc01g005460.4.1_EA00371	EA00371_MAS1.0ch01	313803	316741	-	2	blue
Solyc01g005470.3.1_EA00371	EA00371_MAS1.0ch01	318533	320840	-	2	blue
Solyc01g005160.4.1_BGV006865	BGV006865_MAS1.0ch01	159876	161584	+	3	blue
Solyc01g005210.4.1_BGV006865	BGV006865_MAS1.0ch01	165711	191258	+	3	blue
Solyc01g005220.3.1_BGV006865	BGV006865_MAS1.0ch01	195505	202579	+	3	blue
Solyc01g005230.4.1_BGV006865	BGV006865_MAS1.0ch01	203437	204983	+	3	blue
Solyc01g005240.4.1_BGV006865	BGV006865_MAS1.0ch01	207511	213626	+	3	blue
Solyc01g005253.1.1_BGV006865	BGV006865_MAS1.0ch01	217643	220819	+	3	blue
Solyc01g005257.1.1_BGV006865	BGV006865_MAS1.0ch01	221894	225348	-	3	blue
Solyc01g005280.3.1_BGV006865	BGV006865_MAS1.0ch01	226597	229380	-	3	blue
Solyc01g005290.4.1_BGV006865	BGV006865_MAS1.0ch01	230886	233550	-	3	blue
Solyc01g005310.3.1_BGV006865	BGV006865_MAS1.0ch01	242509	247834	-	3	blue
Solyc01g005320.2.1_BGV006865	BGV006865_MAS1.0ch01	248311	250524	-	3	blue
Solyc01g005330.3.1_BGV006865	BGV006865_MAS1.0ch01	254151	258938	-	3	blue
Solyc01g005340.3.1_BGV006865	BGV006865_MAS1.0ch01	262942	267608	-	3	blue
Solyc01g005350.4.1_BGV006865	BGV006865_MAS1.0ch01	270116	277764	-	3	blue
Solyc01g005360.4.1_BGV006865	BGV006865_MAS1.0ch01	279903	281318	+	3	blue
Solyc01g005370.3.1_BGV006865	BGV006865_MAS1.0ch01	282121	283047	+	3	blue
Solyc01g005380.3.1_BGV006865	BGV006865_MAS1.0ch01	283527	288082	+	3	blue
Solyc01g005390.3.1_BGV006865	BGV006865_MAS1.0ch01	297913	299847	+	3	blue
Solyc01g005400.3.1_BGV006865	BGV006865_MAS1.0ch01	301866	305451	+	3	blue
Solyc01g005410.4.1_BGV006865	BGV006865_MAS1.0ch01	308479	311871	+	3	blue
Solyc01g005420.2.1_BGV006865	BGV006865_MAS1.0ch01	315394	316220	-	3	blue
Solyc01g005430.3.1_BGV006865	BGV006865_MAS1.0ch01	320523	325424	+	3	blue
Solyc01g005440.4.1_BGV006865	BGV006865_MAS1.0ch01	330759	334284	+	3	blue
Solyc01g005450.3.1_BGV006865	BGV006865_MAS1.0ch01	336651	339342	-	3	blue
Solyc01g005460.4.1_BGV006865	BGV006865_MAS1.0ch01	339773	342711	-	3	blue
Solyc01g005470.3.1_BGV006865	BGV006865_MAS1.0ch01	344503	346808	-	3	blue
Solyc01g005160.4.1	SL4.0ch01	151978	153686	+	4	blue
Solyc01g005210.4.1	SL4.0ch01	157812	183358	+	4	blue
Solyc01g005220.3.1	SL4.0ch01	187605	194678	+	4	blue
Solyc01g005230.4.1	SL4.0ch01	195535	197081	+	4	blue
Solyc01g005240.4.1	SL4.0ch01	199609	205724	+	4	blue
Solyc01g005250.4.1	SL4.0ch01	205700	209112	-	4	blue
Solyc01g005253.1.1	SL4.0ch01	209741	212916	+	4	blue
Solyc01g005257.1.1	SL4.0ch01	213990	217456	-	4	blue
Solyc01g005280.3.1	SL4.0ch01	218705	221488	-	4	blue
Solyc01g005290.4.1	SL4.0ch01	222994	225658	-	4	blue
Solyc01g005300.4.1	SL4.0ch01	230694	235767	+	4	red
Solyc01g005310.3.1	SL4.0ch01	234617	239942	-	4	blue
Solyc01g005320.2.1	SL4.0ch01	240417	242630	-	4	blue
Solyc01g005330.3.1	SL4.0ch01	246265	251052	-	4	blue
Solyc01g005340.3.1	SL4.0ch01	255052	259718	-	4	blue
Solyc01g005350.4.1	SL4.0ch01	262224	269870	-	4	blue
Solyc01g005360.4.1	SL4.0ch01	272007	273422	+	4	blue
Solyc01g005370.3.1	SL4.0ch01	274225	275151	+	4	blue
Solyc01g005380.3.1	SL4.0ch01	275631	280186	+	4	blue
Solyc01g005390.3.1	SL4.0ch01	290027	291960	+	4	blue
Solyc01g005400.3.1	SL4.0ch01	293989	297571	+	4	blue
Solyc01g005410.4.1	SL4.0ch01	300599	303991	+	4	blue
Solyc01g005420.2.1	SL4.0ch01	307514	308340	-	4	blue
Solyc01g005430.3.1	SL4.0ch01	312643	317544	+	4	blue
Solyc01g005440.4.1	SL4.0ch01	322878	326403	+	4	blue
Solyc01g005450.3.1	SL4.0ch01	328769	331460	-	4	blue
Solyc01g005460.4.1	SL4.0ch01	331891	334829	-	4	blue
Solyc01g005470.3.1	SL4.0ch01	336620	338923	-	4	blue
Soltu.DM.01G000240.1	chr01	653166	654847	+	5	blue
Soltu.DM.01G000250.1	chr01	657383	663655	+	5	blue
Soltu.DM.01G000260.1	chr01	666110	666493	+	5	yellow
Soltu.DM.01G000270.1	chr01	667429	668319	+	5	blue
Soltu.DM.01G000280.1	chr01	669801	670694	+	5	blue
Soltu.DM.01G000290.1	chr01	680097	684597	+	5	blue
Soltu.DM.01G000300.1	chr01	692137	700250	+	5	blue
Soltu.DM.01G000310.1	chr01	701281	703274	+	5	blue
Soltu.DM.01G000320.1	chr01	703854	704963	+	5	yellow
Soltu.DM.01G000330.1	chr01	705949	708757	-	5	blue
Soltu.DM.01G000340.1	chr01	712755	717338	+	5	yellow
Soltu.DM.01G000350.1	chr01	716343	722428	+	5	blue
Soltu.DM.01G000360.1	chr01	723650	728143	-	5	blue
Soltu.DM.01G000370.1	chr01	729941	734160	+	5	yellow
Soltu.DM.01G000380.1	chr01	735842	739745	-	5	blue
Soltu.DM.01G000390.1	chr01	740396	744415	-	5	blue
Soltu.DM.01G000400.1	chr01	745804	748100	-	5	yellow
Soltu.DM.01G000410.1	chr01	750659	753182	+	5	blue
Soltu.DM.01G000420.1	chr01	753315	755445	+	5	yellow
Soltu.DM.01G000430.1	chr01	756873	758153	+	5	blue
Soltu.DM.01G000440.1	chr01	758286	769144	+	5	yellow
Soltu.DM.01G000450.1	chr01	770271	772892	+	5	yellow
Soltu.DM.01G000460.3	chr01	784161	787595	+	5	yellow
Soltu.DM.01G000470.1	chr01	791945	796001	+	5	yellow
Soltu.DM.01G000480.1	chr01	797597	800400	+	5	yellow
Soltu.DM.01G000490.1	chr01	805474	810059	+	5	red
Soltu.DM.01G000500.1	chr01	810585	818234	-	5	blue
Soltu.DM.01G000510.1	chr01	823254	828486	-	5	blue
Soltu.DM.01G000520.4	chr01	832051	839532	-	5	blue
Soltu.DM.01G000530.1	chr01	845228	853113	+	5	yellow
Soltu.DM.01G000540.1	chr01	853226	853988	+	5	yellow
Soltu.DM.01G000550.1	chr01	859288	861632	-	5	yellow
Soltu.DM.01G000560.1	chr01	878707	882388	-	5	blue
Soltu.DM.01G000570.1	chr01	895786	898069	-	5	blue
Soltu.DM.01G000580.1	chr01	903403	907756	-	5	yellow
Soltu.DM.01G000590.1	chr01	923156	926095	+	5	blue
Soltu.DM.01G000600.1	chr01	931773	936707	-	5	yellow
Soltu.DM.01G000610.1	chr01	953383	956376	+	5	yellow
Soltu.DM.01G000630.1	chr01	974222	976427	-	5	yellow
Soltu.DM.01G000640.1	chr01	981907	982622	+	5	blue
Soltu.DM.01G000650.1	chr01	983636	985474	+	5	yellow
Soltu.DM.01G000660.1	chr01	986504	987515	+	5	blue
Soltu.DM.01G000670.2	chr01	988153	993067	+	5	blue
Soltu.DM.01G000680.1	chr01	1000411	1000871	-	5	yellow
Soltu.DM.01G000690.1	chr01	1006780	1008791	+	5	blue
Soltu.DM.01G000700.1	chr01	1011885	1015513	+	5	blue
Soltu.DM.01G000710.1	chr01	1020872	1024605	+	5	blue
Soltu.DM.01G000720.1	chr01	1032365	1033091	+	5	yellow
Soltu.DM.01G000730.1	chr01	1083443	1083952	-	5	blue
Soltu.DM.01G000740.1	chr01	1095241	1096897	+	5	yellow
Soltu.DM.01G000750.1	chr01	1098869	1105679	+	5	blue
Soltu.DM.01G000760.2	chr01	1115207	1118743	+	5	blue
Soltu.DM.01G000770.1	chr01	1122285	1125264	-	5	blue
Soltu.DM.01G000780.1	chr01	1126102	1128933	-	5	blue
Soltu.DM.01G000790.1	chr01	1132624	1134621	-	5	blue
St_A6-26_C01T000022.1	A6-26_chr01	349207	350490	+	6	blue
St_A6-26_C01T000023.1	A6-26_chr01	353002	359370	+	6	blue
St_A6-26_C01T000024.1	A6-26_chr01	358811	360334	-	6	blue
St_A6-26_C01T000025.1	A6-26_chr01	361165	364061	+	6	blue
St_A6-26_C01T000026.1	A6-26_chr01	366103	366996	+	6	blue
St_A6-26_C01T000027.1	A6-26_chr01	375752	380879	+	6	blue
St_A6-26_C01T000028.1	A6-26_chr01	391913	399948	+	6	blue
St_A6-26_C01T000029.1	A6-26_chr01	400907	414699	+	6	blue
St_A6-26_C01T000030.1	A6-26_chr01	405627	413638	-	6	blue
St_A6-26_C01T000031.1	A6-26_chr01	416951	423053	+	6	blue
St_A6-26_C01T000032.1	A6-26_chr01	424301	428777	-	6	blue
St_A6-26_C01T000033.1	A6-26_chr01	430589	434803	+	6	blue
St_A6-26_C01T000034.1	A6-26_chr01	436505	448814	-	6	blue
St_A6-26_C01T000035.1	A6-26_chr01	453165	455816	+	6	blue
St_A6-26_C01T000036.1	A6-26_chr01	457512	464451	+	6	yellow
St_A6-26_C01T000037.1	A6-26_chr01	466506	469863	+	6	blue
St_A6-26_C01T000038.1	A6-26_chr01	470904	473525	+	6	yellow
St_A6-26_C01T000039.1	A6-26_chr01	485103	487730	+	6	yellow
St_A6-26_C01T000040.1	A6-26_chr01	492320	501601	+	6	blue
St_A6-26_C01T000041.1	A6-26_chr01	506395	510934	+	6	red
St_A6-26_C01T000042.1	A6-26_chr01	511290	517416	-	6	blue
St_A6-26_C01T000043.1	A6-26_chr01	517929	520295	-	6	blue
St_A6-26_C01T000044.1	A6-26_chr01	524226	529440	-	6	blue
St_A6-26_C01T000045.1	A6-26_chr01	533048	540440	-	6	blue
St_A6-26_C01T000046.1	A6-26_chr01	546172	546383	-	6	yellow
St_A6-26_C01T000047.1	A6-26_chr01	550016	573426	+	6	yellow
St_A6-26_C01T000048.1	A6-26_chr01	583930	587579	-	6	blue
St_A6-26_C01T000049.1	A6-26_chr01	587703	593900	-	6	blue
St_A6-26_C01T000050.1	A6-26_chr01	603251	605695	-	6	blue
St_A6-26_C01T000051.1	A6-26_chr01	610450	615610	-	6	yellow
St_A6-26_C01T000052.1	A6-26_chr01	630661	633808	+	6	blue
St_A6-26_C01T000053.2	A6-26_chr01	636620	644472	-	6	yellow
St_A6-26_C01T000053.1	A6-26_chr01	642186	644472	-	6	yellow
St_A6-26_C01T000054.1	A6-26_chr01	660878	663926	+	6	yellow
St_A6-26_C01T000055.1	A6-26_chr01	666603	667283	+	6	yellow
St_A6-26_C01T000056.1	A6-26_chr01	667287	668331	+	6	blue
St_A6-26_C01T000057.1	A6-26_chr01	677590	678000	+	6	yellow
St_A6-26_C01T000058.1	A6-26_chr01	679121	683997	-	6	yellow
St_A6-26_C01T000059.1	A6-26_chr01	695995	697233	+	6	blue
St_A6-26_C01T000060.1	A6-26_chr01	698022	700450	+	6	yellow
St_A6-26_C01T000061.1	A6-26_chr01	701290	701808	+	6	blue
St_A6-26_C01T000062.1	A6-26_chr01	707976	712863	+	6	blue
St_A6-26_C01T000063.1	A6-26_chr01	727252	729283	+	6	blue
St_A6-26_C01T000064.1	A6-26_chr01	732284	735890	+	6	blue
St_A6-26_C01T000065.1	A6-26_chr01	742947	746596	+	6	blue
St_A6-26_C01T000066.1	A6-26_chr01	752387	755318	+	6	blue
St_A6-26_C01T000067.1	A6-26_chr01	769026	774297	+	6	yellow
St_A6-26_C01T000068.1	A6-26_chr01	778159	778653	-	6	yellow
St_A6-26_C01T000069.1	A6-26_chr01	803211	808383	-	6	blue
St_A6-26_C01T000070.1	A6-26_chr01	812085	813741	+	6	yellow
St_A6-26_C01T000071.1	A6-26_chr01	815985	822140	+	6	blue
St_A6-26_C01T000072.1	A6-26_chr01	831558	835020	+	6	blue
St_A6-26_C01T000073.1	A6-26_chr01	838309	841133	-	6	blue
St_A6-26_C01T000074.1	A6-26_chr01	841925	844450	-	6	yellow
St_A6-26_C01T000075.1	A6-26_chr01	848209	850077	-	6	blue
St_E4-63_C01T000023.1	E4-63_chr01	317927	319282	+	7	blue
St_E4-63_C01T000024.1	E4-63_chr01	321804	327967	+	7	blue
St_E4-63_C01T000025.1	E4-63_chr01	327754	328029	-	7	blue
St_E4-63_C01T000026.1	E4-63_chr01	329969	330957	+	7	blue
St_E4-63_C01T000027.1	E4-63_chr01	331972	332865	+	7	blue
St_E4-63_C01T000028.1	E4-63_chr01	334911	335807	+	7	blue
St_E4-63_C01T000029.1	E4-63_chr01	344351	349684	+	7	blue
St_E4-63_C01T000030.1	E4-63_chr01	357073	368268	+	7	blue
St_E4-63_C01T000031.1	E4-63_chr01	369316	370622	+	7	blue
St_E4-63_C01T000032.1	E4-63_chr01	371013	377942	-	7	blue
St_E4-63_C01T000033.1	E4-63_chr01	376328	379013	+	7	blue
St_E4-63_C01T000034.1	E4-63_chr01	381355	387398	+	7	blue
St_E4-63_C01T000034.2	E4-63_chr01	381355	387398	+	7	yellow
St_E4-63_C01T000035.1	E4-63_chr01	388601	393189	-	7	blue
St_E4-63_C01T000036.1	E4-63_chr01	394919	399418	+	7	blue
St_E4-63_C01T000037.1	E4-63_chr01	400888	405596	-	7	blue
St_E4-63_C01T000038.1	E4-63_chr01	406479	410381	-	7	blue
St_E4-63_C01T000039.1	E4-63_chr01	411796	415011	-	7	yellow
St_E4-63_C01T000040.1	E4-63_chr01	420107	422785	-	7	yellow
St_E4-63_C01T000041.1	E4-63_chr01	425325	427313	+	7	yellow
St_E4-63_C01T000042.1	E4-63_chr01	442635	445226	+	7	yellow
St_E4-63_C01T000043.1	E4-63_chr01	445977	446603	-	7	yellow
St_E4-63_C01T000044.1	E4-63_chr01	449787	452426	+	7	blue
St_E4-63_C01T000045.1	E4-63_chr01	456992	461125	+	7	red
St_E4-63_C01T000046.1	E4-63_chr01	461988	467803	-	7	blue
St_E4-63_C01T000047.1	E4-63_chr01	468255	470762	-	7	blue
St_E4-63_C01T000048.1	E4-63_chr01	475078	480280	-	7	blue
St_E4-63_C01T000049.1	E4-63_chr01	484979	491467	-	7	blue
St_E4-63_C01T000050.1	E4-63_chr01	511545	518070	-	7	blue
St_E4-63_C01T000051.1	E4-63_chr01	549082	551402	-	7	yellow
St_E4-63_C01T000052.1	E4-63_chr01	559961	562564	+	7	yellow
St_E4-63_C01T000053.1	E4-63_chr01	586383	587318	-	7	yellow
St_E4-63_C01T000054.1	E4-63_chr01	591609	592227	-	7	yellow
St_E4-63_C01T000055.1	E4-63_chr01	595818	598237	-	7	yellow
St_E4-63_C01T000056.1	E4-63_chr01	603094	606623	-	7	yellow
St_E4-63_C01T000057.1	E4-63_chr01	626912	628470	-	7	yellow
St_E4-63_C01T000058.1	E4-63_chr01	666090	669059	-	7	yellow
St_E4-63_C01T000059.1	E4-63_chr01	683472	687137	+	7	blue
St_E4-63_C01T000060.1	E4-63_chr01	688153	690045	+	7	blue
St_E4-63_C01T000061.1	E4-63_chr01	692016	694125	+	7	yellow
St_E4-63_C01T000062.1	E4-63_chr01	700494	702503	-	7	yellow
St_E4-63_C01T000063.1	E4-63_chr01	716233	722822	-	7	blue
St_E4-63_C01T000064.1	E4-63_chr01	733157	736748	+	7	yellow
St_E4-63_C01T000065.1	E4-63_chr01	738596	739808	+	7	yellow
St_E4-63_C01T000066.1	E4-63_chr01	747970	751566	-	7	yellow
St_E4-63_C01T000067.1	E4-63_chr01	759868	761815	-	7	blue
St_E4-63_C01T000068.1	E4-63_chr01	764924	785656	-	7	blue
St_E4-63_C01T000069.1	E4-63_chr01	801799	809839	+	7	blue
St_E4-63_C01T000070.1	E4-63_chr01	811576	814210	-	7	yellow
St_E4-63_C01T000071.1	E4-63_chr01	819288	821822	+	7	blue
St_E4-63_C01T000072.1	E4-63_chr01	826444	828251	+	7	yellow
St_E4-63_C01T000073.1	E4-63_chr01	829548	830078	+	7	blue
St_E4-63_C01T000074.1	E4-63_chr01	830881	835930	+	7	blue
St_E4-63_C01T000075.1	E4-63_chr01	850478	852369	+	7	blue
St_E4-63_C01T000076.1	E4-63_chr01	855179	859258	+	7	blue
St_E4-63_C01T000077.1	E4-63_chr01	862605	869050	-	7	yellow
St_E4-63_C01T000078.1	E4-63_chr01	871974	875836	+	7	blue
St_E4-63_C01T000079.1	E4-63_chr01	878988	879575	-	7	yellow
St_E4-63_C01T000080.2	E4-63_chr01	884716	885718	-	7	yellow
St_E4-63_C01T000080.1	E4-63_chr01	884910	885718	-	7	yellow
St_E4-63_C01T000081.1	E4-63_chr01	891122	896369	+	7	blue
St_E4-63_C01T000082.1	E4-63_chr01	898705	905272	+	7	blue
St_E4-63_C01T000083.1	E4-63_chr01	915436	918903	+	7	blue
St_E4-63_C01T000084.1	E4-63_chr01	922057	925015	-	7	blue
St_E4-63_C01T000085.1	E4-63_chr01	925888	929043	-	7	blue
St_E4-63_C01T000086.1	E4-63_chr01	933157	934150	-	7	blue
St_RH_C01T000024.1	RH_chr01	462672	464027	+	8	blue
St_RH_C01T000025.1	RH_chr01	466539	472623	+	8	blue
St_RH_C01T000026.1	RH_chr01	472488	472763	-	8	blue
St_RH_C01T000027.1	RH_chr01	474703	475691	+	8	blue
St_RH_C01T000028.1	RH_chr01	476706	477599	+	8	blue
St_RH_C01T000029.1	RH_chr01	479641	480534	+	8	blue
St_RH_C01T000030.1	RH_chr01	489393	494276	+	8	blue
St_RH_C01T000031.1	RH_chr01	505451	513348	+	8	yellow
St_RH_C01T000032.1	RH_chr01	514087	516274	+	8	blue
St_RH_C01T000033.1	RH_chr01	517161	518800	+	8	blue
St_RH_C01T000034.1	RH_chr01	519363	527130	-	8	blue
St_RH_C01T000035.1	RH_chr01	525538	526727	+	8	blue
St_RH_C01T000036.1	RH_chr01	526942	528237	+	8	yellow
St_RH_C01T000037.1	RH_chr01	530545	536577	+	8	blue
St_RH_C01T000038.1	RH_chr01	537846	542312	-	8	blue
St_RH_C01T000039.1	RH_chr01	544127	548767	+	8	blue
St_RH_C01T000040.1	RH_chr01	550081	553898	-	8	blue
St_RH_C01T000041.1	RH_chr01	554785	558578	-	8	yellow
St_RH_C01T000042.1	RH_chr01	560118	562393	-	8	blue
St_RH_C01T000043.1	RH_chr01	566704	569623	+	8	yellow
St_RH_C01T000044.1	RH_chr01	571051	587172	+	8	blue
St_RH_C01T000045.1	RH_chr01	598644	601271	+	8	yellow
St_RH_C01T000046.1	RH_chr01	605906	614755	+	8	yellow
St_RH_C01T000047.1	RH_chr01	619625	624210	+	8	red
St_RH_C01T000048.1	RH_chr01	624431	633502	-	8	yellow
St_RH_C01T000049.1	RH_chr01	637450	642582	-	8	blue
St_RH_C01T000050.1	RH_chr01	646214	653627	-	8	blue
St_RH_C01T000051.1	RH_chr01	656240	667321	+	8	yellow
St_RH_C01T000052.1	RH_chr01	673762	686623	+	8	yellow
St_RH_C01T000053.1	RH_chr01	697111	703215	-	8	blue
St_RH_C01T000054.1	RH_chr01	716427	718853	-	8	yellow
St_RH_C01T000055.1	RH_chr01	724119	724415	-	8	yellow
St_RH_C01T000056.1	RH_chr01	726135	728783	-	8	yellow
St_RH_C01T000057.1	RH_chr01	743847	747008	+	8	blue
St_RH_C01T000058.1	RH_chr01	755249	757463	-	8	yellow
St_RH_C01T000059.1	RH_chr01	774059	777150	+	8	yellow
St_RH_C01T000060.1	RH_chr01	779786	781514	+	8	blue
St_RH_C01T000061.1	RH_chr01	790733	791182	+	8	yellow
St_RH_C01T000062.1	RH_chr01	792288	801334	-	8	yellow
St_RH_C01T000063.1	RH_chr01	806329	807280	+	8	yellow
St_RH_C01T000063.2	RH_chr01	806329	810785	+	8	yellow
St_RH_C01T000064.1	RH_chr01	811603	813934	+	8	yellow
St_RH_C01T000065.1	RH_chr01	814923	815447	+	8	blue
St_RH_C01T000066.1	RH_chr01	819022	823846	+	8	blue
St_RH_C01T000067.1	RH_chr01	837438	839474	+	8	blue
St_RH_C01T000068.1	RH_chr01	842577	846193	+	8	blue
St_RH_C01T000069.1	RH_chr01	852855	856540	+	8	blue
St_RH_C01T000070.1	RH_chr01	862375	863491	+	8	yellow
St_RH_C01T000071.1	RH_chr01	867728	869101	-	8	yellow
St_RH_C01T000072.1	RH_chr01	875806	876934	-	8	yellow
St_RH_C01T000073.1	RH_chr01	877414	880890	-	8	yellow
St_RH_C01T000074.1	RH_chr01	882700	882903	+	8	blue
St_RH_C01T000075.1	RH_chr01	882904	884375	+	8	yellow
St_RH_C01T000076.1	RH_chr01	888324	888827	-	8	yellow
St_RH_C01T000077.1	RH_chr01	901945	903624	+	8	yellow
St_RH_C01T000078.1	RH_chr01	906775	907242	-	8	yellow
St_RH_C01T000079.1	RH_chr01	909633	910487	+	8	yellow
St_RH_C01T000080.1	RH_chr01	922840	934011	+	8	yellow
St_RH_C01T000081.1	RH_chr01	950022	950528	-	8	yellow
St_RH_C01T000082.1	RH_chr01	954340	956145	+	8	yellow
St_RH_C01T000083.1	RH_chr01	960309	966438	+	8	blue
St_RH_C01T000084.1	RH_chr01	976589	980048	+	8	blue
St_RH_C01T000085.1	RH_chr01	983195	986157	-	8	blue
St_RH_C01T000086.1	RH_chr01	987044	989689	-	8	blue
St_RH_C01T000087.1	RH_chr01	992370	994288	-	8	blue

## Sheet: ED Fig. 8c_2
Extended Data Fig. 8c. Local synteny of FKF1
gene1	strand	start	end	gene2	strand	start	end	id
Solyc01g005160.4.1_M82	+	161252	162960	Solyc01g005160.4.1_EA00371	+	133787	135495	2
Solyc01g005210.4.1_M82	+	167087	192634	Solyc01g005210.4.1_EA00371	+	139622	165170	2
Solyc01g005220.3.1_M82	+	196881	203955	Solyc01g005220.3.1_EA00371	+	169417	176491	2
Solyc01g005230.4.1_M82	+	204813	206359	Solyc01g005230.4.1_EA00371	+	177349	178895	2
Solyc01g005240.4.1_M82	+	208886	215001	Solyc01g005240.4.1_EA00371	+	181422	187537	2
Solyc01g005253.1.1_M82	+	219018	222194	Solyc01g005253.1.1_EA00371	+	191554	194730	2
Solyc01g005257.1.1_M82	+	223269	226727	Solyc01g005257.1.1_EA00371	+	195805	199260	2
Solyc01g005280.3.1_M82	+	227976	230759	Solyc01g005280.3.1_EA00371	+	200509	203292	2
Solyc01g005290.4.1_M82	+	232265	234929	Solyc01g005290.4.1_EA00371	+	204798	207462	2
Solyc01g005310.3.1_M82	+	243888	249213	Solyc01g005310.3.1_EA00371	+	216421	221746	2
Solyc01g005320.2.1_M82	+	249688	251901	Solyc01g005320.2.1_EA00371	+	222221	224434	2
Solyc01g005330.3.1_M82	+	255523	260309	Solyc01g005330.3.1_EA00371	+	228056	232843	2
Solyc01g005340.3.1_M82	+	264313	268980	Solyc01g005340.3.1_EA00371	+	236847	241513	2
Solyc01g005350.4.1_M82	+	271488	279138	Solyc01g005350.4.1_EA00371	+	244021	251674	2
Solyc01g005360.4.1_M82	+	281271	282686	Solyc01g005360.4.1_EA00371	+	253807	255224	2
Solyc01g005370.3.1_M82	+	283489	284415	Solyc01g005370.3.1_EA00371	+	256027	256953	2
Solyc01g005380.3.1_M82	+	284895	289450	Solyc01g005380.3.1_EA00371	+	257464	262019	2
Solyc01g005390.3.1_M82	+	299294	301228	Solyc01g005390.3.1_EA00371	+	271852	273786	2
Solyc01g005400.3.1_M82	+	303255	306840	Solyc01g005400.3.1_EA00371	+	275811	279396	2
Solyc01g005410.4.1_M82	+	309868	313260	Solyc01g005410.4.1_EA00371	+	282424	285816	2
Solyc01g005420.2.1_M82	+	316783	317609	Solyc01g005420.2.1_EA00371	+	289339	290165	2
Solyc01g005430.3.1_M82	+	321995	326910	Solyc01g005430.3.1_EA00371	+	294551	299465	2
Solyc01g005440.4.1_M82	+	332233	335759	Solyc01g005440.4.1_EA00371	+	304789	308314	2
Solyc01g005450.3.1_M82	+	338121	340817	Solyc01g005450.3.1_EA00371	+	310681	313372	2
Solyc01g005460.4.1_M82	+	341248	344254	Solyc01g005460.4.1_EA00371	+	313803	316741	2
Solyc01g005470.3.1_M82	+	346044	348326	Solyc01g005470.3.1_EA00371	+	318533	320840	2
Solyc01g005160.4.1_EA00371	+	133787	135495	Solyc01g005160.4.1_BGV006865	+	159876	161584	3
Solyc01g005210.4.1_EA00371	+	139622	165170	Solyc01g005210.4.1_BGV006865	+	165711	191258	3
Solyc01g005220.3.1_EA00371	+	169417	176491	Solyc01g005220.3.1_BGV006865	+	195505	202579	3
Solyc01g005230.4.1_EA00371	+	177349	178895	Solyc01g005230.4.1_BGV006865	+	203437	204983	3
Solyc01g005240.4.1_EA00371	+	181422	187537	Solyc01g005240.4.1_BGV006865	+	207511	213626	3
Solyc01g005253.1.1_EA00371	+	191554	194730	Solyc01g005253.1.1_BGV006865	+	217643	220819	3
Solyc01g005257.1.1_EA00371	+	195805	199260	Solyc01g005257.1.1_BGV006865	+	221894	225348	3
Solyc01g005280.3.1_EA00371	+	200509	203292	Solyc01g005280.3.1_BGV006865	+	226597	229380	3
Solyc01g005290.4.1_EA00371	+	204798	207462	Solyc01g005290.4.1_BGV006865	+	230886	233550	3
Solyc01g005310.3.1_EA00371	+	216421	221746	Solyc01g005310.3.1_BGV006865	+	242509	247834	3
Solyc01g005320.2.1_EA00371	+	222221	224434	Solyc01g005320.2.1_BGV006865	+	248311	250524	3
Solyc01g005330.3.1_EA00371	+	228056	232843	Solyc01g005330.3.1_BGV006865	+	254151	258938	3
Solyc01g005340.3.1_EA00371	+	236847	241513	Solyc01g005340.3.1_BGV006865	+	262942	267608	3
Solyc01g005350.4.1_EA00371	+	244021	251674	Solyc01g005350.4.1_BGV006865	+	270116	277764	3
Solyc01g005360.4.1_EA00371	+	253807	255224	Solyc01g005360.4.1_BGV006865	+	279903	281318	3
Solyc01g005370.3.1_EA00371	+	256027	256953	Solyc01g005370.3.1_BGV006865	+	282121	283047	3
Solyc01g005380.3.1_EA00371	+	257464	262019	Solyc01g005380.3.1_BGV006865	+	283527	288082	3
Solyc01g005390.3.1_EA00371	+	271852	273786	Solyc01g005390.3.1_BGV006865	+	297913	299847	3
Solyc01g005400.3.1_EA00371	+	275811	279396	Solyc01g005400.3.1_BGV006865	+	301866	305451	3
Solyc01g005410.4.1_EA00371	+	282424	285816	Solyc01g005410.4.1_BGV006865	+	308479	311871	3
Solyc01g005420.2.1_EA00371	+	289339	290165	Solyc01g005420.2.1_BGV006865	+	315394	316220	3
Solyc01g005430.3.1_EA00371	+	294551	299465	Solyc01g005430.3.1_BGV006865	+	320523	325424	3
Solyc01g005440.4.1_EA00371	+	304789	308314	Solyc01g005440.4.1_BGV006865	+	330759	334284	3
Solyc01g005450.3.1_EA00371	+	310681	313372	Solyc01g005450.3.1_BGV006865	+	336651	339342	3
Solyc01g005460.4.1_EA00371	+	313803	316741	Solyc01g005460.4.1_BGV006865	+	339773	342711	3
Solyc01g005470.3.1_EA00371	+	318533	320840	Solyc01g005470.3.1_BGV006865	+	344503	346808	3
Solyc01g005160.4.1_BGV006865	+	159876	161584	Solyc01g005160.4.1	+	151978	153686	4
Solyc01g005210.4.1_BGV006865	+	165711	191258	Solyc01g005210.4.1	+	157812	183358	4
Solyc01g005220.3.1_BGV006865	+	195505	202579	Solyc01g005220.3.1	+	187605	194678	4
Solyc01g005230.4.1_BGV006865	+	203437	204983	Solyc01g005230.4.1	+	195535	197081	4
Solyc01g005240.4.1_BGV006865	+	207511	213626	Solyc01g005240.4.1	+	199609	205724	4
Solyc01g005253.1.1_BGV006865	+	217643	220819	Solyc01g005253.1.1	+	209741	212916	4
Solyc01g005257.1.1_BGV006865	+	221894	225348	Solyc01g005257.1.1	+	213990	217456	4
Solyc01g005280.3.1_BGV006865	+	226597	229380	Solyc01g005280.3.1	+	218705	221488	4
Solyc01g005290.4.1_BGV006865	+	230886	233550	Solyc01g005290.4.1	+	222994	225658	4
Solyc01g005310.3.1_BGV006865	+	242509	247834	Solyc01g005310.3.1	+	234617	239942	4
Solyc01g005320.2.1_BGV006865	+	248311	250524	Solyc01g005320.2.1	+	240417	242630	4
Solyc01g005330.3.1_BGV006865	+	254151	258938	Solyc01g005330.3.1	+	246265	251052	4
Solyc01g005340.3.1_BGV006865	+	262942	267608	Solyc01g005340.3.1	+	255052	259718	4
Solyc01g005350.4.1_BGV006865	+	270116	277764	Solyc01g005350.4.1	+	262224	269870	4
Solyc01g005360.4.1_BGV006865	+	279903	281318	Solyc01g005360.4.1	+	272007	273422	4
Solyc01g005370.3.1_BGV006865	+	282121	283047	Solyc01g005370.3.1	+	274225	275151	4
Solyc01g005380.3.1_BGV006865	+	283527	288082	Solyc01g005380.3.1	+	275631	280186	4
Solyc01g005390.3.1_BGV006865	+	297913	299847	Solyc01g005390.3.1	+	290027	291960	4
Solyc01g005400.3.1_BGV006865	+	301866	305451	Solyc01g005400.3.1	+	293989	297571	4
Solyc01g005410.4.1_BGV006865	+	308479	311871	Solyc01g005410.4.1	+	300599	303991	4
Solyc01g005420.2.1_BGV006865	+	315394	316220	Solyc01g005420.2.1	+	307514	308340	4
Solyc01g005430.3.1_BGV006865	+	320523	325424	Solyc01g005430.3.1	+	312643	317544	4
Solyc01g005440.4.1_BGV006865	+	330759	334284	Solyc01g005440.4.1	+	322878	326403	4
Solyc01g005450.3.1_BGV006865	+	336651	339342	Solyc01g005450.3.1	+	328769	331460	4
Solyc01g005460.4.1_BGV006865	+	339773	342711	Solyc01g005460.4.1	+	331891	334829	4
Solyc01g005470.3.1_BGV006865	+	344503	346808	Solyc01g005470.3.1	+	336620	338923	4
Solyc01g005160.4.1	+	151978	153686	Soltu.DM.01G000240.1	+	653166	654847	5
Solyc01g005210.4.1	+	157812	183358	Soltu.DM.01G000290.1	+	680097	684597	5
Solyc01g005220.3.1	+	187605	194678	Soltu.DM.01G000300.1	+	692137	700250	5
Solyc01g005240.4.1	+	199609	205724	Soltu.DM.01G000350.1	+	716343	722428	5
Solyc01g005250.4.1	+	205700	209112	Soltu.DM.01G000360.1	+	723650	728143	5
Solyc01g005257.1.1	+	213990	217456	Soltu.DM.01G000380.1	+	735842	739745	5
Solyc01g005280.3.1	+	218705	221488	Soltu.DM.01G000390.1	+	740396	744415	5
Solyc01g005300.4.1	+	230694	235767	Soltu.DM.01G000490.1	+	805474	810059	5
Solyc01g005310.3.1	+	234617	239942	Soltu.DM.01G000500.1	+	810585	818234	5
Solyc01g005330.3.1	+	246265	251052	Soltu.DM.01G000510.1	+	823254	828486	5
Solyc01g005340.3.1	+	255052	259718	Soltu.DM.01G000520.4	+	832051	839532	5
Solyc01g005370.3.1	+	274225	275151	Soltu.DM.01G000660.1	+	986504	987515	5
Solyc01g005380.3.1	+	275631	280186	Soltu.DM.01G000670.2	+	988153	993067	5
Solyc01g005390.3.1	+	290027	291960	Soltu.DM.01G000690.1	+	1006780	1008791	5
Solyc01g005400.3.1	+	293989	297571	Soltu.DM.01G000700.1	+	1011885	1015513	5
Solyc01g005410.4.1	+	300599	303991	Soltu.DM.01G000710.1	+	1020872	1024605	5
Solyc01g005430.3.1	+	312643	317544	Soltu.DM.01G000750.1	+	1098869	1105679	5
Solyc01g005450.3.1	+	328769	331460	Soltu.DM.01G000770.1	+	1122285	1125264	5
Solyc01g005460.4.1	+	331891	334829	Soltu.DM.01G000780.1	+	1126102	1128933	5
Solyc01g005470.3.1	+	336620	338923	Soltu.DM.01G000790.1	+	1132624	1134621	5
Soltu.DM.01G000240.1	+	653166	654847	St_A6-26_C01T000022.1	+	349207	350490	6
Soltu.DM.01G000250.1	+	657383	663655	St_A6-26_C01T000023.1	+	353002	359370	6
Soltu.DM.01G000270.1	+	667429	668319	St_A6-26_C01T000025.1	+	361165	364061	6
Soltu.DM.01G000280.1	+	669801	670694	St_A6-26_C01T000026.1	+	366103	366996	6
Soltu.DM.01G000290.1	+	680097	684597	St_A6-26_C01T000027.1	+	375752	380879	6
Soltu.DM.01G000300.1	+	692137	700250	St_A6-26_C01T000028.1	+	391913	399948	6
Soltu.DM.01G000310.1	+	701281	703274	St_A6-26_C01T000029.1	+	400907	414699	6
Soltu.DM.01G000330.1	+	705949	708757	St_A6-26_C01T000030.1	+	405627	413638	6
Soltu.DM.01G000350.1	+	716343	722428	St_A6-26_C01T000031.1	+	416951	423053	6
Soltu.DM.01G000360.1	+	723650	728143	St_A6-26_C01T000032.1	+	424301	428777	6
Soltu.DM.01G000380.1	+	735842	739745	St_A6-26_C01T000034.1	+	436505	448814	6
Soltu.DM.01G000410.1	+	750659	753182	St_A6-26_C01T000035.1	+	453165	455816	6
Soltu.DM.01G000430.1	+	756873	758153	St_A6-26_C01T000037.1	+	466506	469863	6
Soltu.DM.01G000490.1	+	805474	810059	St_A6-26_C01T000041.1	+	506395	510934	6
Soltu.DM.01G000500.1	+	810585	818234	St_A6-26_C01T000042.1	+	511290	517416	6
Soltu.DM.01G000510.1	+	823254	828486	St_A6-26_C01T000044.1	+	524226	529440	6
Soltu.DM.01G000520.4	+	832051	839532	St_A6-26_C01T000045.1	+	533048	540440	6
Soltu.DM.01G000560.1	+	878707	882388	St_A6-26_C01T000048.1	+	583930	587579	6
Soltu.DM.01G000570.1	+	895786	898069	St_A6-26_C01T000050.1	+	603251	605695	6
Soltu.DM.01G000590.1	+	923156	926095	St_A6-26_C01T000052.1	+	630661	633808	6
Soltu.DM.01G000640.1	+	981907	982622	St_A6-26_C01T000059.1	+	695995	697233	6
Soltu.DM.01G000660.1	+	986504	987515	St_A6-26_C01T000061.1	+	701290	701808	6
Soltu.DM.01G000670.2	+	988153	993067	St_A6-26_C01T000062.1	+	707976	712863	6
Soltu.DM.01G000690.1	+	1006780	1008791	St_A6-26_C01T000063.1	+	727252	729283	6
Soltu.DM.01G000700.1	+	1011885	1015513	St_A6-26_C01T000064.1	+	732284	735890	6
Soltu.DM.01G000710.1	+	1020872	1024605	St_A6-26_C01T000065.1	+	742947	746596	6
Soltu.DM.01G000730.1	+	1083443	1083952	St_A6-26_C01T000069.1	+	803211	808383	6
Soltu.DM.01G000750.1	+	1098869	1105679	St_A6-26_C01T000071.1	+	815985	822140	6
Soltu.DM.01G000760.2	+	1115207	1118743	St_A6-26_C01T000072.1	+	831558	835020	6
Soltu.DM.01G000770.1	+	1122285	1125264	St_A6-26_C01T000073.1	+	838309	841133	6
Soltu.DM.01G000790.1	+	1132624	1134621	St_A6-26_C01T000075.1	+	848209	850077	6
St_A6-26_C01T000022.1	+	349207	350490	St_E4-63_C01T000023.1	+	317927	319282	7
St_A6-26_C01T000023.1	+	353002	359370	St_E4-63_C01T000024.1	+	321804	327967	7
St_A6-26_C01T000024.1	+	358811	360334	St_E4-63_C01T000025.1	+	327754	328029	7
St_A6-26_C01T000025.1	+	361165	364061	St_E4-63_C01T000027.1	+	331972	332865	7
St_A6-26_C01T000026.1	+	366103	366996	St_E4-63_C01T000028.1	+	334911	335807	7
St_A6-26_C01T000027.1	+	375752	380879	St_E4-63_C01T000029.1	+	344351	349684	7
St_A6-26_C01T000029.1	+	400907	414699	St_E4-63_C01T000030.1	+	357073	368268	7
St_A6-26_C01T000030.1	+	405627	413638	St_E4-63_C01T000031.1	+	369316	370622	7
St_A6-26_C01T000031.1	+	416951	423053	St_E4-63_C01T000034.1	+	381355	387398	7
St_A6-26_C01T000032.1	+	424301	428777	St_E4-63_C01T000035.1	+	388601	393189	7
St_A6-26_C01T000033.1	+	430589	434803	St_E4-63_C01T000036.1	+	394919	399418	7
St_A6-26_C01T000034.1	+	436505	448814	St_E4-63_C01T000038.1	+	406479	410381	7
St_A6-26_C01T000040.1	+	492320	501601	St_E4-63_C01T000044.1	+	449787	452426	7
St_A6-26_C01T000041.1	+	506395	510934	St_E4-63_C01T000045.1	+	456992	461125	7
St_A6-26_C01T000042.1	+	511290	517416	St_E4-63_C01T000046.1	+	461988	467803	7
St_A6-26_C01T000043.1	+	517929	520295	St_E4-63_C01T000047.1	+	468255	470762	7
St_A6-26_C01T000044.1	+	524226	529440	St_E4-63_C01T000048.1	+	475078	480280	7
St_A6-26_C01T000045.1	+	533048	540440	St_E4-63_C01T000049.1	+	484979	491467	7
St_A6-26_C01T000048.1	+	583930	587579	St_E4-63_C01T000063.1	+	716233	722822	7
St_A6-26_C01T000049.1	+	587703	593900	St_E4-63_C01T000067.1	+	759868	761815	7
St_A6-26_C01T000050.1	+	603251	605695	St_E4-63_C01T000068.1	+	764924	785656	7
St_A6-26_C01T000056.1	+	667287	668331	St_E4-63_C01T000069.1	+	801799	809839	7
St_A6-26_C01T000059.1	+	695995	697233	St_E4-63_C01T000071.1	+	819288	821822	7
St_A6-26_C01T000062.1	+	707976	712863	St_E4-63_C01T000074.1	+	830881	835930	7
St_A6-26_C01T000063.1	+	727252	729283	St_E4-63_C01T000075.1	+	850478	852369	7
St_A6-26_C01T000064.1	+	732284	735890	St_E4-63_C01T000076.1	+	855179	859258	7
St_A6-26_C01T000065.1	+	742947	746596	St_E4-63_C01T000078.1	+	871974	875836	7
St_A6-26_C01T000066.1	+	752387	755318	St_E4-63_C01T000081.1	+	891122	896369	7
St_A6-26_C01T000071.1	+	815985	822140	St_E4-63_C01T000082.1	+	898705	905272	7
St_A6-26_C01T000072.1	+	831558	835020	St_E4-63_C01T000083.1	+	915436	918903	7
St_A6-26_C01T000073.1	+	838309	841133	St_E4-63_C01T000084.1	+	922057	925015	7
St_A6-26_C01T000075.1	+	848209	850077	St_E4-63_C01T000086.1	+	933157	934150	7
St_E4-63_C01T000023.1	+	317927	319282	St_RH_C01T000024.1	+	462672	464027	8
St_E4-63_C01T000024.1	+	321804	327967	St_RH_C01T000025.1	+	466539	472623	8
St_E4-63_C01T000025.1	+	327754	328029	St_RH_C01T000026.1	+	472488	472763	8
St_E4-63_C01T000026.1	+	329969	330957	St_RH_C01T000027.1	+	474703	475691	8
St_E4-63_C01T000027.1	+	331972	332865	St_RH_C01T000028.1	+	476706	477599	8
St_E4-63_C01T000028.1	+	334911	335807	St_RH_C01T000029.1	+	479641	480534	8
St_E4-63_C01T000029.1	+	344351	349684	St_RH_C01T000030.1	+	489393	494276	8
St_E4-63_C01T000030.1	+	357073	368268	St_RH_C01T000032.1	+	514087	516274	8
St_E4-63_C01T000031.1	+	369316	370622	St_RH_C01T000033.1	+	517161	518800	8
St_E4-63_C01T000032.1	+	371013	377942	St_RH_C01T000034.1	+	519363	527130	8
St_E4-63_C01T000033.1	+	376328	379013	St_RH_C01T000035.1	+	525538	526727	8
St_E4-63_C01T000034.1	+	381355	387398	St_RH_C01T000037.1	+	530545	536577	8
St_E4-63_C01T000035.1	+	388601	393189	St_RH_C01T000038.1	+	537846	542312	8
St_E4-63_C01T000036.1	+	394919	399418	St_RH_C01T000039.1	+	544127	548767	8
St_E4-63_C01T000037.1	+	400888	405596	St_RH_C01T000040.1	+	550081	553898	8
St_E4-63_C01T000038.1	+	406479	410381	St_RH_C01T000042.1	+	560118	562393	8
St_E4-63_C01T000044.1	+	449787	452426	St_RH_C01T000044.1	+	571051	587172	8
St_E4-63_C01T000045.1	+	456992	461125	St_RH_C01T000047.1	+	619625	624210	8
St_E4-63_C01T000048.1	+	475078	480280	St_RH_C01T000049.1	+	637450	642582	8
St_E4-63_C01T000049.1	+	484979	491467	St_RH_C01T000050.1	+	646214	653627	8
St_E4-63_C01T000050.1	+	511545	518070	St_RH_C01T000053.1	+	697111	703215	8
St_E4-63_C01T000059.1	+	683472	687137	St_RH_C01T000057.1	+	743847	747008	8
St_E4-63_C01T000060.1	+	688153	690045	St_RH_C01T000060.1	+	779786	781514	8
St_E4-63_C01T000073.1	+	829548	830078	St_RH_C01T000065.1	+	814923	815447	8
St_E4-63_C01T000074.1	+	830881	835930	St_RH_C01T000066.1	+	819022	823846	8
St_E4-63_C01T000075.1	+	850478	852369	St_RH_C01T000067.1	+	837438	839474	8
St_E4-63_C01T000076.1	+	855179	859258	St_RH_C01T000068.1	+	842577	846193	8
St_E4-63_C01T000078.1	+	871974	875836	St_RH_C01T000069.1	+	852855	856540	8
St_E4-63_C01T000081.1	+	891122	896369	St_RH_C01T000074.1	+	882700	882903	8
St_E4-63_C01T000082.1	+	898705	905272	St_RH_C01T000083.1	+	960309	966438	8
St_E4-63_C01T000083.1	+	915436	918903	St_RH_C01T000084.1	+	976589	980048	8
St_E4-63_C01T000084.1	+	922057	925015	St_RH_C01T000085.1	+	983195	986157	8
St_E4-63_C01T000085.1	+	925888	929043	St_RH_C01T000086.1	+	987044	989689	8
St_E4-63_C01T000086.1	+	933157	934150	St_RH_C01T000087.1	+	992370	994288	8

## Sheet: ED. Fig. 8e
Extended Data Fig. 8e. Number of SVs localized at regulatory, genic and intergenic regions.
Accessions	SV number	SV type
A6-26	18344	downstream
A6-26	4309	exon
A6-26	13812	intergenic
A6-26	7624	intron
A6-26	18815	upstream
PG6055	17874	downstream
PG6055	3817	exon
PG6055	17477	intergenic
PG6055	8071	intron
PG6055	18444	upstream
PG6059	29781	downstream
PG6059	6796	exon
PG6059	27837	intergenic
PG6059	12692	intron
PG6059	31024	upstream
PG6002	38541	downstream
PG6002	8401	exon
PG6002	32864	intergenic
PG6002	17523	intron
PG6002	39826	upstream
PG6029	29219	downstream
PG6029	6639	exon
PG6029	25399	intergenic
PG6029	12763	intron
PG6029	30293	upstream
PG6244	21615	downstream
PG6244	4805	exon
PG6244	20581	intergenic
PG6244	9652	intron
PG6244	22169	upstream
PG6090	30318	downstream
PG6090	7086	exon
PG6090	27050	intergenic
PG6090	12995	intron
PG6090	31806	upstream
PG6148	25258	downstream
PG6148	5674	exon
PG6148	23081	intergenic
PG6148	11002	intron
PG6148	26249	upstream
PG6225	15833	downstream
PG6225	3556	exon
PG6225	14455	intergenic
PG6225	7163	intron
PG6225	16278	upstream
PG6216	24365	downstream
PG6216	5719	exon
PG6216	23515	intergenic
PG6216	10306	intron
PG6216	25534	upstream
PG6359	27393	downstream
PG6359	6174	exon
PG6359	22857	intergenic
PG6359	11643	intron
PG6359	28333	upstream
PG6163	23163	downstream
PG6163	5280	exon
PG6163	20631	intergenic
PG6163	10266	intron
PG6163	24143	upstream
PG6245	20996	downstream
PG6245	4894	exon
PG6245	21520	intergenic
PG6245	9187	intron
PG6245	21889	upstream
PG6246	29329	downstream
PG6246	6757	exon
PG6246	30001	intergenic
PG6246	12841	intron
PG6246	30715	upstream
PG6247	36679	downstream
PG6247	8355	exon
PG6247	32997	intergenic
PG6247	16478	intron
PG6247	38260	upstream
PG1013	48432	downstream
PG1013	10798	exon
PG1013	25736	intergenic
PG1013	24308	intron
PG1013	49636	upstream
PG3003	46302	downstream
PG3003	9743	exon
PG3003	23905	intergenic
PG3003	24206	intron
PG3003	47110	upstream
PG4005	39967	downstream
PG4005	8567	exon
PG4005	19499	intergenic
PG4005	21939	intron
PG4005	40354	upstream
PG4017	39263	downstream
PG4017	8833	exon
PG4017	33968	intergenic
PG4017	18000	intron
PG4017	40599	upstream
PG4041	35856	downstream
PG4041	7824	exon
PG4041	33291	intergenic
PG4041	16075	intron
PG4041	37723	upstream
PG4060	46080	downstream
PG4060	9322	exon
PG4060	22434	intergenic
PG4060	24244	intron
PG4060	46668	upstream
PG5018	29257	downstream
PG5018	6642	exon
PG5018	29345	intergenic
PG5018	12854	intron
PG5018	30054	upstream
PG5032	34870	downstream
PG5032	7883	exon
PG5032	27222	intergenic
PG5032	16756	intron
PG5032	36111	upstream
PG5068	22185	downstream
PG5068	4706	exon
PG5068	19486	intergenic
PG5068	9527	intron
PG5068	23035	upstream
PG6169	21750	downstream
PG6169	5085	exon
PG6169	22988	intergenic
PG6169	9385	intron
PG6169	22441	upstream
PG1008	51502	downstream
PG1008	11608	exon
PG1008	28690	intergenic
PG1008	25404	intron
PG1008	53122	upstream
PG3023	45201	downstream
PG3023	9155	exon
PG3023	23973	intergenic
PG3023	23671	intron
PG3023	46257	upstream
PG5003	27053	downstream
PG5003	5738	exon
PG5003	24822	intergenic
PG5003	11688	intron
PG5003	28058	upstream
PG1011	44942	downstream
PG1011	10132	exon
PG1011	25291	intergenic
PG1011	22918	intron
PG1011	45578	upstream
PG3005	49946	downstream
PG3005	10625	exon
PG3005	25305	intergenic
PG3005	25770	intron
PG3005	51072	upstream
PG3022	44074	downstream
PG3022	9816	exon
PG3022	35790	intergenic
PG3022	19566	intron
PG3022	45850	upstream
PG4032	49133	downstream
PG4032	10463	exon
PG4032	35358	intergenic
PG4032	23412	intron
PG4032	50633	upstream
PG4036	40951	downstream
PG4036	9356	exon
PG4036	34173	intergenic
PG4036	19258	intron
PG4036	42532	upstream
PG4042	43530	downstream
PG4042	9440	exon
PG4042	35411	intergenic
PG4042	20379	intron
PG4042	44961	upstream
PG4049	47962	downstream
PG4049	11347	exon
PG4049	42850	intergenic
PG4049	22199	intron
PG4049	49721	upstream
PG5062	38406	downstream
PG5062	8934	exon
PG5062	37276	intergenic
PG5062	16534	intron
PG5062	40417	upstream
PG5076	35650	downstream
PG5076	7756	exon
PG5076	29898	intergenic
PG5076	16855	intron
PG5076	36862	upstream
PG6241	50295	downstream
PG6241	11416	exon
PG6241	26809	intergenic
PG6241	25316	intron
PG6241	51100	upstream
PG6242	46313	downstream
PG6242	9611	exon
PG6242	22280	intergenic
PG6242	24442	intron
PG6242	46725	upstream
PG6243	38973	downstream
PG6243	8535	exon
PG6243	30367	intergenic
PG6243	18095	intron
PG6243	40518	upstream
E4-63	27397	downstream
E4-63	6185	exon
E4-63	22856	intergenic
E4-63	11644	intron
E4-63	28334	upstream
E86-69	26020	downstream
E86-69	5710	exon
E86-69	22390	intergenic
E86-69	11713	intron
E86-69	27186	upstream
RH	34850	downstream
RH	8026	exon
RH	29879	intergenic
RH	15338	intron
RH	36167	upstream
RH10-15	23504	downstream
RH10-15	5375	exon
RH10-15	21292	intergenic
RH10-15	10536	intron
RH10-15	24717	upstream
