# Supplementary material for: Genome evolution and diversity of wild and cultivated potatoes
Source: Nature. 2022 Jun 8;606(7914):535–41. doi: 10.1038/s41586-022-04822-x (PMC9200641; doi:10.1038/s41586-022-04822-x)
Supplement: Supplementary file 15 — Source Data Extended Data Fig. 9 [file 41586_2022_4822_MOESM15_ESM.xlsx]

## Sheet: ED. Fig. 9b-c
Extended Data Fig. 9. Expression levels in terms of TPM of the BCH gene.
Accession	Tissue	TPM
PG6359.hap1	Root	4.39148
PG6359.hap2	Root	2.6267
A6-26	Root	0.638787
E8669.hap1	Root	11.8756
E8669.hap2	Root	26.0607
E4-63	Root	9.86375
RH.hap1	Root	13.0206
RH.hap2	Root	4.5561
PG5068.hap1	Root	25.692
PG5068.hap2	Root	12.5916
PG6243.hap1	Root	31.2239
PG6243.hap2	Root	25.6423
PG3022.hap1	Root	14.1869
PG3022.hap2	Root	12.2825
PG4041.hap1	Root	66.9448
PG4041.hap2	Root	170.173
PG4036.hap1	Root	68.5095
PG1011	Root	110.49
PG6241.hap1	Root	81.6593
PG6241.hap2	Root	86.4473
PG4036.hap2	Root	37.5092
PG6359.hap1	Stem	1.03691
PG6359.hap2	Stem	0.0752307
A6-26	Stem	0.0558583
E8669.hap1	Stem	0.296345
E8669.hap2	Stem	0.325296
E4-63	Stem	6.31645
RH.hap1	Stem	0.918239
RH.hap2	Stem	0.327983
PG5068.hap1	Stem	0
PG5068.hap2	Stem	0
PG6243.hap1	Stem	0.697096
PG6243.hap2	Stem	0.45806
PG3022.hap1	Stem	0.580981
PG3022.hap2	Stem	0.487025
PG4041.hap1	Stem	3.34035
PG4041.hap2	Stem	7.35241
PG4036.hap1	Stem	32.738
PG1011	Stem	35.2667
PG6241.hap1	Stem	0.902964
PG6241.hap2	Stem	1.11139
PG4036.hap2	Stem	7.03333
PG6359.hap1	Leaf	3.12801
PG6359.hap2	Leaf	0.816401
A6-26	Leaf	1.39168
E8669.hap1	Leaf	2.96828
E8669.hap2	Leaf	2.44709
E4-63	Leaf	2.90084
RH.hap1	Leaf	1.11334
RH.hap2	Leaf	0.11738
PG5068.hap1	Leaf	0
PG5068.hap2	Leaf	0
PG6243.hap1	Leaf	0.304718
PG6243.hap2	Leaf	0.180551
PG3022.hap1	Leaf	0
PG3022.hap2	Leaf	0
PG4041.hap1	Leaf	1.00427
PG4041.hap2	Leaf	2.50668
PG4036.hap1	Leaf	2.54696
PG1011	Leaf	19.9647
PG6241.hap1	Leaf	1.67382
PG6241.hap2	Leaf	1.58193
PG4036.hap2	Leaf	0.5796
PG6359.hap1	Stolon	10.5656
PG6359.hap2	Stolon	4.28569
A6-26	Stolon	NA
E8669.hap1	Stolon	14.9551
E8669.hap2	Stolon	32.0489
E4-63	Stolon	24.5397
RH.hap1	Stolon	14.0267
RH.hap2	Stolon	6.13906
PG5068.hap1	Stolon	0
PG5068.hap2	Stolon	0.132212
PG6243.hap1	Stolon	0.801867
PG6243.hap2	Stolon	0.605413
PG3022.hap1	Stolon	0.217563
PG3022.hap2	Stolon	0.863828
PG4041.hap1	Stolon	11.0281
PG4041.hap2	Stolon	34.0454
PG4036.hap1	Stolon	25.0992
PG1011	Stolon	122.524
PG6241.hap1	Stolon	36.6811
PG6241.hap2	Stolon	35.252
PG4036.hap1	Stolon	10.9502
PG6359.hap1	Tuber	719.92
PG6359.hap2	Tuber	7.03898
A6-26	Tuber	204.279
E8669.hap1	Tuber	253.567
E8669.hap2	Tuber	29.0124
E4-63	Tuber	11.2839
RH.hap1	Tuber	17.5057
RH.hap2	Tuber	5.91138
PG5068.hap1	Tuber	9.25831
PG5068.hap2	Tuber	1.48773
PG6243.hap1	Tuber	36.0036
PG6243.hap2	Tuber	27.5795
PG3022.hap1	Tuber	1.35738
PG3022.hap2	Tuber	3.58563
PG4041.hap1	Tuber	1.67351
PG4041.hap2	Tuber	6.84468
PG4036.hap1	Tuber	0.77724
PG1011	Tuber	10.0021
PG6241.hap1	Tuber	12.3358
PG6241.hap2	Tuber	16.6772
PG4036.hap2	Tuber	0.496677
DM	Tuber	618.273
